# Supplementary material for: The cleavage of indinavir sulfate: synthesis and characterization of a cis-1-amino-2-indanol salt
Source: Acta Crystallogr C Struct Chem. 2025 Aug 5;81(Pt 9):497–503. doi: 10.1107/S2053229625005807 (PMC12406264; doi:10.1107/S2053229625005807)
Supplement: Supplementary file 1 [file c-81-00497-sup1.cif]

##############################################################################
#                                                                            #
# This CIF contains the data in a paper accepted for publication in          #
# Acta Crystallographica Section C. It conforms to the requirements of       #
# Notes for Authors for Acta Crystallographica Section C, and has been       #
# peer reviewed under the auspices of the IUCr Commission on Journals.       #
#                                                                            #
# Full details of the Crystallographic Information File format               #
# are given in the paper "The Crystallographic Information File (CIF):       #
# a New Standard Archive File for Crystallography" by S. R. Hall, F. H.      #
# Allen and I. D. Brown [Acta Cryst. (1991), A47, 655-685].                  #
#                                                                            #
# The current version of the core CIF dictionary is obtainable from          #
# ftp://ftp.iucr.org/pub/cif_core.dic.                                       #
#                                                                            #
# Software is freely available for graphical display of the structure(s)     #
# in this CIF. For information consult the CIF software page                 #
# http://www.iucr.org/resources/cif/software.                                #
#                                                                            #
# This file may be used for bona fide research purposes within the           #
# scientific community so long as proper attribution is given to the journal # 
# article from which it was obtained.                                        #
#                                                                            #
##############################################################################
data_I
_audit_creation_method
;
Olex2 1.5
(compiled 2022.04.07 svn.rca3783a0 for OlexSys, GUI svn.r6498)
;
_chemical_name_systematic
;
Bis(2-hydroxy-2,3-dihydro-1<i>H</i>-inden-1-aminium) sulfate
;
_chemical_formula_moiety     '2(C9 H12 N O +), O4 S 2-'
_chemical_formula_sum     'C18 H24 N2 O6 S'
_chemical_formula_iupac     '2C9 H12 N O +, S O4 2-'
_chemical_formula_weight     396.467
_chemical_absolute_configuration     unk
_space_group_crystal_system     monoclinic
_space_group_name_H-M_alt     'P 21'
_space_group_name_Hall     ' P 2yb'
loop_
    _space_group_symop_id
    _space_group_symop_operation_xyz
    1 x,y,z
    2 -x,y+1/2,-z
_cell_length_a     11.6412(10)
_cell_length_b     6.4226(4)
_cell_length_c     12.8761(10)
_cell_angle_alpha     90
_cell_angle_beta     103.791(4)
_cell_angle_gamma     90
_cell_volume     934.95(12)
_cell_formula_units_Z     2
_cell_measurement_reflns_used     5055
_cell_measurement_theta_min     2.70
_cell_measurement_theta_max     24.86
_cell_measurement_temperature     123(2)
_exptl_crystal_description     plate
_exptl_crystal_colour     colourless
_exptl_crystal_size_max     0.57
_exptl_crystal_size_mid     0.112
_exptl_crystal_size_min     0.026
_exptl_crystal_density_diffrn     1.408
_exptl_crystal_F_000     420.538
loop_
    _exptl_crystal_face_index_h
    _exptl_crystal_face_index_k
    _exptl_crystal_face_index_l
    _exptl_crystal_face_perp_dist
    1.00 0.00 -2.00 0.0490
    -1.00 0.00 2.00 0.0370
    0.00 1.00 0.00 0.2210
    1.00 0.00 0.00 0.0010
    -1.00 0.00 0.00 0.0130
    -1.00 -1.00 2.00 0.1610
_exptl_absorpt_coefficient_mu     0.211
_exptl_absorpt_correction_type     none
_exptl_absorpt_process_details
;
(SADABS; Bruker, 2016)
;
_exptl_absorpt_correction_T_min     0.6292
_exptl_absorpt_correction_T_max     0.7453
_diffrn_ambient_temperature     123.00
_diffrn_source_power     0.07
_diffrn_source_voltage     50.0
_diffrn_source_current     1.4
_diffrn_radiation_type     'Mo K\a'
_diffrn_radiation_wavelength     0.71073
_diffrn_measurement_device_type     'Bruker APEXII CCD'
_diffrn_measurement_method     '\f and \w scans'
loop_
    _diffrn_refln_index_h
    _diffrn_refln_index_k
    _diffrn_refln_index_l
    -1 0 0
    -1 0 0
    1 0 0
    1 0 0
    -2 0 0
    -2 0 0
    -2 0 0
    -2 0 0
    2 0 0
    2 0 0
    2 0 0
    2 0 0
    -3 0 0
    3 0 0
    -3 0 0
    -3 0 0
    3 0 0
    3 0 0
    3 0 0
    -3 0 0
    -4 0 0
    4 0 0
    4 0 0
    4 0 0
    -4 0 0
    -4 0 0
    -4 0 0
    -5 0 0
    5 0 0
    -5 0 0
    -5 0 0
    -5 0 0
    5 0 0
    -6 0 0
    -6 0 0
    -6 0 0
    6 0 0
    -6 0 0
    -7 0 0
    7 0 0
    7 0 0
    7 0 0
    -7 0 0
    -7 0 0
    -7 0 0
    -8 0 0
    8 0 0
    8 0 0
    -8 0 0
    8 0 0
    -8 0 0
    -8 0 0
    -9 0 0
    -9 0 0
    -9 0 0
    9 0 0
    9 0 0
    9 0 0
    -9 0 0
    -10 0 0
    -10 0 0
    10 0 0
    10 0 0
    10 0 0
    -10 0 0
    -11 0 0
    -11 0 0
    11 0 0
    11 0 0
    -11 0 0
    11 0 0
    11 0 0
    -11 0 0
    -12 0 0
    12 0 0
    12 0 0
    -12 0 0
    -12 0 0
    -12 0 0
    12 0 0
    12 0 0
    -13 0 0
    13 0 0
    13 0 0
    13 0 0
    -13 0 0
    -13 0 0
    -13 0 0
    13 0 0
    0 -1 0
    0 -1 0
    0 1 0
    0 1 0
    0 1 0
    -1 -1 0
    1 -1 0
    1 -1 0
    -1 -1 0
    1 -1 0
    -1 1 0
    -1 1 0
    1 1 0
    1 1 0
    1 1 0
    1 1 0
    -1 1 0
    1 1 0
    2 -1 0
    -2 -1 0
    2 -1 0
    2 -1 0
    -2 -1 0
    2 1 0
    2 1 0
    -2 1 0
    2 1 0
    -3 -1 0
    -3 -1 0
    3 -1 0
    3 -1 0
    3 -1 0
    -3 -1 0
    -3 -1 0
    -3 1 0
    -3 1 0
    3 1 0
    -3 1 0
    -3 1 0
    3 1 0
    3 1 0
    3 1 0
    -4 -1 0
    -4 -1 0
    -4 -1 0
    -4 -1 0
    4 -1 0
    4 -1 0
    4 -1 0
    -4 1 0
    4 1 0
    4 1 0
    -4 1 0
    4 1 0
    4 1 0
    -4 1 0
    -4 1 0
    -5 -1 0
    -5 -1 0
    -5 -1 0
    5 -1 0
    5 -1 0
    -5 -1 0
    5 -1 0
    -5 1 0
    5 1 0
    -5 1 0
    5 1 0
    -5 1 0
    5 1 0
    -5 1 0
    -6 -1 0
    -6 -1 0
    -6 -1 0
    -6 -1 0
    6 -1 0
    6 -1 0
    -6 1 0
    -6 1 0
    6 1 0
    6 1 0
    6 1 0
    -6 1 0
    -6 1 0
    -7 -1 0
    -7 -1 0
    -7 -1 0
    -7 -1 0
    7 -1 0
    7 -1 0
    7 -1 0
    7 1 0
    7 1 0
    -7 1 0
    7 1 0
    -7 1 0
    -7 1 0
    -7 1 0
    8 -1 0
    8 -1 0
    -8 -1 0
    8 -1 0
    -8 -1 0
    -8 -1 0
    8 -1 0
    -8 -1 0
    -8 1 0
    -8 1 0
    8 1 0
    -8 1 0
    8 1 0
    8 1 0
    -8 1 0
    -9 -1 0
    9 -1 0
    9 -1 0
    -9 -1 0
    9 -1 0
    -9 -1 0
    -9 -1 0
    -9 1 0
    -9 1 0
    9 1 0
    9 1 0
    -9 1 0
    10 -1 0
    -10 -1 0
    10 -1 0
    -10 -1 0
    -10 -1 0
    10 -1 0
    10 -1 0
    -10 1 0
    10 1 0
    10 1 0
    -10 1 0
    10 1 0
    -10 1 0
    -11 -1 0
    11 -1 0
    11 -1 0
    11 -1 0
    11 -1 0
    -11 -1 0
    -11 -1 0
    -11 -1 0
    11 1 0
    11 1 0
    -11 1 0
    -11 1 0
    -11 1 0
    11 1 0
    11 1 0
    -11 1 0
    12 -1 0
    -12 -1 0
    12 -1 0
    -12 -1 0
    -12 -1 0
    -12 -1 0
    12 -1 0
    12 -1 0
    -12 1 0
    12 1 0
    12 1 0
    -12 1 0
    -12 1 0
    -12 1 0
    12 1 0
    12 1 0
    13 -1 0
    13 -1 0
    -13 -1 0
    -13 -1 0
    13 -1 0
    -13 -1 0
    -13 -1 0
    13 -1 0
    -13 1 0
    13 1 0
    -13 1 0
    -13 1 0
    13 1 0
    13 1 0
    -13 1 0
    13 1 0
    0 -2 0
    0 2 0
    0 2 0
    0 2 0
    1 -2 0
    -1 -2 0
    -1 -2 0
    -1 -2 0
    -1 -2 0
    1 2 0
    1 2 0
    -1 2 0
    1 2 0
    1 2 0
    -1 2 0
    1 2 0
    -2 -2 0
    -2 -2 0
    2 -2 0
    -2 -2 0
    2 -2 0
    -2 -2 0
    2 2 0
    2 2 0
    -2 2 0
    -2 2 0
    2 2 0
    2 2 0
    -2 2 0
    -2 2 0
    2 2 0
    3 -2 0
    -3 -2 0
    3 -2 0
    3 -2 0
    3 -2 0
    -3 -2 0
    -3 -2 0
    -3 -2 0
    3 -2 0
    3 2 0
    -3 2 0
    3 2 0
    -3 2 0
    3 2 0
    -3 2 0
    -3 2 0
    3 2 0
    4 -2 0
    4 -2 0
    4 -2 0
    -4 -2 0
    -4 -2 0
    -4 -2 0
    -4 -2 0
    4 -2 0
    4 2 0
    -4 2 0
    -4 2 0
    4 2 0
    4 2 0
    4 2 0
    -4 2 0
    -4 2 0
    -5 -2 0
    -5 -2 0
    5 -2 0
    -5 -2 0
    5 -2 0
    5 -2 0
    5 -2 0
    -5 2 0
    -5 2 0
    -5 2 0
    5 2 0
    5 2 0
    5 2 0
    -5 2 0
    6 -2 0
    -6 -2 0
    -6 -2 0
    -6 -2 0
    -6 -2 0
    6 -2 0
    6 -2 0
    6 -2 0
    -6 2 0
    6 2 0
    -6 2 0
    6 2 0
    -6 2 0
    -6 2 0
    6 2 0
    7 -2 0
    7 -2 0
    -7 -2 0
    -7 -2 0
    7 -2 0
    -7 -2 0
    7 -2 0
    -7 -2 0
    -7 2 0
    7 2 0
    7 2 0
    7 2 0
    -7 2 0
    -7 2 0
    -7 2 0
    8 -2 0
    8 -2 0
    -8 -2 0
    8 -2 0
    -8 -2 0
    8 -2 0
    -8 -2 0
    -8 2 0
    8 2 0
    -8 2 0
    -8 2 0
    8 2 0
    -8 2 0
    -9 -2 0
    9 -2 0
    9 -2 0
    -9 -2 0
    9 -2 0
    -9 -2 0
    -9 2 0
    9 2 0
    -9 2 0
    9 2 0
    -9 2 0
    -9 2 0
    -10 -2 0
    -10 -2 0
    -10 -2 0
    10 -2 0
    10 -2 0
    10 -2 0
    10 2 0
    -10 2 0
    -10 2 0
    -10 2 0
    10 2 0
    10 2 0
    -11 -2 0
    11 -2 0
    -11 -2 0
    11 -2 0
    -11 -2 0
    -11 -2 0
    11 -2 0
    11 -2 0
    -11 2 0
    -11 2 0
    11 2 0
    -11 2 0
    -11 2 0
    11 2 0
    11 2 0
    11 2 0
    -12 -2 0
    -12 -2 0
    12 -2 0
    -12 -2 0
    12 -2 0
    12 -2 0
    -12 -2 0
    12 -2 0
    -12 2 0
    12 2 0
    12 2 0
    -12 2 0
    12 2 0
    -12 2 0
    -12 2 0
    12 2 0
    13 -2 0
    13 -2 0
    13 -2 0
    -13 -2 0
    -13 -2 0
    -13 -2 0
    13 -2 0
    -13 -2 0
    -13 2 0
    13 2 0
    13 2 0
    -13 2 0
    -13 2 0
    13 2 0
    -13 2 0
    13 2 0
    0 -3 0
    0 3 0
    0 3 0
    0 3 0
    -1 -3 0
    -1 -3 0
    1 -3 0
    1 3 0
    -1 3 0
    -1 3 0
    1 3 0
    1 3 0
    1 3 0
    1 3 0
    2 -3 0
    -2 -3 0
    -2 -3 0
    -2 -3 0
    -2 3 0
    -2 3 0
    2 3 0
    2 3 0
    -2 3 0
    -2 3 0
    2 3 0
    2 3 0
    3 -3 0
    -3 -3 0
    -3 -3 0
    3 -3 0
    -3 -3 0
    -3 -3 0
    -3 -3 0
    3 3 0
    3 3 0
    -3 3 0
    -3 3 0
    3 3 0
    -3 3 0
    -3 3 0
    3 3 0
    4 -3 0
    4 -3 0
    -4 -3 0
    4 -3 0
    -4 -3 0
    4 -3 0
    -4 -3 0
    -4 3 0
    4 3 0
    -4 3 0
    4 3 0
    -4 3 0
    4 3 0
    -4 3 0
    4 3 0
    -5 -3 0
    -5 -3 0
    5 -3 0
    5 -3 0
    5 -3 0
    -5 -3 0
    5 -3 0
    5 -3 0
    -5 -3 0
    -5 3 0
    5 3 0
    5 3 0
    -5 3 0
    5 3 0
    -5 3 0
    5 3 0
    -5 3 0
    6 -3 0
    6 -3 0
    -6 -3 0
    -6 -3 0
    6 -3 0
    6 -3 0
    -6 -3 0
    -6 -3 0
    6 3 0
    -6 3 0
    6 3 0
    -6 3 0
    6 3 0
    -6 3 0
    -6 3 0
    7 -3 0
    7 -3 0
    -7 -3 0
    7 -3 0
    -7 -3 0
    -7 -3 0
    7 -3 0
    -7 -3 0
    -7 3 0
    -7 3 0
    7 3 0
    7 3 0
    7 3 0
    -7 3 0
    -7 3 0
    8 -3 0
    -8 -3 0
    -8 -3 0
    -8 -3 0
    8 -3 0
    8 -3 0
    -8 -3 0
    -8 3 0
    -8 3 0
    -8 3 0
    -8 3 0
    8 3 0
    8 3 0
    8 3 0
    9 -3 0
    -9 -3 0
    9 -3 0
    -9 -3 0
    9 -3 0
    -9 -3 0
    -9 -3 0
    9 -3 0
    9 3 0
    9 3 0
    -9 3 0
    -9 3 0
    -9 3 0
    -10 -3 0
    -10 -3 0
    10 -3 0
    -10 -3 0
    10 -3 0
    -10 -3 0
    10 -3 0
    10 -3 0
    -10 3 0
    10 3 0
    10 3 0
    10 3 0
    -10 3 0
    -10 3 0
    10 3 0
    -10 3 0
    -11 -3 0
    -11 -3 0
    11 -3 0
    11 -3 0
    11 -3 0
    11 -3 0
    -11 3 0
    11 3 0
    -11 3 0
    11 3 0
    11 3 0
    -11 3 0
    -11 3 0
    11 3 0
    -12 -3 0
    12 -3 0
    12 -3 0
    12 -3 0
    12 -3 0
    -12 -3 0
    -12 -3 0
    -12 -3 0
    -12 3 0
    12 3 0
    -12 3 0
    12 3 0
    -12 3 0
    12 3 0
    12 3 0
    -12 3 0
    0 -4 0
    0 4 0
    0 4 0
    0 4 0
    -1 -4 0
    1 -4 0
    -1 4 0
    -1 4 0
    1 4 0
    1 4 0
    -1 4 0
    -2 -4 0
    2 -4 0
    -2 4 0
    2 4 0
    -2 4 0
    -2 4 0
    2 4 0
    2 4 0
    2 4 0
    -2 4 0
    -3 -4 0
    -3 -4 0
    -3 -4 0
    -3 -4 0
    3 -4 0
    -3 4 0
    3 4 0
    -3 4 0
    3 4 0
    -3 4 0
    -3 4 0
    3 4 0
    -3 4 0
    4 -4 0
    -4 -4 0
    -4 -4 0
    -4 -4 0
    4 -4 0
    -4 -4 0
    4 -4 0
    -4 4 0
    4 4 0
    -4 4 0
    4 4 0
    4 4 0
    -4 4 0
    -4 4 0
    4 4 0
    -5 -4 0
    -5 -4 0
    -5 -4 0
    -5 -4 0
    -5 -4 0
    5 -4 0
    5 -4 0
    -5 4 0
    -5 4 0
    -5 4 0
    5 4 0
    -5 4 0
    5 4 0
    5 4 0
    6 -4 0
    6 -4 0
    -6 -4 0
    -6 -4 0
    6 -4 0
    -6 -4 0
    -6 -4 0
    6 4 0
    -6 4 0
    -6 4 0
    -6 4 0
    6 4 0
    6 4 0
    -6 4 0
    7 -4 0
    -7 -4 0
    -7 -4 0
    7 -4 0
    7 -4 0
    7 -4 0
    7 4 0
    7 4 0
    -7 4 0
    7 4 0
    -7 4 0
    -7 4 0
    -7 4 0
    -8 -4 0
    -8 -4 0
    -8 -4 0
    8 -4 0
    8 -4 0
    8 -4 0
    8 -4 0
    -8 4 0
    8 4 0
    -8 4 0
    -8 4 0
    8 4 0
    8 4 0
    -9 -4 0
    -9 -4 0
    9 -4 0
    9 -4 0
    9 -4 0
    9 -4 0
    -9 -4 0
    9 -4 0
    9 4 0
    9 4 0
    9 4 0
    -9 4 0
    -9 4 0
    9 4 0
    -9 4 0
    -9 4 0
    10 -4 0
    -10 -4 0
    10 -4 0
    10 -4 0
    -10 -4 0
    -10 -4 0
    10 -4 0
    10 -4 0
    10 4 0
    -10 4 0
    -10 4 0
    -10 4 0
    10 4 0
    10 4 0
    10 4 0
    -10 4 0
    11 -4 0
    11 -4 0
    11 -4 0
    -11 -4 0
    11 -4 0
    -11 -4 0
    -11 -4 0
    11 4 0
    -11 4 0
    -11 4 0
    -11 4 0
    11 4 0
    11 4 0
    -11 4 0
    11 4 0
    0 -5 0
    0 5 0
    0 5 0
    0 5 0
    -1 -5 0
    1 -5 0
    1 5 0
    1 5 0
    -1 5 0
    1 5 0
    -1 5 0
    1 5 0
    2 -5 0
    2 5 0
    -2 5 0
    2 5 0
    -2 5 0
    -2 5 0
    2 5 0
    2 5 0
    3 -5 0
    -3 -5 0
    -3 5 0
    3 5 0
    -3 5 0
    3 5 0
    3 5 0
    -3 5 0
    -3 5 0
    -3 5 0
    3 5 0
    -4 -5 0
    -4 -5 0
    4 -5 0
    -4 -5 0
    -4 -5 0
    4 5 0
    -4 5 0
    -4 5 0
    4 5 0
    -4 5 0
    4 5 0
    -4 5 0
    -4 5 0
    5 -5 0
    -5 -5 0
    -5 -5 0
    -5 -5 0
    -5 5 0
    -5 5 0
    5 5 0
    5 5 0
    -5 5 0
    5 5 0
    5 5 0
    -5 5 0
    6 -5 0
    -6 -5 0
    -6 -5 0
    6 -5 0
    6 -5 0
    -6 -5 0
    6 5 0
    -6 5 0
    6 5 0
    6 5 0
    6 5 0
    -6 5 0
    -6 5 0
    -6 5 0
    7 -5 0
    -7 -5 0
    -7 -5 0
    -7 -5 0
    -7 5 0
    7 5 0
    -7 5 0
    -7 5 0
    7 5 0
    7 5 0
    7 5 0
    -7 5 0
    -8 -5 0
    8 -5 0
    -8 -5 0
    8 -5 0
    -8 -5 0
    -8 -5 0
    -8 -5 0
    8 -5 0
    -8 -5 0
    8 5 0
    -8 5 0
    8 5 0
    -8 5 0
    8 5 0
    8 5 0
    -8 5 0
    -8 5 0
    -9 -5 0
    9 -5 0
    -9 -5 0
    9 -5 0
    -9 -5 0
    -9 -5 0
    9 -5 0
    9 5 0
    9 5 0
    9 5 0
    -9 5 0
    -9 5 0
    9 5 0
    -9 5 0
    -9 5 0
    10 -5 0
    -10 -5 0
    10 -5 0
    -10 -5 0
    -10 -5 0
    10 -5 0
    10 5 0
    -10 5 0
    10 5 0
    10 5 0
    -10 5 0
    10 5 0
    -10 5 0
    -10 5 0
    0 -6 0
    0 6 0
    0 6 0
    1 -6 0
    -1 6 0
    1 6 0
    -1 6 0
    2 -6 0
    -2 6 0
    2 6 0
    -2 6 0
    2 6 0
    3 -6 0
    -3 6 0
    3 6 0
    3 6 0
    3 6 0
    -3 6 0
    -3 6 0
    3 6 0
    -3 6 0
    4 -6 0
    -4 6 0
    4 6 0
    4 6 0
    -4 6 0
    -4 6 0
    4 6 0
    4 6 0
    -5 -6 0
    5 -6 0
    -5 -6 0
    -5 -6 0
    -5 6 0
    -5 6 0
    -5 6 0
    5 6 0
    5 6 0
    -5 6 0
    -5 6 0
    5 6 0
    5 6 0
    -5 6 0
    -6 -6 0
    -6 -6 0
    -6 -6 0
    6 -6 0
    -6 6 0
    6 6 0
    -6 6 0
    6 6 0
    -6 6 0
    6 6 0
    -6 6 0
    6 6 0
    -7 -6 0
    -7 -6 0
    -7 -6 0
    7 -6 0
    -7 6 0
    7 6 0
    -7 6 0
    7 6 0
    -7 6 0
    7 6 0
    7 6 0
    -7 6 0
    -8 -6 0
    8 -6 0
    -8 -6 0
    -8 -6 0
    -8 -6 0
    8 -6 0
    8 6 0
    -8 6 0
    8 6 0
    -8 6 0
    -8 6 0
    8 6 0
    -8 6 0
    0 -7 0
    0 7 0
    1 -7 0
    -1 7 0
    -1 7 0
    2 -7 0
    -2 7 0
    2 7 0
    2 7 0
    -2 7 0
    3 -7 0
    3 7 0
    -3 7 0
    3 7 0
    -3 7 0
    4 -7 0
    4 7 0
    4 7 0
    -4 7 0
    -4 7 0
    4 7 0
    -4 7 0
    -4 7 0
    4 7 0
    5 -7 0
    5 7 0
    -5 7 0
    5 7 0
    5 7 0
    -5 7 0
    -5 7 0
    -5 7 0
    5 7 0
    6 -7 0
    -6 7 0
    6 7 0
    -6 7 0
    -6 7 0
    -6 7 0
    6 7 0
    6 7 0
    -6 7 0
    6 7 0
    -13 0 1
    13 0 -1
    13 0 -1
    13 0 -1
    13 0 -1
    -13 0 1
    -13 0 1
    -13 0 1
    -12 0 1
    -12 0 1
    12 0 -1
    -12 0 1
    -12 0 1
    12 0 -1
    12 0 -1
    12 0 -1
    11 0 -1
    11 0 -1
    -11 0 1
    11 0 -1
    -11 0 1
    -11 0 1
    11 0 -1
    -11 0 1
    -10 0 1
    10 0 -1
    -10 0 1
    -10 0 1
    10 0 -1
    10 0 -1
    -10 0 1
    9 0 -1
    9 0 -1
    -9 0 1
    -9 0 1
    -9 0 1
    -9 0 1
    -8 0 1
    8 0 -1
    -8 0 1
    8 0 -1
    8 0 -1
    8 0 -1
    7 0 -1
    -7 0 1
    -7 0 1
    -7 0 1
    7 0 -1
    -7 0 1
    6 0 -1
    6 0 -1
    -6 0 1
    -6 0 1
    6 0 -1
    -6 0 1
    6 0 -1
    -6 0 1
    5 0 -1
    5 0 -1
    -5 0 1
    5 0 -1
    -5 0 1
    5 0 -1
    -5 0 1
    -5 0 1
    -4 0 1
    4 0 -1
    -4 0 1
    -4 0 1
    -4 0 1
    4 0 -1
    4 0 -1
    4 0 -1
    3 0 -1
    3 0 -1
    3 0 -1
    -3 0 1
    3 0 -1
    -2 0 1
    2 0 -1
    -2 0 1
    2 0 -1
    -1 0 1
    1 0 -1
    -1 0 1
    1 0 -1
    0 0 1
    0 0 -1
    0 0 -1
    1 0 1
    1 0 1
    -1 0 -1
    1 0 1
    -1 0 -1
    1 0 1
    -1 0 -1
    -1 0 -1
    2 0 1
    2 0 1
    -3 0 -1
    3 0 1
    3 0 1
    -3 0 -1
    -3 0 -1
    3 0 1
    -3 0 -1
    3 0 1
    -4 0 -1
    -4 0 -1
    4 0 1
    4 0 1
    -4 0 -1
    -4 0 -1
    4 0 1
    4 0 1
    -5 0 -1
    -5 0 -1
    5 0 1
    -5 0 -1
    5 0 1
    5 0 1
    -5 0 -1
    5 0 1
    -6 0 -1
    6 0 1
    -6 0 -1
    6 0 1
    6 0 1
    6 0 1
    -6 0 -1
    -6 0 -1
    7 0 1
    -7 0 -1
    7 0 1
    -7 0 -1
    7 0 1
    7 0 1
    -7 0 -1
    -7 0 -1
    8 0 1
    8 0 1
    -8 0 -1
    -8 0 -1
    8 0 1
    -8 0 -1
    -8 0 -1
    9 0 1
    9 0 1
    -9 0 -1
    9 0 1
    -9 0 -1
    -9 0 -1
    -10 0 -1
    10 0 1
    10 0 1
    -10 0 -1
    10 0 1
    -10 0 -1
    -10 0 -1
    -11 0 -1
    11 0 1
    -11 0 -1
    11 0 1
    -11 0 -1
    -11 0 -1
    11 0 1
    -12 0 -1
    -12 0 -1
    12 0 1
    12 0 1
    -12 0 -1
    12 0 1
    12 0 1
    -12 0 -1
    -13 0 -1
    13 0 1
    -13 0 -1
    -13 0 -1
    13 0 1
    13 0 1
    13 0 1
    -13 0 -1
    13 -1 -1
    13 -1 -1
    13 -1 -1
    -13 -1 1
    -13 -1 1
    13 -1 -1
    -13 -1 1
    -13 -1 1
    13 1 -1
    13 1 -1
    13 1 -1
    -13 1 1
    13 1 -1
    -13 1 1
    -13 1 1
    -13 1 1
    12 -1 -1
    12 -1 -1
    12 -1 -1
    -12 -1 1
    -12 -1 1
    12 -1 -1
    -12 -1 1
    -12 -1 1
    -12 1 1
    12 1 -1
    -12 1 1
    -12 1 1
    12 1 -1
    -12 1 1
    12 1 -1
    12 1 -1
    11 -1 -1
    -11 -1 1
    -11 -1 1
    -11 -1 1
    11 -1 -1
    11 -1 -1
    -11 -1 1
    -11 1 1
    11 1 -1
    -11 1 1
    -11 1 1
    11 1 -1
    -11 1 1
    11 1 -1
    11 1 -1
    -10 -1 1
    10 -1 -1
    -10 -1 1
    10 -1 -1
    10 -1 -1
    10 -1 -1
    -10 -1 1
    10 1 -1
    10 1 -1
    -10 1 1
    -10 1 1
    -10 1 1
    -10 1 1
    10 1 -1
    10 1 -1
    -9 -1 1
    -9 -1 1
    9 -1 -1
    -9 -1 1
    9 -1 -1
    -9 -1 1
    9 -1 -1
    -9 1 1
    9 1 -1
    -9 1 1
    9 1 -1
    9 1 -1
    9 1 -1
    -9 1 1
    8 -1 -1
    8 -1 -1
    -8 -1 1
    -8 -1 1
    8 -1 -1
    8 -1 -1
    -8 -1 1
    -8 -1 1
    8 1 -1
    -8 1 1
    8 1 -1
    -8 1 1
    8 1 -1
    8 1 -1
    -8 1 1
    -8 1 1
    7 -1 -1
    -7 -1 1
    -7 -1 1
    7 -1 -1
    -7 -1 1
    7 -1 -1
    7 -1 -1
    -7 -1 1
    7 1 -1
    -7 1 1
    7 1 -1
    7 1 -1
    -7 1 1
    -7 1 1
    -7 1 1
    6 -1 -1
    6 -1 -1
    -6 -1 1
    -6 -1 1
    -6 -1 1
    6 -1 -1
    6 -1 -1
    6 1 -1
    -6 1 1
    -6 1 1
    6 1 -1
    -6 1 1
    5 -1 -1
    -5 -1 1
    5 -1 -1
    -5 -1 1
    5 -1 -1
    5 -1 -1
    -5 -1 1
    -5 -1 1
    5 1 -1
    -5 1 1
    -5 1 1
    5 1 -1
    -5 1 1
    5 1 -1
    -4 -1 1
    -4 -1 1
    -4 -1 1
    4 -1 -1
    4 -1 -1
    4 -1 -1
    4 -1 -1
    -4 -1 1
    4 1 -1
    -4 1 1
    -4 1 1
    4 1 -1
    -4 1 1
    4 1 -1
    3 -1 -1
    -3 -1 1
    3 -1 -1
    -3 -1 1
    -3 -1 1
    3 -1 -1
    -3 -1 1
    3 -1 -1
    3 1 -1
    -3 1 1
    3 1 -1
    3 1 -1
    -3 1 1
    -3 1 1
    3 1 -1
    2 -1 -1
    2 -1 -1
    -2 -1 1
    2 -1 -1
    2 -1 -1
    -2 -1 1
    -2 1 1
    2 1 -1
    -2 1 1
    -2 1 1
    2 1 -1
    -2 1 1
    2 1 -1
    2 1 -1
    1 -1 -1
    1 -1 -1
    -1 -1 1
    -1 -1 1
    1 -1 -1
    -1 -1 1
    -1 1 1
    1 1 -1
    1 1 -1
    -1 1 1
    -1 1 1
    1 1 -1
    0 -1 1
    0 -1 -1
    0 -1 -1
    0 -1 1
    0 -1 -1
    0 -1 -1
    0 -1 1
    0 -1 1
    0 1 1
    0 1 1
    0 1 -1
    0 1 1
    0 1 -1
    0 1 -1
    0 1 1
    0 1 1
    0 1 -1
    0 1 -1
    0 1 -1
    -1 -1 -1
    1 -1 1
    1 -1 1
    -1 -1 -1
    1 -1 1
    -1 -1 -1
    -1 -1 -1
    -1 -1 -1
    1 1 1
    -1 1 -1
    1 1 1
    1 1 1
    -1 1 -1
    1 1 1
    -1 1 -1
    -1 1 -1
    2 -1 1
    -2 -1 -1
    -2 -1 -1
    2 -1 1
    -2 -1 -1
    2 -1 1
    -2 -1 -1
    2 -1 1
    2 1 1
    2 1 1
    -2 1 -1
    2 1 1
    -2 1 -1
    2 1 1
    -2 1 -1
    3 -1 1
    3 -1 1
    -3 -1 -1
    -3 -1 -1
    -3 -1 -1
    3 -1 1
    3 -1 1
    -3 -1 -1
    3 1 1
    3 1 1
    -3 1 -1
    -3 1 -1
    3 1 1
    3 1 1
    -3 1 -1
    -3 1 -1
    4 -1 1
    4 -1 1
    -4 -1 -1
    -4 -1 -1
    4 -1 1
    -4 -1 -1
    -4 -1 -1
    4 -1 1
    4 1 1
    4 1 1
    -4 1 -1
    4 1 1
    -4 1 -1
    4 1 1
    -4 1 -1
    -4 1 -1
    5 -1 1
    -5 -1 -1
    5 -1 1
    -5 -1 -1
    5 -1 1
    -5 -1 -1
    -5 -1 -1
    5 -1 1
    -5 1 -1
    5 1 1
    -5 1 -1
    -5 1 -1
    5 1 1
    5 1 1
    5 1 1
    -5 1 -1
    -6 -1 -1
    6 -1 1
    -6 -1 -1
    6 -1 1
    6 -1 1
    -6 -1 -1
    -6 -1 -1
    6 1 1
    -6 1 -1
    6 1 1
    6 1 1
    -6 1 -1
    6 1 1
    -6 1 -1
    -6 1 -1
    -7 -1 -1
    7 -1 1
    -7 -1 -1
    -7 -1 -1
    -7 -1 -1
    7 -1 1
    7 -1 1
    7 1 1
    -7 1 -1
    7 1 1
    7 1 1
    -7 1 -1
    -7 1 -1
    7 1 1
    -7 1 -1
    -8 -1 -1
    -8 -1 -1
    8 -1 1
    8 -1 1
    -8 -1 -1
    8 -1 1
    -8 -1 -1
    8 1 1
    -8 1 -1
    -8 1 -1
    -8 1 -1
    8 1 1
    8 1 1
    9 -1 1
    -9 -1 -1
    -9 -1 -1
    9 -1 1
    -9 -1 -1
    -9 -1 -1
    -9 1 -1
    9 1 1
    9 1 1
    -9 1 -1
    -10 -1 -1
    -10 -1 -1
    10 -1 1
    10 -1 1
    -10 -1 -1
    10 -1 1
    -10 -1 -1
    -10 1 -1
    -10 1 -1
    -10 1 -1
    10 1 1
    -10 1 -1
    10 1 1
    10 1 1
    11 -1 1
    -11 -1 -1
    11 -1 1
    -11 -1 -1
    11 -1 1
    11 -1 1
    -11 -1 -1
    -11 -1 -1
    -11 1 -1
    11 1 1
    11 1 1
    11 1 1
    -11 1 -1
    -11 1 -1
    -11 1 -1
    -12 -1 -1
    12 -1 1
    -12 -1 -1
    12 -1 1
    12 -1 1
    -12 -1 -1
    -12 -1 -1
    -12 1 -1
    12 1 1
    -12 1 -1
    -12 1 -1
    12 1 1
    12 1 1
    12 1 1
    13 -1 1
    13 -1 1
    13 -1 1
    13 -1 1
    -13 -1 -1
    -13 -1 -1
    -13 -1 -1
    -13 -1 -1
    13 1 1
    -13 1 -1
    -13 1 -1
    13 1 1
    -13 1 -1
    13 1 1
    -13 1 -1
    13 1 1
    -13 -2 1
    -13 -2 1
    -13 -2 1
    13 -2 -1
    13 -2 -1
    13 -2 -1
    13 -2 -1
    -13 -2 1
    13 2 -1
    -13 2 1
    13 2 -1
    -13 2 1
    -13 2 1
    13 2 -1
    -13 2 1
    13 2 -1
    -12 -2 1
    12 -2 -1
    12 -2 -1
    12 -2 -1
    -12 -2 1
    -12 -2 1
    12 -2 -1
    -12 -2 1
    12 2 -1
    12 2 -1
    -12 2 1
    -12 2 1
    -12 2 1
    -12 2 1
    12 2 -1
    11 -2 -1
    -11 -2 1
    11 -2 -1
    -11 -2 1
    11 -2 -1
    -11 -2 1
    -11 -2 1
    11 -2 -1
    -11 2 1
    -11 2 1
    -11 2 1
    11 2 -1
    11 2 -1
    11 2 -1
    -11 2 1
    11 2 -1
    -10 -2 1
    -10 -2 1
    -10 -2 1
    10 -2 -1
    10 -2 -1
    10 -2 -1
    10 2 -1
    -10 2 1
    10 2 -1
    -10 2 1
    10 2 -1
    -10 2 1
    -9 -2 1
    -9 -2 1
    9 -2 -1
    9 -2 -1
    9 -2 -1
    -9 -2 1
    -9 2 1
    -9 2 1
    9 2 -1
    9 2 -1
    -9 2 1
    -9 2 1
    9 2 -1
    8 -2 -1
    8 -2 -1
    8 -2 -1
    8 -2 -1
    -8 -2 1
    -8 -2 1
    -8 -2 1
    8 2 -1
    -8 2 1
    -8 2 1
    -8 2 1
    -8 2 1
    8 2 -1
    7 -2 -1
    -7 -2 1
    -7 -2 1
    -7 -2 1
    7 -2 -1
    -7 -2 1
    7 -2 -1
    7 2 -1
    -7 2 1
    -7 2 1
    7 2 -1
    -7 2 1
    7 2 -1
    -7 2 1
    7 2 -1
    -6 -2 1
    -6 -2 1
    -6 -2 1
    -6 -2 1
    6 -2 -1
    6 -2 -1
    6 -2 -1
    6 -2 -1
    -6 2 1
    6 2 -1
    6 2 -1
    -6 2 1
    -6 2 1
    -6 2 1
    6 2 -1
    -5 -2 1
    -5 -2 1
    5 -2 -1
    5 -2 -1
    5 -2 -1
    -5 -2 1
    -5 -2 1
    5 -2 -1
    5 2 -1
    5 2 -1
    -5 2 1
    -5 2 1
    5 2 -1
    -5 2 1
    -5 2 1
    4 -2 -1
    -4 -2 1
    4 -2 -1
    4 -2 -1
    -4 -2 1
    -4 -2 1
    4 -2 -1
    -4 -2 1
    -4 2 1
    4 2 -1
    4 2 -1
    -4 2 1
    4 2 -1
    -4 2 1
    3 -2 -1
    -3 -2 1
    3 -2 -1
    -3 -2 1
    -3 -2 1
    3 -2 -1
    3 -2 -1
    3 -2 -1
    -3 -2 1
    3 2 -1
    -3 2 1
    3 2 -1
    -3 2 1
    -3 2 1
    3 2 -1
    2 -2 -1
    -2 -2 1
    -2 -2 1
    2 -2 -1
    -2 -2 1
    -2 -2 1
    -2 -2 1
    2 2 -1
    -2 2 1
    -2 2 1
    2 2 -1
    -2 2 1
    2 2 -1
    2 2 -1
    -2 2 1
    2 2 -1
    1 -2 -1
    -1 -2 1
    1 -2 -1
    1 -2 -1
    -1 -2 1
    -1 -2 1
    -1 -2 1
    1 2 -1
    1 2 -1
    1 2 -1
    -1 2 1
    -1 2 1
    -1 2 1
    -1 2 1
    1 2 -1
    1 2 -1
    -1 2 1
    1 2 -1
    1 2 -1
    0 -2 -1
    0 -2 1
    0 -2 -1
    0 -2 1
    0 2 -1
    0 2 1
    0 2 1
    0 2 1
    0 2 1
    0 2 -1
    0 2 1
    0 2 1
    0 2 -1
    0 2 -1
    0 2 -1
    1 -2 1
    1 -2 1
    -1 -2 -1
    -1 -2 -1
    -1 -2 -1
    -1 -2 -1
    -1 -2 -1
    1 2 1
    -1 2 -1
    1 2 1
    -1 2 -1
    1 2 1
    -1 2 -1
    -1 2 -1
    -1 2 -1
    1 2 1
    -1 2 -1
    2 -2 1
    -2 -2 -1
    2 -2 1
    2 -2 1
    -2 -2 -1
    -2 -2 -1
    -2 -2 -1
    -2 2 -1
    2 2 1
    -2 2 -1
    -2 2 -1
    2 2 1
    -2 2 -1
    2 2 1
    2 2 1
    2 2 1
    -3 -2 -1
    3 -2 1
    3 -2 1
    -3 -2 -1
    3 -2 1
    -3 -2 -1
    3 2 1
    3 2 1
    -3 2 -1
    -3 2 -1
    3 2 1
    -3 2 -1
    3 2 1
    -3 2 -1
    3 2 1
    4 -2 1
    -4 -2 -1
    4 -2 1
    -4 -2 -1
    -4 -2 -1
    -4 -2 -1
    4 -2 1
    -4 2 -1
    4 2 1
    4 2 1
    -4 2 -1
    -4 2 -1
    -4 2 -1
    4 2 1
    4 2 1
    5 -2 1
    -5 -2 -1
    -5 -2 -1
    5 -2 1
    -5 -2 -1
    5 -2 1
    -5 -2 -1
    5 2 1
    5 2 1
    -5 2 -1
    5 2 1
    5 2 1
    -5 2 -1
    -5 2 -1
    -5 2 -1
    6 -2 1
    -6 -2 -1
    -6 -2 -1
    -6 -2 -1
    6 -2 1
    6 -2 1
    -6 -2 -1
    6 2 1
    6 2 1
    6 2 1
    6 2 1
    -6 2 -1
    -6 2 -1
    -6 2 -1
    -6 2 -1
    7 -2 1
    -7 -2 -1
    -7 -2 -1
    -7 -2 -1
    7 -2 1
    7 -2 1
    -7 2 -1
    7 2 1
    -7 2 -1
    -7 2 -1
    7 2 1
    7 2 1
    -7 2 -1
    -8 -2 -1
    8 -2 1
    8 -2 1
    -8 -2 -1
    8 -2 1
    -8 -2 -1
    -8 2 -1
    -8 2 -1
    -8 2 -1
    8 2 1
    8 2 1
    -8 2 -1
    -9 -2 -1
    9 -2 1
    -9 -2 -1
    -9 -2 -1
    9 -2 1
    9 -2 1
    -9 2 -1
    9 2 1
    -9 2 -1
    9 2 1
    -9 2 -1
    -10 -2 -1
    10 -2 1
    10 -2 1
    -10 -2 -1
    -10 -2 -1
    10 -2 1
    10 -2 1
    -10 2 -1
    10 2 1
    -10 2 -1
    -10 2 -1
    10 2 1
    -10 2 -1
    10 2 1
    11 -2 1
    11 -2 1
    -11 -2 -1
    -11 -2 -1
    11 -2 1
    -11 -2 -1
    11 -2 1
    -11 -2 -1
    11 2 1
    -11 2 -1
    11 2 1
    -11 2 -1
    -11 2 -1
    -11 2 -1
    11 2 1
    -12 -2 -1
    -12 -2 -1
    -12 -2 -1
    12 -2 1
    12 -2 1
    -12 -2 -1
    12 -2 1
    -12 2 -1
    -12 2 -1
    12 2 1
    12 2 1
    -12 2 -1
    12 2 1
    -12 2 -1
    12 2 1
    13 -2 1
    -13 -2 -1
    -13 -2 -1
    -13 -2 -1
    13 -2 1
    13 -2 1
    -13 -2 -1
    13 -2 1
    -13 2 -1
    13 2 1
    13 2 1
    -13 2 -1
    13 2 1
    13 2 1
    -13 2 -1
    -13 2 -1
    -12 -3 1
    12 -3 -1
    12 -3 -1
    -12 -3 1
    12 -3 -1
    -12 -3 1
    -12 -3 1
    12 -3 -1
    12 3 -1
    12 3 -1
    -12 3 1
    -12 3 1
    12 3 -1
    12 3 -1
    -12 3 1
    -12 3 1
    -11 -3 1
    11 -3 -1
    -11 -3 1
    11 -3 -1
    11 -3 -1
    -11 -3 1
    -11 -3 1
    11 -3 -1
    -11 3 1
    11 3 -1
    -11 3 1
    11 3 -1
    -11 3 1
    11 3 -1
    -11 3 1
    11 3 -1
    10 -3 -1
    -10 -3 1
    -10 -3 1
    -10 -3 1
    10 -3 -1
    10 -3 -1
    -10 -3 1
    10 -3 -1
    -10 3 1
    10 3 -1
    10 3 -1
    -10 3 1
    -10 3 1
    10 3 -1
    -9 -3 1
    -9 -3 1
    -9 -3 1
    9 -3 -1
    9 -3 -1
    9 -3 -1
    -9 -3 1
    9 3 -1
    9 3 -1
    9 3 -1
    -9 3 1
    -9 3 1
    -9 3 1
    9 3 -1
    -9 3 1
    8 -3 -1
    8 -3 -1
    -8 -3 1
    -8 -3 1
    8 -3 -1
    -8 -3 1
    8 3 -1
    8 3 -1
    8 3 -1
    -8 3 1
    8 3 -1
    -8 3 1
    -8 3 1
    -8 3 1
    -7 -3 1
    -7 -3 1
    7 -3 -1
    7 -3 -1
    7 -3 -1
    -7 -3 1
    7 -3 -1
    -7 -3 1
    7 3 -1
    7 3 -1
    -7 3 1
    7 3 -1
    7 3 -1
    -7 3 1
    -7 3 1
    -7 3 1
    6 -3 -1
    -6 -3 1
    6 -3 -1
    -6 -3 1
    -6 -3 1
    6 -3 -1
    -6 -3 1
    6 -3 -1
    6 -3 -1
    -6 3 1
    6 3 -1
    6 3 -1
    6 3 -1
    -6 3 1
    6 3 -1
    -6 3 1
    -6 3 1
    -5 -3 1
    5 -3 -1
    -5 -3 1
    5 -3 -1
    5 -3 -1
    5 -3 -1
    5 -3 -1
    -5 -3 1
    -5 -3 1
    -5 3 1
    -5 3 1
    5 3 -1
    5 3 -1
    -5 3 1
    5 3 -1
    5 3 -1
    -4 -3 1
    -4 -3 1
    4 -3 -1
    -4 -3 1
    -4 -3 1
    4 -3 -1
    -4 -3 1
    4 -3 -1
    4 -3 -1
    4 3 -1
    4 3 -1
    4 3 -1
    4 3 -1
    -4 3 1
    -4 3 1
    4 3 -1
    -4 3 1
    -3 -3 1
    -3 -3 1
    -3 -3 1
    3 -3 -1
    3 -3 -1
    3 -3 -1
    -3 3 1
    3 3 -1
    3 3 -1
    -3 3 1
    3 3 -1
    -3 3 1
    3 3 -1
    3 3 -1
    -2 -3 1
    -2 -3 1
    -2 -3 1
    2 -3 -1
    2 -3 -1
    2 -3 -1
    -2 -3 1
    -2 3 1
    -2 3 1
    -2 3 1
    2 3 -1
    2 3 -1
    2 3 -1
    2 3 -1
    2 3 -1
    -2 3 1
    1 -3 -1
    -1 -3 1
    -1 -3 1
    -1 -3 1
    1 3 -1
    -1 3 1
    1 3 -1
    1 3 -1
    -1 3 1
    1 3 -1
    -1 3 1
    1 3 -1
    -1 3 1
    1 3 -1
    0 -3 1
    0 -3 -1
    0 3 -1
    0 3 1
    0 3 1
    0 3 -1
    0 3 1
    0 3 1
    0 3 1
    0 3 -1
    0 3 1
    -1 -3 -1
    -1 -3 -1
    -1 -3 -1
    1 -3 1
    -1 3 -1
    1 3 1
    1 3 1
    1 3 1
    1 3 1
    1 3 1
    -1 3 -1
    -1 3 -1
    -1 3 -1
    -1 3 -1
    -2 -3 -1
    2 -3 1
    2 -3 1
    2 -3 1
    -2 -3 -1
    -2 -3 -1
    -2 3 -1
    -2 3 -1
    2 3 1
    -2 3 -1
    -2 3 -1
    2 3 1
    2 3 1
    2 3 1
    2 3 1
    -3 -3 -1
    3 -3 1
    -3 -3 -1
    -3 -3 -1
    -3 -3 -1
    3 -3 1
    -3 -3 -1
    -3 -3 -1
    -3 3 -1
    -3 3 -1
    3 3 1
    3 3 1
    -3 3 -1
    -3 3 -1
    3 3 1
    3 3 1
    3 3 1
    4 -3 1
    4 -3 1
    4 -3 1
    -4 -3 -1
    4 -3 1
    -4 -3 -1
    -4 -3 -1
    4 3 1
    -4 3 -1
    4 3 1
    4 3 1
    -4 3 -1
    4 3 1
    -4 3 -1
    4 3 1
    -4 3 -1
    -5 -3 -1
    -5 -3 -1
    5 -3 1
    5 -3 1
    -5 -3 -1
    5 -3 1
    5 -3 1
    5 -3 1
    5 3 1
    5 3 1
    5 3 1
    -5 3 -1
    5 3 1
    -5 3 -1
    5 3 1
    -5 3 -1
    -5 3 -1
    -6 -3 -1
    6 -3 1
    6 -3 1
    -6 -3 -1
    6 -3 1
    -6 -3 -1
    -6 3 -1
    6 3 1
    6 3 1
    -6 3 -1
    6 3 1
    6 3 1
    -6 3 -1
    -6 3 -1
    -7 -3 -1
    7 -3 1
    -7 -3 -1
    -7 -3 -1
    -7 -3 -1
    7 -3 1
    7 -3 1
    7 -3 1
    7 3 1
    -7 3 -1
    -7 3 -1
    7 3 1
    -7 3 -1
    7 3 1
    -7 3 -1
    -8 -3 -1
    8 -3 1
    8 -3 1
    -8 -3 -1
    8 -3 1
    8 3 1
    -8 3 -1
    8 3 1
    8 3 1
    -8 3 -1
    -8 3 -1
    -8 3 -1
    -9 -3 -1
    9 -3 1
    -9 -3 -1
    -9 -3 -1
    -9 -3 -1
    9 -3 1
    9 -3 1
    9 3 1
    -9 3 -1
    9 3 1
    -9 3 -1
    -9 3 -1
    9 3 1
    -9 3 -1
    10 -3 1
    -10 -3 -1
    -10 -3 -1
    10 -3 1
    10 -3 1
    -10 -3 -1
    10 -3 1
    -10 3 -1
    -10 3 -1
    -10 3 -1
    10 3 1
    10 3 1
    10 3 1
    -10 3 -1
    11 -3 1
    -11 -3 -1
    -11 -3 -1
    -11 -3 -1
    11 -3 1
    11 -3 1
    -11 3 -1
    -11 3 -1
    11 3 1
    11 3 1
    11 3 1
    -11 3 -1
    -11 3 -1
    12 -3 1
    12 -3 1
    12 -3 1
    -12 -3 -1
    -12 -3 -1
    -12 -3 -1
    12 -3 1
    -12 -3 -1
    12 3 1
    -12 3 -1
    -12 3 -1
    12 3 1
    -12 3 -1
    -12 3 -1
    12 3 1
    12 3 1
    -12 -4 1
    12 -4 -1
    12 -4 -1
    -12 4 1
    12 4 -1
    11 -4 -1
    -11 -4 1
    11 -4 -1
    11 -4 -1
    11 -4 -1
    -11 -4 1
    -11 -4 1
    -11 -4 1
    11 -4 -1
    -11 4 1
    11 4 -1
    -11 4 1
    -11 4 1
    -11 4 1
    11 4 -1
    11 4 -1
    11 4 -1
    10 -4 -1
    -10 -4 1
    10 -4 -1
    10 -4 -1
    -10 -4 1
    -10 -4 1
    -10 -4 1
    10 -4 -1
    10 -4 -1
    10 4 -1
    -10 4 1
    10 4 -1
    -10 4 1
    -10 4 1
    10 4 -1
    -10 4 1
    10 4 -1
    9 -4 -1
    -9 -4 1
    -9 -4 1
    9 -4 -1
    9 -4 -1
    9 -4 -1
    -9 -4 1
    -9 -4 1
    9 -4 -1
    9 4 -1
    9 4 -1
    -9 4 1
    9 4 -1
    9 4 -1
    -9 4 1
    -9 4 1
    -9 4 1
    8 -4 -1
    -8 -4 1
    8 -4 -1
    8 -4 -1
    -8 -4 1
    8 -4 -1
    -8 -4 1
    8 -4 -1
    -8 4 1
    -8 4 1
    8 4 -1
    8 4 -1
    8 4 -1
    -8 4 1
    -8 4 1
    8 4 -1
    7 -4 -1
    7 -4 -1
    7 -4 -1
    -7 -4 1
    -7 -4 1
    7 -4 -1
    -7 4 1
    7 4 -1
    7 4 -1
    -7 4 1
    -7 4 1
    -7 4 1
    7 4 -1
    7 4 -1
    6 -4 -1
    6 -4 -1
    -6 -4 1
    -6 -4 1
    -6 -4 1
    6 -4 -1
    6 4 -1
    -6 4 1
    6 4 -1
    6 4 -1
    6 4 -1
    -6 4 1
    -6 4 1
    -6 4 1
    5 -4 -1
    -5 -4 1
    5 -4 -1
    -5 -4 1
    -5 -4 1
    -5 -4 1
    -5 -4 1
    5 4 -1
    5 4 -1
    -5 4 1
    -5 4 1
    -5 4 1
    5 4 -1
    5 4 -1
    -5 4 1
    4 -4 -1
    -4 -4 1
    -4 -4 1
    -4 -4 1
    4 -4 -1
    4 -4 -1
    -4 4 1
    4 4 -1
    -4 4 1
    4 4 -1
    4 4 -1
    -4 4 1
    4 4 -1
    -4 4 1
    4 4 -1
    3 -4 -1
    -3 -4 1
    -3 -4 1
    -3 -4 1
    3 4 -1
    3 4 -1
    3 4 -1
    3 4 -1
    -3 4 1
    -3 4 1
    3 4 -1
    -3 4 1
    -2 -4 1
    -2 -4 1
    2 -4 -1
    2 4 -1
    -2 4 1
    -2 4 1
    -2 4 1
    -2 4 1
    -2 4 1
    2 4 -1
    2 4 -1
    2 4 -1
    -1 -4 1
    1 -4 -1
    -1 -4 1
    1 4 -1
    1 4 -1
    -1 4 1
    -1 4 1
    -1 4 1
    0 -4 -1
    0 -4 1
    0 4 -1
    0 4 -1
    0 4 1
    0 4 1
    0 4 1
    0 4 -1
    0 4 1
    -1 -4 -1
    1 -4 1
    1 4 1
    -1 4 -1
    1 4 1
    1 4 1
    1 4 1
    -1 4 -1
    -1 4 -1
    1 4 1
    -2 -4 -1
    -2 -4 -1
    2 -4 1
    -2 -4 -1
    2 4 1
    2 4 1
    2 4 1
    -2 4 -1
    -2 4 -1
    -2 4 -1
    -2 4 -1
    -2 4 -1
    2 4 1
    -2 4 -1
    -2 4 -1
    2 4 1
    -3 -4 -1
    -3 -4 -1
    -3 -4 -1
    3 -4 1
    -3 -4 -1
    3 4 1
    3 4 1
    -3 4 -1
    3 4 1
    -3 4 -1
    -3 4 -1
    -3 4 -1
    3 4 1
    -3 4 -1
    4 -4 1
    -4 -4 -1
    4 -4 1
    -4 -4 -1
    -4 -4 -1
    -4 -4 -1
    4 -4 1
    4 4 1
    -4 4 -1
    4 4 1
    -4 4 -1
    4 4 1
    -4 4 -1
    4 4 1
    -5 -4 -1
    -5 -4 -1
    5 -4 1
    -5 -4 -1
    -5 -4 -1
    -5 -4 -1
    -5 -4 -1
    5 -4 1
    -5 4 -1
    -5 4 -1
    5 4 1
    5 4 1
    -5 4 -1
    5 4 1
    -5 4 -1
    -6 -4 -1
    6 -4 1
    -6 -4 -1
    6 -4 1
    -6 -4 -1
    6 -4 1
    -6 4 -1
    6 4 1
    6 4 1
    -6 4 -1
    6 4 1
    -6 4 -1
    -6 4 -1
    7 -4 1
    -7 -4 -1
    7 -4 1
    7 -4 1
    -7 -4 -1
    7 -4 1
    -7 -4 -1
    -7 4 -1
    -7 4 -1
    7 4 1
    7 4 1
    -7 4 -1
    -7 4 -1
    7 4 1
    8 -4 1
    8 -4 1
    -8 -4 -1
    -8 -4 -1
    8 -4 1
    -8 -4 -1
    8 -4 1
    -8 4 -1
    8 4 1
    -8 4 -1
    -8 4 -1
    -8 4 -1
    8 4 1
    8 4 1
    9 -4 1
    -9 -4 -1
    -9 -4 -1
    9 -4 1
    9 -4 1
    9 -4 1
    9 -4 1
    -9 -4 -1
    -9 4 -1
    -9 4 -1
    9 4 1
    9 4 1
    -9 4 -1
    -9 4 -1
    9 4 1
    -10 -4 -1
    -10 -4 -1
    10 -4 1
    10 -4 1
    10 -4 1
    10 -4 1
    10 4 1
    -10 4 -1
    -10 4 -1
    -10 4 -1
    -10 4 -1
    10 4 1
    -11 -4 -1
    -11 -4 -1
    11 -4 1
    -11 -4 -1
    11 -4 1
    11 -4 1
    11 -4 1
    -11 4 -1
    11 4 1
    11 4 1
    -11 4 -1
    -11 4 -1
    -11 4 -1
    11 4 1
    10 -5 -1
    10 -5 -1
    -10 -5 1
    10 -5 -1
    -10 -5 1
    -10 -5 1
    -10 -5 1
    10 5 -1
    -10 5 1
    10 5 -1
    10 5 -1
    -10 5 1
    -10 5 1
    10 5 -1
    -10 5 1
    9 -5 -1
    9 -5 -1
    -9 -5 1
    -9 -5 1
    -9 -5 1
    -9 -5 1
    9 -5 -1
    9 5 -1
    -9 5 1
    9 5 -1
    9 5 -1
    -9 5 1
    9 5 -1
    -9 5 1
    -8 -5 1
    -8 -5 1
    8 -5 -1
    -8 -5 1
    -8 -5 1
    8 -5 -1
    8 -5 -1
    -8 -5 1
    8 5 -1
    -8 5 1
    -8 5 1
    -8 5 1
    -8 5 1
    8 5 -1
    8 5 -1
    8 5 -1
    -7 -5 1
    7 -5 -1
    -7 -5 1
    7 -5 -1
    -7 -5 1
    -7 -5 1
    7 5 -1
    -7 5 1
    -7 5 1
    7 5 -1
    -7 5 1
    -7 5 1
    7 5 -1
    7 5 -1
    -6 -5 1
    6 -5 -1
    -6 -5 1
    6 -5 -1
    -6 -5 1
    -6 -5 1
    6 -5 -1
    6 5 -1
    6 5 -1
    -6 5 1
    -6 5 1
    6 5 -1
    6 5 -1
    -6 5 1
    -6 5 1
    -5 -5 1
    -5 -5 1
    5 -5 -1
    -5 -5 1
    5 5 -1
    -5 5 1
    -5 5 1
    5 5 -1
    5 5 -1
    -5 5 1
    5 5 -1
    -5 5 1
    -4 -5 1
    -4 -5 1
    4 -5 -1
    -4 -5 1
    -4 -5 1
    -4 5 1
    -4 5 1
    -4 5 1
    4 5 -1
    -4 5 1
    -4 5 1
    4 5 -1
    4 5 -1
    4 5 -1
    -3 -5 1
    -3 -5 1
    3 -5 -1
    -3 5 1
    -3 5 1
    3 5 -1
    -3 5 1
    -3 5 1
    -3 5 1
    3 5 -1
    3 5 -1
    2 -5 -1
    -2 -5 1
    2 5 -1
    2 5 -1
    -2 5 1
    -2 5 1
    2 5 -1
    2 5 -1
    -2 5 1
    2 5 -1
    1 -5 -1
    -1 5 1
    -1 5 1
    1 5 -1
    1 5 -1
    0 -5 -1
    0 -5 1
    0 5 -1
    0 5 1
    0 5 -1
    0 5 1
    0 5 1
    0 5 1
    0 5 -1
    1 -5 1
    -1 -5 -1
    1 5 1
    1 5 1
    -1 5 -1
    -1 5 -1
    -1 5 -1
    2 -5 1
    2 5 1
    2 5 1
    -2 5 -1
    -2 5 -1
    2 5 1
    -2 5 -1
    -3 -5 -1
    3 -5 1
    -3 5 -1
    -3 5 -1
    -3 5 -1
    3 5 1
    3 5 1
    -3 5 -1
    -3 5 -1
    -3 5 -1
    3 5 1
    -4 -5 -1
    -4 -5 -1
    -4 -5 -1
    -4 -5 -1
    4 -5 1
    -4 5 -1
    -4 5 -1
    4 5 1
    -4 5 -1
    -4 5 -1
    4 5 1
    -4 5 -1
    4 5 1
    5 -5 1
    5 -5 1
    -5 -5 -1
    -5 -5 -1
    -5 -5 -1
    5 -5 1
    -5 5 -1
    5 5 1
    -5 5 -1
    -5 5 -1
    5 5 1
    5 5 1
    -5 5 -1
    -5 5 -1
    6 -5 1
    6 -5 1
    6 -5 1
    -6 -5 -1
    -6 -5 -1
    -6 -5 -1
    6 5 1
    -6 5 -1
    -6 5 -1
    -6 5 -1
    -6 5 -1
    6 5 1
    6 5 1
    -7 -5 -1
    -7 -5 -1
    -7 -5 -1
    7 -5 1
    -7 -5 -1
    -7 -5 -1
    -7 5 -1
    -7 5 -1
    7 5 1
    -7 5 -1
    -7 5 -1
    7 5 1
    7 5 1
    8 -5 1
    -8 -5 -1
    -8 -5 -1
    8 -5 1
    -8 -5 -1
    -8 -5 -1
    8 -5 1
    -8 -5 -1
    8 5 1
    8 5 1
    -8 5 -1
    -8 5 -1
    -8 5 -1
    -8 5 -1
    8 5 1
    9 -5 1
    -9 -5 -1
    9 -5 1
    9 -5 1
    -9 -5 -1
    -9 -5 -1
    -9 -5 -1
    -9 -5 -1
    -9 5 -1
    -9 5 -1
    9 5 1
    -9 5 -1
    -9 5 -1
    9 5 1
    9 5 1
    10 -5 1
    -10 -5 -1
    -10 -5 -1
    -10 -5 -1
    10 -5 1
    -10 -5 -1
    -10 5 -1
    10 5 1
    10 5 1
    10 5 1
    10 5 1
    -10 5 -1
    -10 5 -1
    9 -6 -1
    -8 -6 1
    8 -6 -1
    -8 -6 1
    -8 -6 1
    -8 -6 1
    8 -6 -1
    8 6 -1
    -8 6 1
    8 6 -1
    -8 6 1
    8 6 -1
    -8 6 1
    8 6 -1
    -7 -6 1
    -7 -6 1
    7 -6 -1
    -7 -6 1
    -7 6 1
    7 6 -1
    7 6 -1
    7 6 -1
    7 6 -1
    -7 6 1
    -7 6 1
    -6 -6 1
    6 -6 -1
    -6 -6 1
    -6 -6 1
    -6 6 1
    -6 6 1
    -6 6 1
    6 6 -1
    6 6 -1
    6 6 -1
    6 6 -1
    -6 6 1
    -6 6 1
    5 -6 -1
    -5 -6 1
    -5 6 1
    -5 6 1
    5 6 -1
    5 6 -1
    -5 6 1
    -5 6 1
    5 6 -1
    5 6 -1
    -5 6 1
    -4 -6 1
    4 -6 -1
    -4 6 1
    4 6 -1
    -4 6 1
    -4 6 1
    4 6 -1
    -4 6 1
    4 6 -1
    4 6 -1
    3 -6 -1
    -3 6 1
    -3 6 1
    3 6 -1
    3 6 -1
    -3 6 1
    -3 6 1
    3 6 -1
    3 6 -1
    2 -6 -1
    -2 6 1
    -2 6 1
    -2 6 1
    2 6 -1
    2 6 -1
    1 -6 -1
    -1 6 1
    -1 6 1
    0 -6 1
    0 -6 -1
    0 6 1
    0 6 -1
    0 6 -1
    0 6 1
    -1 -6 -1
    1 -6 1
    1 6 1
    -1 6 -1
    -1 6 -1
    1 6 1
    2 -6 1
    -2 6 -1
    2 6 1
    2 6 1
    -2 6 -1
    3 -6 1
    -3 6 -1
    -3 6 -1
    3 6 1
    3 6 1
    -3 6 -1
    3 6 1
    -3 6 -1
    4 -6 1
    -4 6 -1
    -4 6 -1
    -4 6 -1
    4 6 1
    4 6 1
    4 6 1
    -4 6 -1
    -5 -6 -1
    5 -6 1
    -5 -6 -1
    -5 -6 -1
    -5 6 -1
    -5 6 -1
    -5 6 -1
    -5 6 -1
    -5 6 -1
    5 6 1
    5 6 1
    -5 6 -1
    5 6 1
    -6 -6 -1
    6 -6 1
    -6 -6 -1
    -6 -6 -1
    6 6 1
    6 6 1
    -6 6 -1
    -6 6 -1
    -6 6 -1
    6 6 1
    6 6 1
    -6 6 -1
    -7 -6 -1
    7 -6 1
    -7 -6 -1
    -7 -6 -1
    -7 -6 -1
    7 6 1
    -7 6 -1
    -7 6 -1
    7 6 1
    -7 6 -1
    7 6 1
    7 6 1
    -7 6 -1
    -7 6 -1
    8 -6 1
    -8 -6 -1
    -8 -6 -1
    -8 -6 -1
    -8 -6 -1
    8 -6 1
    -8 6 -1
    -8 6 -1
    -8 6 -1
    -8 6 -1
    8 6 1
    8 6 1
    8 6 1
    8 6 1
    -8 6 -1
    6 -7 -1
    -6 -7 1
    -6 7 1
    6 7 -1
    6 7 -1
    -6 7 1
    6 7 -1
    -6 7 1
    6 7 -1
    -6 7 1
    -6 7 1
    5 -7 -1
    5 7 -1
    5 7 -1
    5 7 -1
    5 7 -1
    -5 7 1
    -5 7 1
    -5 7 1
    -5 7 1
    4 -7 -1
    -4 7 1
    -4 7 1
    4 7 -1
    -4 7 1
    4 7 -1
    -4 7 1
    3 -7 -1
    3 7 -1
    -3 7 1
    3 7 -1
    -3 7 1
    -3 7 1
    2 -7 -1
    2 7 -1
    -2 7 1
    2 7 -1
    1 -7 -1
    -1 7 1
    -1 7 1
    0 -7 -1
    0 7 -1
    1 -7 1
    1 7 1
    1 7 1
    -1 7 -1
    -1 7 -1
    2 -7 1
    2 7 1
    -2 7 -1
    -2 7 -1
    2 7 1
    3 -7 1
    -3 7 -1
    3 7 1
    -3 7 -1
    3 7 1
    -3 7 -1
    4 -7 1
    -4 7 -1
    4 7 1
    4 7 1
    -4 7 -1
    -4 7 -1
    4 7 1
    5 -7 1
    -5 7 -1
    5 7 1
    -5 7 -1
    5 7 1
    5 7 1
    -5 7 -1
    5 7 1
    -5 7 -1
    -14 0 2
    14 0 -2
    14 0 -2
    -14 0 2
    14 0 -2
    14 0 -2
    -14 0 2
    -14 0 2
    13 0 -2
    -13 0 2
    13 0 -2
    13 0 -2
    -13 0 2
    -13 0 2
    13 0 -2
    12 0 -2
    -12 0 2
    -12 0 2
    12 0 -2
    12 0 -2
    12 0 -2
    -12 0 2
    -11 0 2
    11 0 -2
    11 0 -2
    -11 0 2
    -11 0 2
    -11 0 2
    11 0 -2
    -10 0 2
    10 0 -2
    -10 0 2
    -10 0 2
    10 0 -2
    -9 0 2
    9 0 -2
    -9 0 2
    9 0 -2
    -9 0 2
    9 0 -2
    -9 0 2
    9 0 -2
    -8 0 2
    8 0 -2
    8 0 -2
    -8 0 2
    -8 0 2
    -8 0 2
    8 0 -2
    8 0 -2
    -7 0 2
    -7 0 2
    7 0 -2
    7 0 -2
    -7 0 2
    -7 0 2
    7 0 -2
    6 0 -2
    -6 0 2
    -6 0 2
    6 0 -2
    -6 0 2
    6 0 -2
    6 0 -2
    -5 0 2
    -5 0 2
    5 0 -2
    5 0 -2
    -5 0 2
    5 0 -2
    5 0 -2
    4 0 -2
    -4 0 2
    -4 0 2
    -4 0 2
    -4 0 2
    4 0 -2
    4 0 -2
    4 0 -2
    -3 0 2
    -3 0 2
    -3 0 2
    -3 0 2
    3 0 -2
    3 0 -2
    2 0 -2
    2 0 -2
    -2 0 2
    -2 0 2
    2 0 -2
    -2 0 2
    1 0 -2
    -1 0 2
    1 0 -2
    -1 0 2
    1 0 -2
    1 0 -2
    -1 0 2
    -1 0 2
    0 0 -2
    0 0 2
    0 0 -2
    0 0 2
    0 0 2
    0 0 2
    0 0 2
    0 0 -2
    0 0 2
    0 0 -2
    0 0 -2
    0 0 2
    -1 0 -2
    1 0 2
    -1 0 -2
    1 0 2
    1 0 2
    1 0 2
    -1 0 -2
    -1 0 -2
    2 0 2
    -2 0 -2
    2 0 2
    2 0 2
    -2 0 -2
    2 0 2
    -2 0 -2
    -2 0 -2
    -3 0 -2
    -3 0 -2
    3 0 2
    -3 0 -2
    3 0 2
    3 0 2
    -3 0 -2
    3 0 2
    -4 0 -2
    4 0 2
    4 0 2
    -4 0 -2
    4 0 2
    -4 0 -2
    4 0 2
    -4 0 -2
    5 0 2
    -5 0 -2
    5 0 2
    -5 0 -2
    -5 0 -2
    5 0 2
    -5 0 -2
    5 0 2
    -6 0 -2
    -6 0 -2
    -6 0 -2
    6 0 2
    6 0 2
    6 0 2
    6 0 2
    7 0 2
    7 0 2
    -7 0 -2
    -7 0 -2
    -7 0 -2
    -7 0 -2
    7 0 2
    7 0 2
    8 0 2
    -8 0 -2
    8 0 2
    -8 0 -2
    8 0 2
    -8 0 -2
    8 0 2
    -8 0 -2
    9 0 2
    -9 0 -2
    -9 0 -2
    9 0 2
    -9 0 -2
    9 0 2
    10 0 2
    -10 0 -2
    -10 0 -2
    10 0 2
    -10 0 -2
    11 0 2
    -11 0 -2
    -11 0 -2
    11 0 2
    11 0 2
    -11 0 -2
    -11 0 -2
    -12 0 -2
    -12 0 -2
    -12 0 -2
    -12 0 -2
    12 0 2
    12 0 2
    12 0 2
    13 0 2
    -13 0 -2
    -13 0 -2
    -13 0 -2
    13 0 2
    -13 0 -2
    13 0 2
    13 0 2
    13 -1 -2
    -13 -1 2
    -13 -1 2
    13 -1 -2
    -13 -1 2
    13 -1 -2
    -13 -1 2
    13 -1 -2
    -13 1 2
    13 1 -2
    -13 1 2
    13 1 -2
    -13 1 2
    -13 1 2
    13 1 -2
    13 1 -2
    -12 -1 2
    12 -1 -2
    12 -1 -2
    -12 -1 2
    -12 -1 2
    12 -1 -2
    12 -1 -2
    -12 -1 2
    12 1 -2
    -12 1 2
    -12 1 2
    12 1 -2
    -12 1 2
    12 1 -2
    12 1 -2
    -11 -1 2
    -11 -1 2
    11 -1 -2
    11 -1 -2
    11 -1 -2
    -11 -1 2
    11 1 -2
    11 1 -2
    -11 1 2
    -11 1 2
    11 1 -2
    -11 1 2
    11 1 -2
    -11 1 2
    -10 -1 2
    -10 -1 2
    10 -1 -2
    10 -1 -2
    -10 -1 2
    10 -1 -2
    -10 -1 2
    10 1 -2
    -10 1 2
    10 1 -2
    -10 1 2
    10 1 -2
    -10 1 2
    10 1 -2
    -9 -1 2
    9 -1 -2
    9 -1 -2
    -9 -1 2
    -9 -1 2
    9 -1 -2
    -9 -1 2
    9 -1 -2
    -9 1 2
    -9 1 2
    9 1 -2
    9 1 -2
    9 1 -2
    9 1 -2
    -9 1 2
    8 -1 -2
    -8 -1 2
    8 -1 -2
    -8 -1 2
    -8 -1 2
    -8 -1 2
    8 -1 -2
    8 -1 -2
    -8 1 2
    -8 1 2
    8 1 -2
    -8 1 2
    8 1 -2
    8 1 -2
    -8 1 2
    -7 -1 2
    7 -1 -2
    -7 -1 2
    7 -1 -2
    -7 -1 2
    7 -1 -2
    7 -1 -2
    -7 -1 2
    7 1 -2
    -7 1 2
    7 1 -2
    7 1 -2
    -7 1 2
    7 1 -2
    -7 1 2
    -7 1 2
    6 -1 -2
    -6 -1 2
    -6 -1 2
    6 -1 -2
    -6 -1 2
    6 -1 -2
    6 -1 -2
    6 1 -2
    -6 1 2
    6 1 -2
    6 1 -2
    -6 1 2
    5 -1 -2
    -5 -1 2
    5 -1 -2
    -5 -1 2
    5 -1 -2
    -5 -1 2
    5 -1 -2
    5 1 -2
    -5 1 2
    5 1 -2
    -5 1 2
    5 1 -2
    -5 1 2
    5 1 -2
    4 -1 -2
    -4 -1 2
    -4 -1 2
    4 -1 -2
    -4 -1 2
    4 -1 -2
    4 1 -2
    4 1 -2
    -4 1 2
    -4 1 2
    -4 1 2
    4 1 -2
    4 1 -2
    -4 1 2
    -3 -1 2
    3 -1 -2
    3 -1 -2
    -3 -1 2
    3 -1 -2
    3 -1 -2
    -3 -1 2
    -3 -1 2
    3 1 -2
    3 1 -2
    -3 1 2
    3 1 -2
    -3 1 2
    -3 1 2
    -3 1 2
    3 1 -2
    2 -1 -2
    -2 -1 2
    2 -1 -2
    -2 -1 2
    2 -1 -2
    2 -1 -2
    -2 -1 2
    -2 -1 2
    2 -1 -2
    2 1 -2
    -2 1 2
    2 1 -2
    2 1 -2
    -2 1 2
    -2 1 2
    2 1 -2
    -1 -1 2
    -1 -1 2
    1 -1 -2
    -1 -1 2
    1 -1 -2
    1 -1 -2
    -1 -1 2
    -1 -1 2
    1 -1 -2
    -1 -1 2
    1 -1 -2
    1 1 -2
    -1 1 2
    -1 1 2
    1 1 -2
    1 1 -2
    1 1 -2
    -1 1 2
    -1 1 2
    -1 1 2
    1 1 -2
    0 -1 -2
    0 -1 -2
    0 -1 -2
    0 -1 -2
    0 -1 2
    0 -1 2
    0 -1 2
    0 -1 2
    0 -1 -2
    0 -1 2
    0 1 -2
    0 1 2
    0 1 2
    0 1 2
    0 1 -2
    0 1 -2
    0 1 -2
    0 1 -2
    0 1 -2
    0 1 2
    0 1 2
    0 1 -2
    1 1 2
    2 -1 2
    -2 -1 -2
    -2 -1 -2
    2 -1 2
    -2 -1 -2
    2 -1 2
    2 -1 2
    -2 1 -2
    2 1 2
    -2 1 -2
    -2 1 -2
    2 1 2
    2 1 2
    2 1 2
    -2 1 -2
    2 1 2
    3 -1 2
    -3 -1 -2
    3 -1 2
    3 -1 2
    -3 -1 -2
    3 -1 2
    -3 -1 -2
    -3 -1 -2
    -3 1 -2
    3 1 2
    -3 1 -2
    3 1 2
    3 1 2
    -3 1 -2
    3 1 2
    -3 1 -2
    4 -1 2
    -4 -1 -2
    -4 -1 -2
    -4 -1 -2
    4 -1 2
    -4 -1 -2
    4 -1 2
    4 -1 2
    4 1 2
    -4 1 -2
    4 1 2
    -4 1 -2
    -4 1 -2
    -4 1 -2
    4 1 2
    4 1 2
    -5 -1 -2
    5 -1 2
    5 -1 2
    -5 -1 -2
    5 -1 2
    -5 -1 -2
    5 -1 2
    -5 -1 -2
    5 1 2
    -5 1 -2
    5 1 2
    -5 1 -2
    -5 1 -2
    5 1 2
    -5 1 -2
    5 1 2
    6 -1 2
    6 -1 2
    6 -1 2
    -6 -1 -2
    6 -1 2
    -6 -1 -2
    6 1 2
    -6 1 -2
    6 1 2
    -6 1 -2
    6 1 2
    -6 1 -2
    -6 1 -2
    -7 -1 -2
    -7 -1 -2
    7 -1 2
    7 -1 2
    7 -1 2
    -7 -1 -2
    7 -1 2
    -7 -1 -2
    -7 1 -2
    -7 1 -2
    -7 1 -2
    -7 1 -2
    7 1 2
    7 1 2
    7 1 2
    7 1 2
    -8 -1 -2
    8 -1 2
    -8 -1 -2
    -8 -1 -2
    8 -1 2
    -8 -1 -2
    -8 1 -2
    8 1 2
    -8 1 -2
    -8 1 -2
    8 1 2
    8 1 2
    -9 -1 -2
    -9 -1 -2
    -9 -1 -2
    9 -1 2
    9 -1 2
    -9 -1 -2
    9 1 2
    -9 1 -2
    9 1 2
    -9 1 -2
    9 1 2
    -9 1 -2
    10 -1 2
    10 -1 2
    -10 -1 -2
    -10 -1 -2
    -10 -1 -2
    -10 1 -2
    10 1 2
    -10 1 -2
    10 1 2
    10 1 2
    -10 1 -2
    -10 1 -2
    -11 -1 -2
    -11 -1 -2
    -11 -1 -2
    11 -1 2
    -11 -1 -2
    11 -1 2
    11 1 2
    -11 1 -2
    -11 1 -2
    11 1 2
    -11 1 -2
    -11 1 -2
    12 -1 2
    12 -1 2
    -12 -1 -2
    12 -1 2
    -12 -1 -2
    12 -1 2
    -12 -1 -2
    -12 1 -2
    -12 1 -2
    12 1 2
    12 1 2
    -12 1 -2
    -12 1 -2
    -13 -1 -2
    13 -1 2
    -13 -1 -2
    13 -1 2
    -13 -1 -2
    -13 -1 -2
    13 -1 2
    13 -1 2
    13 1 2
    -13 1 -2
    -13 1 -2
    13 1 2
    13 1 2
    -13 1 -2
    -13 1 -2
    13 1 2
    -13 -2 2
    13 -2 -2
    13 -2 -2
    13 -2 -2
    -13 -2 2
    -13 -2 2
    13 -2 -2
    -13 -2 2
    13 2 -2
    13 2 -2
    13 2 -2
    -13 2 2
    -13 2 2
    13 2 -2
    -13 2 2
    -13 2 2
    -12 -2 2
    -12 -2 2
    12 -2 -2
    -12 -2 2
    12 -2 -2
    -12 -2 2
    12 -2 -2
    -12 2 2
    12 2 -2
    12 2 -2
    -12 2 2
    12 2 -2
    -12 2 2
    12 2 -2
    -12 2 2
    11 -2 -2
    -11 -2 2
    11 -2 -2
    11 -2 -2
    11 -2 -2
    -11 -2 2
    -11 -2 2
    -11 2 2
    -11 2 2
    11 2 -2
    -11 2 2
    -11 2 2
    11 2 -2
    11 2 -2
    10 -2 -2
    -10 -2 2
    -10 -2 2
    -10 -2 2
    10 -2 -2
    10 -2 -2
    -10 2 2
    10 2 -2
    10 2 -2
    10 2 -2
    -10 2 2
    -10 2 2
    9 -2 -2
    -9 -2 2
    -9 -2 2
    9 -2 -2
    -9 -2 2
    -9 2 2
    9 2 -2
    9 2 -2
    -9 2 2
    9 2 -2
    -9 2 2
    -9 2 2
    -8 -2 2
    8 -2 -2
    -8 -2 2
    8 -2 -2
    8 -2 -2
    8 -2 -2
    8 2 -2
    -8 2 2
    8 2 -2
    -8 2 2
    -8 2 2
    -8 2 2
    8 2 -2
    -7 -2 2
    7 -2 -2
    7 -2 -2
    -7 -2 2
    7 -2 -2
    -7 -2 2
    7 -2 -2
    -7 -2 2
    -7 2 2
    7 2 -2
    7 2 -2
    -7 2 2
    7 2 -2
    -7 2 2
    7 2 -2
    -7 2 2
    -6 -2 2
    -6 -2 2
    -6 -2 2
    -6 -2 2
    6 -2 -2
    6 -2 -2
    6 -2 -2
    6 -2 -2
    6 2 -2
    -6 2 2
    6 2 -2
    -6 2 2
    6 2 -2
    6 2 -2
    5 -2 -2
    5 -2 -2
    -5 -2 2
    -5 -2 2
    -5 -2 2
    5 -2 -2
    5 -2 -2
    -5 -2 2
    -5 2 2
    5 2 -2
    5 2 -2
    5 2 -2
    -5 2 2
    -5 2 2
    4 -2 -2
    -4 -2 2
    -4 -2 2
    4 -2 -2
    4 -2 -2
    4 -2 -2
    -4 -2 2
    -4 -2 2
    -4 2 2
    4 2 -2
    4 2 -2
    4 2 -2
    -4 2 2
    -4 2 2
    -4 2 2
    4 2 -2
    3 -2 -2
    -3 -2 2
    3 -2 -2
    -3 -2 2
    3 -2 -2
    3 -2 -2
    -3 -2 2
    3 -2 -2
    3 2 -2
    3 2 -2
    -3 2 2
    -3 2 2
    -3 2 2
    3 2 -2
    -3 2 2
    3 2 -2
    -2 -2 2
    2 -2 -2
    -2 -2 2
    2 -2 -2
    -2 -2 2
    -2 -2 2
    2 -2 -2
    2 -2 -2
    2 2 -2
    2 2 -2
    2 2 -2
    2 2 -2
    -2 2 2
    -2 2 2
    -2 2 2
    -2 2 2
    -2 2 2
    -1 -2 2
    1 -2 -2
    1 -2 -2
    1 -2 -2
    -1 -2 2
    -1 -2 2
    -1 2 2
    1 2 -2
    1 2 -2
    1 2 -2
    -1 2 2
    1 2 -2
    -1 2 2
    1 2 -2
    1 2 -2
    -1 2 2
    1 2 -2
    0 -2 2
    0 -2 -2
    0 -2 -2
    0 -2 2
    0 -2 2
    0 -2 2
    0 -2 -2
    0 2 -2
    0 2 2
    0 2 -2
    0 2 -2
    0 2 2
    0 2 2
    0 2 2
    0 2 2
    0 2 -2
    0 2 2
    0 2 -2
    0 2 -2
    -1 -2 -2
    -1 -2 -2
    1 -2 2
    -1 -2 -2
    1 -2 2
    -1 -2 -2
    1 2 2
    1 2 2
    -1 2 -2
    -1 2 -2
    -1 2 -2
    -1 2 -2
    1 2 2
    -1 2 -2
    1 2 2
    -1 2 -2
    1 2 2
    2 -2 2
    -2 -2 -2
    2 -2 2
    2 -2 2
    2 -2 2
    2 -2 2
    -2 -2 -2
    -2 -2 -2
    -2 -2 -2
    2 2 2
    -2 2 -2
    -2 2 -2
    2 2 2
    2 2 2
    -2 2 -2
    2 2 2
    -2 2 -2
    -2 2 -2
    3 -2 2
    3 -2 2
    3 -2 2
    -3 -2 -2
    -3 -2 -2
    3 -2 2
    -3 -2 -2
    3 2 2
    -3 2 -2
    -3 2 -2
    -3 2 -2
    3 2 2
    3 2 2
    -3 2 -2
    3 2 2
    3 2 2
    4 -2 2
    4 -2 2
    -4 -2 -2
    -4 -2 -2
    -4 -2 -2
    4 -2 2
    4 -2 2
    -4 2 -2
    4 2 2
    4 2 2
    -4 2 -2
    -4 2 -2
    4 2 2
    -4 2 -2
    4 2 2
    4 2 2
    -5 -2 -2
    5 -2 2
    -5 -2 -2
    5 -2 2
    5 -2 2
    -5 -2 -2
    -5 -2 -2
    5 -2 2
    5 2 2
    -5 2 -2
    5 2 2
    5 2 2
    5 2 2
    -5 2 -2
    -5 2 -2
    -5 2 -2
    6 -2 2
    -6 -2 -2
    6 -2 2
    6 -2 2
    6 -2 2
    -6 -2 -2
    -6 -2 -2
    -6 -2 -2
    -6 2 -2
    6 2 2
    6 2 2
    -6 2 -2
    6 2 2
    6 2 2
    -6 2 -2
    -6 2 -2
    7 -2 2
    7 -2 2
    7 -2 2
    -7 -2 -2
    -7 -2 -2
    -7 2 -2
    -7 2 -2
    -7 2 -2
    7 2 2
    -7 2 -2
    7 2 2
    7 2 2
    -8 -2 -2
    8 -2 2
    -8 -2 -2
    -8 -2 -2
    8 -2 2
    8 2 2
    -8 2 -2
    -8 2 -2
    8 2 2
    -8 2 -2
    -8 2 -2
    8 2 2
    -9 -2 -2
    -9 -2 -2
    9 -2 2
    -9 -2 -2
    -9 -2 -2
    9 -2 2
    9 -2 2
    -9 2 -2
    -9 2 -2
    9 2 2
    9 2 2
    9 2 2
    -9 2 -2
    -10 -2 -2
    10 -2 2
    -10 -2 -2
    10 -2 2
    -10 -2 -2
    10 -2 2
    -10 2 -2
    -10 2 -2
    -10 2 -2
    -10 2 -2
    10 2 2
    10 2 2
    10 2 2
    -11 -2 -2
    11 -2 2
    -11 -2 -2
    11 -2 2
    11 -2 2
    -11 -2 -2
    -11 -2 -2
    -11 2 -2
    -11 2 -2
    11 2 2
    -11 2 -2
    -11 2 -2
    11 2 2
    12 -2 2
    12 -2 2
    12 -2 2
    -12 -2 -2
    -12 -2 -2
    -12 -2 -2
    12 -2 2
    -12 -2 -2
    -12 2 -2
    12 2 2
    12 2 2
    12 2 2
    -12 2 -2
    -12 2 -2
    -12 2 -2
    -13 -3 2
    13 -3 -2
    -13 -3 2
    13 -3 -2
    13 -3 -2
    -13 -3 2
    -13 -3 2
    13 3 -2
    -13 3 2
    13 3 -2
    -13 3 2
    -13 3 2
    13 3 -2
    -13 3 2
    13 3 -2
    12 -3 -2
    -12 -3 2
    12 -3 -2
    -12 -3 2
    12 -3 -2
    -12 -3 2
    12 -3 -2
    -12 -3 2
    -12 3 2
    -12 3 2
    12 3 -2
    12 3 -2
    -12 3 2
    12 3 -2
    12 3 -2
    -12 3 2
    -11 -3 2
    11 -3 -2
    11 -3 -2
    11 -3 -2
    -11 -3 2
    -11 -3 2
    -11 -3 2
    11 -3 -2
    11 3 -2
    -11 3 2
    11 3 -2
    11 3 -2
    11 3 -2
    -11 3 2
    -11 3 2
    -11 3 2
    -10 -3 2
    -10 -3 2
    -10 -3 2
    10 -3 -2
    10 -3 -2
    10 -3 -2
    10 -3 -2
    -10 -3 2
    -10 3 2
    -10 3 2
    -10 3 2
    10 3 -2
    10 3 -2
    10 3 -2
    -10 3 2
    10 3 -2
    9 -3 -2
    -9 -3 2
    -9 -3 2
    9 -3 -2
    -9 -3 2
    -9 -3 2
    9 -3 -2
    9 3 -2
    -9 3 2
    9 3 -2
    -9 3 2
    9 3 -2
    -9 3 2
    9 3 -2
    -9 3 2
    -8 -3 2
    8 -3 -2
    8 -3 -2
    8 -3 -2
    -8 -3 2
    -8 -3 2
    -8 3 2
    -8 3 2
    -8 3 2
    -8 3 2
    8 3 -2
    8 3 -2
    8 3 -2
    7 -3 -2
    -7 -3 2
    7 -3 -2
    7 -3 -2
    -7 -3 2
    -7 -3 2
    7 -3 -2
    -7 -3 2
    -7 3 2
    7 3 -2
    -7 3 2
    -7 3 2
    7 3 -2
    -7 3 2
    7 3 -2
    7 3 -2
    6 -3 -2
    6 -3 -2
    -6 -3 2
    -6 -3 2
    -6 -3 2
    -6 -3 2
    6 -3 -2
    6 -3 -2
    6 -3 -2
    -6 3 2
    6 3 -2
    -6 3 2
    -6 3 2
    6 3 -2
    6 3 -2
    6 3 -2
    -5 -3 2
    5 -3 -2
    5 -3 -2
    -5 -3 2
    5 -3 -2
    -5 -3 2
    5 -3 -2
    5 -3 -2
    -5 -3 2
    5 3 -2
    5 3 -2
    -5 3 2
    5 3 -2
    5 3 -2
    -5 3 2
    -5 3 2
    -4 -3 2
    4 -3 -2
    4 -3 -2
    -4 -3 2
    -4 -3 2
    4 -3 -2
    4 -3 -2
    -4 -3 2
    -4 3 2
    4 3 -2
    -4 3 2
    -4 3 2
    4 3 -2
    4 3 -2
    4 3 -2
    -3 -3 2
    3 -3 -2
    -3 -3 2
    3 -3 -2
    -3 -3 2
    3 3 -2
    3 3 -2
    -3 3 2
    3 3 -2
    3 3 -2
    -3 3 2
    -3 3 2
    -3 3 2
    3 3 -2
    2 -3 -2
    -2 -3 2
    2 -3 -2
    -2 -3 2
    2 -3 -2
    -2 -3 2
    2 3 -2
    -2 3 2
    -2 3 2
    -2 3 2
    2 3 -2
    -2 3 2
    2 3 -2
    2 3 -2
    -2 3 2
    2 3 -2
    1 -3 -2
    1 -3 -2
    1 -3 -2
    -1 -3 2
    -1 -3 2
    -1 3 2
    1 3 -2
    -1 3 2
    1 3 -2
    1 3 -2
    1 3 -2
    1 3 -2
    1 3 -2
    -1 3 2
    -1 3 2
    -1 3 2
    1 3 -2
    0 -3 -2
    0 -3 -2
    0 -3 -2
    0 -3 2
    0 -3 2
    0 3 -2
    0 3 2
    0 3 2
    0 3 -2
    0 3 -2
    0 3 2
    0 3 2
    0 3 2
    0 3 -2
    0 3 2
    0 3 -2
    0 3 -2
    0 3 2
    -1 -3 -2
    -1 -3 -2
    1 -3 2
    -1 3 -2
    -1 3 -2
    -1 3 -2
    1 3 2
    1 3 2
    -1 3 -2
    1 3 2
    -1 3 -2
    1 3 2
    -1 3 -2
    -2 -3 -2
    2 -3 2
    -2 -3 -2
    -2 -3 -2
    -2 -3 -2
    2 -3 2
    -2 -3 -2
    2 3 2
    2 3 2
    -2 3 -2
    -2 3 -2
    -2 3 -2
    2 3 2
    -2 3 -2
    2 3 2
    -2 3 -2
    -2 3 -2
    -3 -3 -2
    -3 -3 -2
    -3 -3 -2
    -3 -3 -2
    3 -3 2
    3 -3 2
    -3 -3 -2
    -3 -3 -2
    -3 3 -2
    -3 3 -2
    3 3 2
    3 3 2
    -3 3 -2
    -3 3 -2
    3 3 2
    3 3 2
    -3 3 -2
    3 3 2
    -4 -3 -2
    4 -3 2
    -4 -3 -2
    4 -3 2
    -4 -3 -2
    4 -3 2
    -4 -3 -2
    4 3 2
    4 3 2
    -4 3 -2
    -4 3 -2
    4 3 2
    -4 3 -2
    4 3 2
    4 3 2
    -4 3 -2
    5 -3 2
    -5 -3 -2
    5 -3 2
    5 -3 2
    -5 -3 -2
    5 -3 2
    -5 -3 -2
    5 3 2
    5 3 2
    5 3 2
    -5 3 -2
    5 3 2
    -5 3 -2
    -5 3 -2
    -5 3 -2
    5 3 2
    6 -3 2
    -6 -3 -2
    6 -3 2
    6 -3 2
    -6 -3 -2
    -6 -3 -2
    -6 3 -2
    6 3 2
    6 3 2
    6 3 2
    -6 3 -2
    -6 3 -2
    6 3 2
    -6 3 -2
    7 -3 2
    7 -3 2
    7 -3 2
    -7 -3 -2
    -7 -3 -2
    7 3 2
    -7 3 -2
    7 3 2
    -7 3 -2
    -7 3 -2
    7 3 2
    -7 3 -2
    8 -3 2
    -8 -3 -2
    -8 -3 -2
    8 -3 2
    -8 -3 -2
    8 3 2
    8 3 2
    -8 3 -2
    8 3 2
    8 3 2
    -8 3 -2
    -8 3 -2
    -8 3 -2
    -9 -3 -2
    9 -3 2
    9 -3 2
    -9 -3 -2
    -9 -3 -2
    9 -3 2
    9 -3 2
    -9 -3 -2
    -9 3 -2
    9 3 2
    -9 3 -2
    9 3 2
    -9 3 -2
    -9 3 -2
    10 -3 2
    10 -3 2
    -10 -3 -2
    -10 -3 -2
    -10 -3 -2
    -10 -3 -2
    10 -3 2
    10 -3 2
    10 3 2
    10 3 2
    10 3 2
    -10 3 -2
    -10 3 -2
    -10 3 -2
    -11 -3 -2
    -11 -3 -2
    11 -3 2
    -11 -3 -2
    11 -3 2
    11 -3 2
    -11 -3 -2
    11 3 2
    -11 3 -2
    -11 3 -2
    11 3 2
    11 3 2
    -11 3 -2
    -11 3 -2
    12 -3 2
    12 -3 2
    -12 -3 -2
    12 -3 2
    -12 -3 -2
    12 -3 2
    -12 -3 -2
    -12 -3 -2
    -12 3 -2
    -12 3 -2
    12 3 2
    -12 3 -2
    12 3 2
    -12 3 -2
    12 3 2
    12 -4 -2
    -12 -4 2
    12 -4 -2
    12 -4 -2
    -12 -4 2
    12 -4 -2
    12 -4 -2
    -12 -4 2
    -12 -4 2
    -12 4 2
    -12 4 2
    12 4 -2
    -12 4 2
    12 4 -2
    12 4 -2
    -12 4 2
    12 4 -2
    -11 -4 2
    11 -4 -2
    -11 -4 2
    -11 -4 2
    -11 -4 2
    11 -4 -2
    11 -4 -2
    11 -4 -2
    11 -4 -2
    11 4 -2
    11 4 -2
    -11 4 2
    -11 4 2
    11 4 -2
    11 4 -2
    -11 4 2
    -11 4 2
    10 -4 -2
    10 -4 -2
    10 -4 -2
    -10 -4 2
    -10 -4 2
    10 -4 -2
    -10 -4 2
    -10 -4 2
    10 -4 -2
    10 4 -2
    -10 4 2
    -10 4 2
    10 4 -2
    -10 4 2
    10 4 -2
    10 4 -2
    -10 4 2
    -9 -4 2
    -9 -4 2
    9 -4 -2
    -9 -4 2
    9 -4 -2
    9 -4 -2
    -9 -4 2
    9 -4 -2
    9 -4 -2
    -9 4 2
    -9 4 2
    -9 4 2
    9 4 -2
    -9 4 2
    9 4 -2
    9 4 -2
    9 4 -2
    8 -4 -2
    8 -4 -2
    -8 -4 2
    8 -4 -2
    -8 -4 2
    8 -4 -2
    -8 -4 2
    8 -4 -2
    -8 -4 2
    -8 4 2
    8 4 -2
    8 4 -2
    -8 4 2
    -8 4 2
    8 4 -2
    -8 4 2
    8 4 -2
    7 -4 -2
    7 -4 -2
    7 -4 -2
    -7 -4 2
    -7 -4 2
    -7 -4 2
    7 -4 -2
    7 -4 -2
    7 4 -2
    -7 4 2
    7 4 -2
    -7 4 2
    7 4 -2
    -7 4 2
    -7 4 2
    7 4 -2
    6 -4 -2
    6 -4 -2
    -6 -4 2
    -6 -4 2
    -6 -4 2
    -6 -4 2
    6 -4 -2
    -6 4 2
    -6 4 2
    6 4 -2
    -6 4 2
    -6 4 2
    6 4 -2
    6 4 -2
    6 4 -2
    -5 -4 2
    5 -4 -2
    -5 -4 2
    5 -4 -2
    -5 -4 2
    -5 -4 2
    -5 -4 2
    5 4 -2
    -5 4 2
    5 4 -2
    -5 4 2
    5 4 -2
    -5 4 2
    5 4 -2
    5 4 -2
    4 -4 -2
    -4 -4 2
    -4 -4 2
    -4 -4 2
    4 -4 -2
    -4 4 2
    4 4 -2
    4 4 -2
    4 4 -2
    4 4 -2
    4 4 -2
    -4 4 2
    -4 4 2
    3 -4 -2
    3 -4 -2
    -3 -4 2
    -3 -4 2
    -3 -4 2
    3 -4 -2
    -3 -4 2
    3 4 -2
    3 4 -2
    -3 4 2
    3 4 -2
    3 4 -2
    -3 4 2
    -3 4 2
    3 4 -2
    -2 -4 2
    2 -4 -2
    -2 -4 2
    -2 4 2
    2 4 -2
    2 4 -2
    -2 4 2
    -2 4 2
    -2 4 2
    -2 4 2
    2 4 -2
    2 4 -2
    2 4 -2
    1 -4 -2
    -1 -4 2
    1 4 -2
    1 4 -2
    -1 4 2
    -1 4 2
    1 4 -2
    1 4 -2
    1 4 -2
    1 4 -2
    -1 4 2
    -1 4 2
    -1 4 2
    1 4 -2
    -1 4 2
    -1 4 2
    0 -4 -2
    0 -4 2
    0 4 2
    0 4 2
    0 4 2
    0 4 -2
    0 4 -2
    0 4 2
    0 4 2
    0 4 -2
    0 4 2
    0 4 2
    -1 -4 -2
    -1 -4 -2
    -1 -4 -2
    1 -4 2
    -1 4 -2
    -1 4 -2
    1 4 2
    1 4 2
    -1 4 -2
    -1 4 -2
    -1 4 -2
    1 4 2
    -1 4 -2
    1 4 2
    -1 4 -2
    -2 -4 -2
    -2 -4 -2
    2 -4 2
    2 4 2
    -2 4 -2
    -2 4 -2
    2 4 2
    -2 4 -2
    -2 4 -2
    2 4 2
    -2 4 -2
    -3 -4 -2
    3 -4 2
    -3 -4 -2
    -3 -4 -2
    3 -4 2
    3 -4 2
    -3 4 -2
    3 4 2
    3 4 2
    -3 4 -2
    -3 4 -2
    -3 4 -2
    -3 4 -2
    3 4 2
    -3 4 -2
    3 4 2
    4 -4 2
    -4 -4 -2
    -4 -4 -2
    -4 -4 -2
    4 -4 2
    -4 -4 -2
    -4 -4 -2
    -4 4 -2
    4 4 2
    -4 4 -2
    4 4 2
    -4 4 -2
    -4 4 -2
    4 4 2
    4 4 2
    -4 4 -2
    5 -4 2
    5 -4 2
    -5 -4 -2
    -5 -4 -2
    -5 -4 -2
    5 -4 2
    -5 -4 -2
    -5 -4 -2
    -5 4 -2
    5 4 2
    5 4 2
    5 4 2
    5 4 2
    -5 4 -2
    -5 4 -2
    -5 4 -2
    -6 -4 -2
    -6 -4 -2
    6 -4 2
    6 -4 2
    6 -4 2
    -6 -4 -2
    6 -4 2
    6 4 2
    6 4 2
    -6 4 -2
    6 4 2
    -6 4 -2
    -6 4 -2
    -6 4 -2
    6 4 2
    7 -4 2
    7 -4 2
    -7 -4 -2
    -7 -4 -2
    -7 -4 -2
    7 -4 2
    7 -4 2
    -7 4 -2
    -7 4 -2
    -7 4 -2
    7 4 2
    7 4 2
    7 4 2
    8 -4 2
    -8 -4 -2
    8 -4 2
    8 -4 2
    8 -4 2
    -8 -4 -2
    8 -4 2
    -8 -4 -2
    8 4 2
    -8 4 -2
    8 4 2
    -8 4 -2
    -8 4 -2
    -8 4 -2
    8 4 2
    9 -4 2
    9 -4 2
    -9 -4 -2
    -9 -4 -2
    9 -4 2
    -9 -4 -2
    9 -4 2
    9 -4 2
    -9 4 -2
    9 4 2
    -9 4 -2
    9 4 2
    -9 4 -2
    -9 4 -2
    9 4 2
    10 -4 2
    -10 -4 -2
    10 -4 2
    10 -4 2
    -10 -4 -2
    -10 -4 -2
    10 -4 2
    -10 4 -2
    -10 4 -2
    10 4 2
    -10 4 -2
    10 4 2
    -10 4 -2
    10 4 2
    11 -4 2
    11 -4 2
    -11 -4 -2
    -11 -4 -2
    -11 -4 -2
    11 -4 2
    11 -4 2
    -11 4 -2
    11 4 2
    -11 4 -2
    -11 4 -2
    -11 4 -2
    11 4 2
    11 4 2
    -10 -5 2
    -10 -5 2
    10 -5 -2
    10 -5 -2
    10 -5 -2
    -10 -5 2
    -10 -5 2
    10 5 -2
    -10 5 2
    10 5 -2
    10 5 -2
    -10 5 2
    10 5 -2
    -10 5 2
    -9 -5 2
    -9 -5 2
    9 -5 -2
    9 -5 -2
    -9 -5 2
    -9 -5 2
    9 -5 -2
    9 5 -2
    -9 5 2
    9 5 -2
    9 5 -2
    -9 5 2
    9 5 -2
    -9 5 2
    8 -5 -2
    8 -5 -2
    -8 -5 2
    -8 -5 2
    -8 -5 2
    -8 -5 2
    -8 -5 2
    8 5 -2
    8 5 -2
    -8 5 2
    -8 5 2
    8 5 -2
    -8 5 2
    8 5 -2
    -8 5 2
    -7 -5 2
    7 -5 -2
    -7 -5 2
    -7 -5 2
    7 -5 -2
    -7 -5 2
    -7 5 2
    7 5 -2
    7 5 -2
    -7 5 2
    -7 5 2
    7 5 -2
    -7 5 2
    -6 -5 2
    -6 -5 2
    6 -5 -2
    -6 -5 2
    6 -5 -2
    6 -5 -2
    -6 -5 2
    -6 5 2
    -6 5 2
    6 5 -2
    6 5 -2
    6 5 -2
    -6 5 2
    -6 5 2
    6 5 -2
    5 -5 -2
    -5 -5 2
    -5 -5 2
    5 -5 -2
    5 -5 -2
    -5 -5 2
    5 5 -2
    -5 5 2
    -5 5 2
    -5 5 2
    5 5 -2
    5 5 -2
    -5 5 2
    5 5 -2
    -4 -5 2
    -4 -5 2
    -4 -5 2
    4 -5 -2
    -4 -5 2
    -4 5 2
    4 5 -2
    -4 5 2
    4 5 -2
    -4 5 2
    4 5 -2
    4 5 -2
    -3 -5 2
    3 -5 -2
    -3 -5 2
    -3 5 2
    3 5 -2
    3 5 -2
    3 5 -2
    -3 5 2
    -3 5 2
    -3 5 2
    3 5 -2
    2 -5 -2
    -2 5 2
    -2 5 2
    -2 5 2
    2 5 -2
    2 5 -2
    2 5 -2
    2 5 -2
    -2 5 2
    -2 5 2
    2 5 -2
    1 -5 -2
    1 5 -2
    -1 5 2
    1 5 -2
    1 5 -2
    -1 5 2
    1 5 -2
    -1 5 2
    0 -5 2
    0 -5 -2
    0 5 2
    0 5 2
    0 5 2
    0 5 -2
    0 5 -2
    0 5 2
    0 5 2
    0 5 2
    0 5 -2
    -1 -5 -2
    1 -5 2
    1 5 2
    -1 5 -2
    1 5 2
    -1 5 -2
    -1 5 -2
    1 5 2
    2 -5 2
    2 5 2
    -2 5 -2
    -2 5 -2
    2 5 2
    2 5 2
    2 5 2
    -2 5 -2
    -2 5 -2
    -3 -5 -2
    -3 -5 -2
    3 -5 2
    -3 5 -2
    3 5 2
    -3 5 -2
    3 5 2
    3 5 2
    -3 5 -2
    -3 5 -2
    -3 5 -2
    3 5 2
    4 -5 2
    -4 -5 -2
    -4 5 -2
    4 5 2
    4 5 2
    4 5 2
    -4 5 -2
    -4 5 -2
    4 5 2
    -4 5 -2
    -4 5 -2
    -4 5 -2
    -5 -5 -2
    -5 -5 -2
    5 -5 2
    5 -5 2
    -5 -5 -2
    -5 -5 -2
    5 -5 2
    -5 5 -2
    5 5 2
    -5 5 -2
    -5 5 -2
    5 5 2
    5 5 2
    -5 5 -2
    5 5 2
    -5 5 -2
    6 -5 2
    6 -5 2
    -6 -5 -2
    6 -5 2
    -6 -5 -2
    -6 -5 -2
    -6 -5 -2
    -6 5 -2
    6 5 2
    -6 5 -2
    -6 5 -2
    6 5 2
    -6 5 -2
    -6 5 -2
    7 -5 2
    7 -5 2
    -7 -5 -2
    -7 -5 -2
    -7 -5 -2
    -7 -5 -2
    -7 -5 -2
    7 5 2
    -7 5 -2
    7 5 2
    7 5 2
    -7 5 -2
    -7 5 -2
    -7 5 -2
    -7 5 -2
    -8 -5 -2
    -8 -5 -2
    -8 -5 -2
    8 -5 2
    8 -5 2
    -8 -5 -2
    -8 -5 -2
    8 -5 2
    -8 -5 -2
    -8 5 -2
    -8 5 -2
    -8 5 -2
    -8 5 -2
    8 5 2
    8 5 2
    8 5 2
    -9 -5 -2
    -9 -5 -2
    -9 -5 -2
    9 -5 2
    9 -5 2
    -9 -5 -2
    9 -5 2
    -9 -5 -2
    -9 5 -2
    -9 5 -2
    -9 5 -2
    9 5 2
    9 5 2
    9 5 2
    -9 5 -2
    -10 -5 -2
    -10 -5 -2
    10 -5 2
    -10 5 -2
    -9 -6 2
    -9 -6 2
    9 -6 -2
    -9 -6 2
    -9 -6 2
    9 -6 -2
    9 -6 -2
    -9 6 2
    9 6 -2
    -9 6 2
    9 6 -2
    9 6 -2
    9 6 -2
    -9 6 2
    -8 -6 2
    -8 -6 2
    8 -6 -2
    -8 -6 2
    8 -6 -2
    -8 -6 2
    -8 6 2
    8 6 -2
    8 6 -2
    -8 6 2
    8 6 -2
    -8 6 2
    -8 6 2
    8 6 -2
    -7 -6 2
    7 -6 -2
    -7 -6 2
    -7 -6 2
    -7 6 2
    -7 6 2
    7 6 -2
    -7 6 2
    7 6 -2
    7 6 -2
    -7 6 2
    7 6 -2
    -6 -6 2
    -6 -6 2
    -6 -6 2
    -6 -6 2
    6 -6 -2
    -6 6 2
    -6 6 2
    -6 6 2
    6 6 -2
    6 6 -2
    -6 6 2
    6 6 -2
    6 6 -2
    -5 -6 2
    5 -6 -2
    -5 -6 2
    -5 6 2
    -5 6 2
    5 6 -2
    -5 6 2
    -5 6 2
    5 6 -2
    5 6 -2
    5 6 -2
    -5 6 2
    -4 -6 2
    4 -6 -2
    -4 6 2
    -4 6 2
    4 6 -2
    4 6 -2
    -4 6 2
    4 6 -2
    -4 6 2
    4 6 -2
    -4 6 2
    -3 -6 2
    3 -6 -2
    -3 6 2
    3 6 -2
    -3 6 2
    -3 6 2
    -3 6 2
    3 6 -2
    3 6 -2
    3 6 -2
    2 -6 -2
    -2 6 2
    -2 6 2
    -2 6 2
    2 6 -2
    1 -6 -2
    1 6 -2
    -1 6 2
    -1 6 2
    -1 6 2
    -1 6 2
    0 -6 -2
    0 6 -2
    0 6 -2
    0 6 2
    1 -6 2
    -1 -6 -2
    1 6 2
    -1 6 -2
    2 -6 2
    2 6 2
    2 6 2
    -2 6 -2
    -2 6 -2
    -2 6 -2
    2 6 2
    3 -6 2
    -3 6 -2
    3 6 2
    -3 6 -2
    3 6 2
    3 6 2
    -3 6 -2
    4 -6 2
    -4 -6 -2
    -4 6 -2
    -4 6 -2
    -4 6 -2
    -4 6 -2
    4 6 2
    -4 6 -2
    4 6 2
    5 -6 2
    -5 -6 -2
    5 6 2
    -5 6 -2
    -5 6 -2
    -5 6 -2
    -5 6 -2
    5 6 2
    5 6 2
    -5 6 -2
    -5 6 -2
    6 -6 2
    6 6 2
    -6 6 -2
    6 6 2
    6 6 2
    -6 6 -2
    -6 6 -2
    -6 6 -2
    -6 6 -2
    -7 -6 -2
    7 -6 2
    -7 -6 -2
    -7 -6 -2
    -7 6 -2
    7 6 2
    7 6 2
    -7 6 -2
    -7 6 -2
    7 6 2
    -7 6 -2
    -7 6 -2
    8 -6 2
    -8 -6 -2
    8 -6 2
    8 -6 2
    -8 -6 -2
    -8 -6 -2
    -8 -6 -2
    -8 6 -2
    8 6 2
    -8 6 -2
    -8 6 -2
    8 6 2
    8 6 2
    -8 6 -2
    -8 6 -2
    -6 -7 2
    6 -7 -2
    6 7 -2
    -6 7 2
    -6 7 2
    -6 7 2
    -6 7 2
    6 7 -2
    -6 7 2
    6 7 -2
    6 7 -2
    -5 -7 2
    5 -7 -2
    5 7 -2
    -5 7 2
    5 7 -2
    5 7 -2
    5 7 -2
    -5 7 2
    -5 7 2
    -5 7 2
    4 -7 -2
    -4 7 2
    4 7 -2
    -4 7 2
    -4 7 2
    4 7 -2
    -4 7 2
    3 -7 -2
    -3 7 2
    3 7 -2
    -3 7 2
    -3 7 2
    3 7 -2
    -3 7 2
    2 -7 -2
    -2 7 2
    2 7 -2
    -2 7 2
    -2 7 2
    -2 7 2
    2 7 -2
    1 -7 -2
    -1 7 2
    -1 7 2
    -1 7 2
    0 -7 -2
    0 7 -2
    0 7 2
    1 -7 2
    1 7 2
    1 7 2
    -1 7 -2
    2 -7 2
    2 7 2
    -2 7 -2
    -2 7 -2
    2 7 2
    3 -7 2
    -3 7 -2
    3 7 2
    -3 7 -2
    3 7 2
    3 7 2
    4 -7 2
    4 7 2
    4 7 2
    4 7 2
    -4 7 -2
    -4 7 -2
    -4 7 -2
    -4 7 -2
    5 -7 2
    5 7 2
    5 7 2
    5 7 2
    -5 7 -2
    -5 7 -2
    -5 7 -2
    -5 7 -2
    5 7 2
    14 0 -3
    -14 0 3
    14 0 -3
    -14 0 3
    -14 0 3
    14 0 -3
    14 0 -3
    -14 0 3
    -13 0 3
    -13 0 3
    -13 0 3
    13 0 -3
    -13 0 3
    13 0 -3
    13 0 -3
    13 0 -3
    -12 0 3
    -12 0 3
    -12 0 3
    12 0 -3
    -12 0 3
    12 0 -3
    12 0 -3
    12 0 -3
    -11 0 3
    11 0 -3
    -11 0 3
    -11 0 3
    11 0 -3
    11 0 -3
    11 0 -3
    -11 0 3
    10 0 -3
    -10 0 3
    -10 0 3
    10 0 -3
    -10 0 3
    10 0 -3
    -9 0 3
    9 0 -3
    9 0 -3
    9 0 -3
    -9 0 3
    -9 0 3
    -9 0 3
    9 0 -3
    8 0 -3
    -8 0 3
    8 0 -3
    -8 0 3
    8 0 -3
    -8 0 3
    8 0 -3
    -8 0 3
    7 0 -3
    -7 0 3
    -7 0 3
    -7 0 3
    7 0 -3
    7 0 -3
    7 0 -3
    6 0 -3
    -6 0 3
    -6 0 3
    6 0 -3
    6 0 -3
    6 0 -3
    -6 0 3
    5 0 -3
    5 0 -3
    -5 0 3
    5 0 -3
    -5 0 3
    -5 0 3
    -5 0 3
    5 0 -3
    -4 0 3
    4 0 -3
    -4 0 3
    -4 0 3
    -4 0 3
    4 0 -3
    4 0 -3
    4 0 -3
    -3 0 3
    -3 0 3
    -3 0 3
    -3 0 3
    3 0 -3
    3 0 -3
    3 0 -3
    3 0 -3
    2 0 -3
    2 0 -3
    -2 0 3
    2 0 -3
    2 0 -3
    -2 0 3
    -2 0 3
    -2 0 3
    1 0 -3
    -1 0 3
    1 0 -3
    -1 0 3
    1 0 -3
    -1 0 3
    1 0 -3
    -1 0 3
    1 0 -3
    0 0 3
    0 0 -3
    0 0 -3
    0 0 -3
    0 0 -3
    0 0 3
    0 0 -3
    0 0 3
    0 0 3
    0 0 3
    0 0 -3
    0 0 3
    0 0 3
    1 0 3
    1 0 3
    1 0 3
    1 0 3
    -1 0 -3
    -1 0 -3
    -1 0 -3
    -1 0 -3
    -1 0 -3
    -1 0 -3
    2 0 3
    2 0 3
    -2 0 -3
    2 0 3
    2 0 3
    -2 0 -3
    -2 0 -3
    -3 0 -3
    -3 0 -3
    -3 0 -3
    3 0 3
    3 0 3
    -3 0 -3
    3 0 3
    3 0 3
    -4 0 -3
    4 0 3
    4 0 3
    -4 0 -3
    -4 0 -3
    4 0 3
    -4 0 -3
    4 0 3
    -5 0 -3
    5 0 3
    5 0 3
    -5 0 -3
    -5 0 -3
    5 0 3
    5 0 3
    6 0 3
    -6 0 -3
    6 0 3
    -6 0 -3
    -6 0 -3
    6 0 3
    6 0 3
    -6 0 -3
    7 0 3
    -7 0 -3
    7 0 3
    7 0 3
    -7 0 -3
    7 0 3
    -7 0 -3
    -7 0 -3
    -8 0 -3
    -8 0 -3
    8 0 3
    -8 0 -3
    8 0 3
    -8 0 -3
    8 0 3
    8 0 3
    -9 0 -3
    -9 0 -3
    -9 0 -3
    9 0 3
    -9 0 -3
    9 0 3
    9 0 3
    -10 0 -3
    -10 0 -3
    -10 0 -3
    10 0 3
    -10 0 -3
    10 0 3
    10 0 3
    10 0 3
    -11 0 -3
    11 0 3
    -11 0 -3
    -11 0 -3
    11 0 3
    11 0 3
    -11 0 -3
    12 0 3
    12 0 3
    -12 0 -3
    -12 0 -3
    -12 0 -3
    -12 0 -3
    12 0 3
    -14 -1 3
    14 -1 -3
    -14 -1 3
    14 -1 -3
    -14 -1 3
    -14 -1 3
    14 -1 -3
    14 -1 -3
    -14 1 3
    14 1 -3
    -14 1 3
    14 1 -3
    -14 1 3
    -14 1 3
    14 1 -3
    14 1 -3
    13 -1 -3
    13 -1 -3
    -13 -1 3
    13 -1 -3
    13 -1 -3
    -13 -1 3
    -13 -1 3
    13 1 -3
    13 1 -3
    -13 1 3
    13 1 -3
    -13 1 3
    -13 1 3
    13 1 -3
    -13 1 3
    -12 -1 3
    12 -1 -3
    -12 -1 3
    12 -1 -3
    -12 -1 3
    -12 -1 3
    12 -1 -3
    12 -1 -3
    12 1 -3
    12 1 -3
    -12 1 3
    -12 1 3
    12 1 -3
    -12 1 3
    12 1 -3
    11 -1 -3
    11 -1 -3
    11 -1 -3
    -11 -1 3
    -11 -1 3
    -11 1 3
    11 1 -3
    11 1 -3
    -11 1 3
    -11 1 3
    -10 -1 3
    -10 -1 3
    -10 -1 3
    10 -1 -3
    10 -1 -3
    -10 -1 3
    10 -1 -3
    10 1 -3
    -10 1 3
    10 1 -3
    10 1 -3
    -10 1 3
    -10 1 3
    9 -1 -3
    -9 -1 3
    9 -1 -3
    -9 -1 3
    -9 -1 3
    9 -1 -3
    -9 -1 3
    9 -1 -3
    -9 1 3
    -9 1 3
    -9 1 3
    9 1 -3
    9 1 -3
    9 1 -3
    9 1 -3
    8 -1 -3
    -8 -1 3
    8 -1 -3
    -8 -1 3
    -8 -1 3
    -8 -1 3
    8 -1 -3
    8 -1 -3
    8 1 -3
    8 1 -3
    8 1 -3
    8 1 -3
    -8 1 3
    -8 1 3
    -8 1 3
    7 -1 -3
    7 -1 -3
    -7 -1 3
    -7 -1 3
    7 -1 -3
    -7 -1 3
    7 1 -3
    7 1 -3
    -7 1 3
    -7 1 3
    7 1 -3
    -7 1 3
    -6 -1 3
    6 -1 -3
    6 -1 -3
    -6 -1 3
    -6 -1 3
    6 -1 -3
    -6 1 3
    6 1 -3
    -6 1 3
    -6 1 3
    6 1 -3
    6 1 -3
    -5 -1 3
    5 -1 -3
    -5 -1 3
    5 -1 -3
    5 -1 -3
    -5 -1 3
    5 -1 -3
    5 1 -3
    5 1 -3
    5 1 -3
    -5 1 3
    -5 1 3
    -5 1 3
    5 1 -3
    -5 1 3
    4 -1 -3
    -4 -1 3
    4 -1 -3
    -4 -1 3
    4 -1 -3
    -4 -1 3
    -4 -1 3
    -4 1 3
    4 1 -3
    -4 1 3
    4 1 -3
    4 1 -3
    4 1 -3
    -4 1 3
    -4 1 3
    -3 -1 3
    3 -1 -3
    -3 -1 3
    3 -1 -3
    3 -1 -3
    3 -1 -3
    -3 -1 3
    -3 -1 3
    3 1 -3
    3 1 -3
    -3 1 3
    -3 1 3
    3 1 -3
    3 1 -3
    -3 1 3
    -3 1 3
    -2 -1 3
    2 -1 -3
    -2 -1 3
    2 -1 -3
    -2 -1 3
    2 -1 -3
    2 -1 -3
    2 -1 -3
    -2 -1 3
    -2 1 3
    2 1 -3
    2 1 -3
    -2 1 3
    2 1 -3
    -2 1 3
    -2 1 3
    2 1 -3
    -1 -1 3
    1 -1 -3
    1 -1 -3
    -1 -1 3
    1 -1 -3
    -1 -1 3
    -1 -1 3
    1 -1 -3
    -1 1 3
    -1 1 3
    1 1 -3
    -1 1 3
    1 1 -3
    1 1 -3
    1 1 -3
    -1 1 3
    1 1 -3
    -1 1 3
    0 -1 -3
    0 -1 -3
    0 -1 -3
    0 -1 3
    0 -1 3
    0 -1 -3
    0 -1 -3
    0 -1 3
    0 -1 3
    0 -1 3
    0 1 -3
    0 1 -3
    0 1 3
    0 1 -3
    0 1 -3
    0 1 3
    0 1 3
    0 1 3
    0 1 -3
    0 1 -3
    0 1 3
    0 1 3
    1 -1 3
    -1 -1 -3
    -1 -1 -3
    -1 -1 -3
    -1 -1 -3
    1 -1 3
    1 -1 3
    -1 -1 -3
    -1 -1 -3
    1 -1 3
    -1 -1 -3
    -1 1 -3
    -1 1 -3
    -1 1 -3
    -1 1 -3
    1 1 3
    -1 1 -3
    1 1 3
    1 1 3
    1 1 3
    -2 -1 -3
    2 -1 3
    -2 -1 -3
    2 -1 3
    -2 -1 -3
    2 -1 3
    -2 -1 -3
    2 -1 3
    -2 1 -3
    2 1 3
    2 1 3
    2 1 3
    -2 1 -3
    -2 1 -3
    2 1 3
    -2 1 -3
    -2 1 -3
    2 1 3
    -3 -1 -3
    -3 -1 -3
    -3 -1 -3
    3 -1 3
    3 -1 3
    3 -1 3
    3 -1 3
    -3 1 -3
    3 1 3
    3 1 3
    -3 1 -3
    3 1 3
    -3 1 -3
    -3 1 -3
    3 1 3
    -4 -1 -3
    4 -1 3
    -4 -1 -3
    -4 -1 -3
    4 -1 3
    -4 -1 -3
    4 -1 3
    4 -1 3
    4 1 3
    -4 1 -3
    4 1 3
    -4 1 -3
    -4 1 -3
    4 1 3
    4 1 3
    -4 1 -3
    5 -1 3
    5 -1 3
    -5 -1 -3
    -5 -1 -3
    5 -1 3
    5 -1 3
    -5 -1 -3
    -5 -1 -3
    5 1 3
    -5 1 -3
    5 1 3
    -5 1 -3
    -5 1 -3
    5 1 3
    5 1 3
    -5 1 -3
    6 -1 3
    -6 -1 -3
    6 -1 3
    -6 -1 -3
    6 -1 3
    6 -1 3
    -6 -1 -3
    -6 -1 -3
    6 1 3
    6 1 3
    6 1 3
    6 1 3
    -6 1 -3
    -6 1 -3
    -6 1 -3
    -6 1 -3
    -7 -1 -3
    7 -1 3
    -7 -1 -3
    7 -1 3
    -7 -1 -3
    7 -1 3
    7 -1 3
    -7 -1 -3
    -7 1 -3
    7 1 3
    7 1 3
    7 1 3
    7 1 3
    -7 1 -3
    -7 1 -3
    -8 -1 -3
    -8 -1 -3
    8 -1 3
    -8 -1 -3
    8 -1 3
    -8 -1 -3
    8 -1 3
    8 1 3
    -8 1 -3
    -8 1 -3
    8 1 3
    -8 1 -3
    -9 -1 -3
    9 -1 3
    -9 -1 -3
    9 -1 3
    9 -1 3
    -9 -1 -3
    9 -1 3
    9 1 3
    9 1 3
    -9 1 -3
    -9 1 -3
    -9 1 -3
    9 1 3
    9 1 3
    -9 1 -3
    10 -1 3
    -10 -1 -3
    -10 -1 -3
    -10 -1 -3
    10 -1 3
    -10 -1 -3
    10 1 3
    10 1 3
    10 1 3
    -10 1 -3
    -10 1 -3
    -10 1 -3
    -10 1 -3
    10 1 3
    11 -1 3
    -11 -1 -3
    11 -1 3
    -11 -1 -3
    11 -1 3
    -11 -1 -3
    -11 -1 -3
    -11 1 -3
    11 1 3
    11 1 3
    -11 1 -3
    -11 1 -3
    11 1 3
    12 -1 3
    -12 -1 -3
    12 -1 3
    -12 -1 -3
    -12 -1 -3
    -12 -1 -3
    12 -1 3
    -12 1 -3
    -12 1 -3
    -12 1 -3
    12 1 3
    12 1 3
    -12 1 -3
    12 1 3
    13 -2 -3
    13 -2 -3
    13 -2 -3
    -13 -2 3
    13 -2 -3
    -13 -2 3
    -13 -2 3
    -13 -2 3
    13 2 -3
    13 2 -3
    13 2 -3
    -13 2 3
    -13 2 3
    -13 2 3
    13 2 -3
    -13 2 3
    -12 -2 3
    12 -2 -3
    12 -2 -3
    12 -2 -3
    -12 -2 3
    -12 -2 3
    -12 -2 3
    12 2 -3
    -12 2 3
    -12 2 3
    -12 2 3
    12 2 -3
    12 2 -3
    12 2 -3
    -12 2 3
    11 -2 -3
    11 -2 -3
    -11 -2 3
    -11 -2 3
    11 -2 -3
    11 -2 -3
    -11 -2 3
    11 2 -3
    -11 2 3
    11 2 -3
    -11 2 3
    -11 2 3
    -11 2 3
    11 2 -3
    11 2 -3
    -10 -2 3
    10 -2 -3
    10 -2 -3
    -10 -2 3
    10 -2 -3
    -10 -2 3
    10 2 -3
    10 2 -3
    10 2 -3
    -10 2 3
    -10 2 3
    -10 2 3
    -9 -2 3
    -9 -2 3
    9 -2 -3
    9 -2 -3
    9 -2 -3
    -9 -2 3
    -9 2 3
    9 2 -3
    9 2 -3
    -9 2 3
    -9 2 3
    8 -2 -3
    -8 -2 3
    -8 -2 3
    8 -2 -3
    8 -2 -3
    8 -2 -3
    8 2 -3
    8 2 -3
    -8 2 3
    -8 2 3
    -8 2 3
    8 2 -3
    7 -2 -3
    7 -2 -3
    -7 -2 3
    7 -2 -3
    -7 -2 3
    -7 -2 3
    -7 -2 3
    7 -2 -3
    -7 2 3
    -7 2 3
    -7 2 3
    7 2 -3
    7 2 -3
    7 2 -3
    7 2 -3
    -6 -2 3
    6 -2 -3
    -6 -2 3
    6 -2 -3
    6 -2 -3
    -6 -2 3
    6 -2 -3
    -6 -2 3
    6 2 -3
    -6 2 3
    6 2 -3
    6 2 -3
    6 2 -3
    -6 2 3
    -6 2 3
    -5 -2 3
    -5 -2 3
    5 -2 -3
    5 -2 -3
    -5 -2 3
    5 -2 -3
    5 -2 -3
    -5 2 3
    5 2 -3
    -5 2 3
    5 2 -3
    -5 2 3
    -5 2 3
    5 2 -3
    -4 -2 3
    4 -2 -3
    4 -2 -3
    -4 -2 3
    4 -2 -3
    4 -2 -3
    4 -2 -3
    -4 -2 3
    4 2 -3
    -4 2 3
    4 2 -3
    -4 2 3
    4 2 -3
    -4 2 3
    4 2 -3
    -4 2 3
    -3 -2 3
    3 -2 -3
    3 -2 -3
    3 -2 -3
    -3 -2 3
    -3 -2 3
    3 -2 -3
    3 -2 -3
    -3 -2 3
    -3 -2 3
    3 2 -3
    3 2 -3
    -3 2 3
    -3 2 3
    3 2 -3
    3 2 -3
    -3 2 3
    -3 2 3
    2 -2 -3
    2 -2 -3
    2 -2 -3
    -2 -2 3
    -2 -2 3
    -2 -2 3
    -2 -2 3
    -2 -2 3
    2 -2 -3
    -2 -2 3
    2 -2 -3
    -2 2 3
    2 2 -3
    2 2 -3
    -2 2 3
    -2 2 3
    2 2 -3
    2 2 -3
    -2 2 3
    1 -2 -3
    -1 -2 3
    1 -2 -3
    -1 -2 3
    -1 -2 3
    -1 -2 3
    -1 -2 3
    1 -2 -3
    1 -2 -3
    1 -2 -3
    1 2 -3
    1 2 -3
    -1 2 3
    -1 2 3
    1 2 -3
    1 2 -3
    1 2 -3
    1 2 -3
    -1 2 3
    -1 2 3
    -1 2 3
    1 2 -3
    0 -2 3
    0 -2 3
    0 -2 -3
    0 -2 -3
    0 -2 -3
    0 -2 -3
    0 -2 3
    0 -2 3
    0 -2 -3
    0 -2 3
    0 2 3
    0 2 3
    0 2 3
    0 2 -3
    0 2 -3
    0 2 -3
    0 2 3
    0 2 -3
    0 2 -3
    0 2 -3
    0 2 3
    0 2 -3
    1 -2 3
    1 -2 3
    -1 -2 -3
    -1 -2 -3
    -1 -2 -3
    1 -2 3
    1 -2 3
    -1 -2 -3
    1 -2 3
    -1 -2 -3
    1 2 3
    -1 2 -3
    -1 2 -3
    -1 2 -3
    -1 2 -3
    1 2 3
    1 2 3
    1 2 3
    -1 2 -3
    2 -2 3
    -2 -2 -3
    2 -2 3
    -2 -2 -3
    -2 -2 -3
    2 -2 3
    -2 -2 -3
    2 -2 3
    2 -2 3
    -2 2 -3
    2 2 3
    -2 2 -3
    -2 2 -3
    2 2 3
    -2 2 -3
    2 2 3
    2 2 3
    -2 2 -3
    3 -2 3
    -3 -2 -3
    3 -2 3
    3 -2 3
    -3 -2 -3
    -3 -2 -3
    3 -2 3
    -3 -2 -3
    3 2 3
    -3 2 -3
    -3 2 -3
    3 2 3
    3 2 3
    -3 2 -3
    3 2 3
    3 2 3
    -3 2 -3
    4 -2 3
    -4 -2 -3
    -4 -2 -3
    4 -2 3
    4 -2 3
    -4 -2 -3
    4 -2 3
    -4 2 -3
    4 2 3
    -4 2 -3
    4 2 3
    4 2 3
    4 2 3
    -4 2 -3
    -4 2 -3
    4 2 3
    -5 -2 -3
    5 -2 3
    5 -2 3
    5 -2 3
    -5 -2 -3
    5 -2 3
    -5 -2 -3
    5 2 3
    5 2 3
    -5 2 -3
    -5 2 -3
    -5 2 -3
    5 2 3
    5 2 3
    -5 2 -3
    5 2 3
    -6 -2 -3
    6 -2 3
    6 -2 3
    -6 -2 -3
    6 -2 3
    -6 -2 -3
    6 -2 3
    6 2 3
    6 2 3
    6 2 3
    -6 2 -3
    -6 2 -3
    6 2 3
    -6 2 -3
    7 -2 3
    -7 -2 -3
    -7 -2 -3
    7 -2 3
    7 -2 3
    -7 -2 -3
    -7 2 -3
    -7 2 -3
    -7 2 -3
    -7 2 -3
    7 2 3
    7 2 3
    7 2 3
    -8 -2 -3
    8 -2 3
    -8 -2 -3
    -8 -2 -3
    8 -2 3
    -8 2 -3
    -8 2 -3
    8 2 3
    -8 2 -3
    8 2 3
    8 2 3
    -8 2 -3
    9 -2 3
    9 -2 3
    -9 -2 -3
    9 -2 3
    -9 -2 -3
    -9 -2 -3
    -9 -2 -3
    9 2 3
    -9 2 -3
    -9 2 -3
    9 2 3
    -9 2 -3
    9 2 3
    9 2 3
    -9 2 -3
    10 -2 3
    -10 -2 -3
    -10 -2 -3
    10 -2 3
    10 -2 3
    -10 -2 -3
    10 2 3
    -10 2 -3
    10 2 3
    -10 2 -3
    -10 2 -3
    10 2 3
    -10 2 -3
    10 2 3
    11 -2 3
    -11 -2 -3
    -11 -2 -3
    -11 -2 -3
    11 -2 3
    -11 -2 -3
    -11 2 -3
    11 2 3
    -11 2 -3
    11 2 3
    -11 2 -3
    -11 2 -3
    11 2 3
    -12 -2 -3
    12 -2 3
    -12 -2 -3
    -12 -2 -3
    12 -2 3
    12 -2 3
    -12 -2 -3
    -12 2 -3
    12 2 3
    -12 2 -3
    -12 2 -3
    -12 2 -3
    12 2 3
    12 2 3
    13 -3 -3
    13 -3 -3
    -13 -3 3
    -13 -3 3
    -13 -3 3
    13 -3 -3
    -13 -3 3
    -13 3 3
    13 3 -3
    -13 3 3
    -13 3 3
    13 3 -3
    13 3 -3
    13 3 -3
    -13 3 3
    12 -3 -3
    -12 -3 3
    12 -3 -3
    12 -3 -3
    -12 -3 3
    12 -3 -3
    -12 -3 3
    -12 -3 3
    -12 3 3
    12 3 -3
    -12 3 3
    -12 3 3
    -12 3 3
    12 3 -3
    12 3 -3
    -11 -3 3
    -11 -3 3
    11 -3 -3
    11 -3 -3
    11 -3 -3
    11 -3 -3
    -11 -3 3
    -11 -3 3
    11 3 -3
    -11 3 3
    11 3 -3
    11 3 -3
    -11 3 3
    11 3 -3
    -11 3 3
    -11 3 3
    10 -3 -3
    10 -3 -3
    10 -3 -3
    -10 -3 3
    -10 -3 3
    10 -3 -3
    -10 -3 3
    -10 -3 3
    10 3 -3
    -10 3 3
    10 3 -3
    -10 3 3
    10 3 -3
    10 3 -3
    -10 3 3
    -10 3 3
    9 -3 -3
    9 -3 -3
    9 -3 -3
    -9 -3 3
    -9 -3 3
    -9 -3 3
    9 3 -3
    -9 3 3
    -9 3 3
    -9 3 3
    9 3 -3
    9 3 -3
    -9 3 3
    9 3 -3
    8 -3 -3
    8 -3 -3
    8 -3 -3
    -8 -3 3
    -8 -3 3
    -8 -3 3
    -8 3 3
    -8 3 3
    8 3 -3
    8 3 -3
    -8 3 3
    -8 3 3
    8 3 -3
    7 -3 -3
    7 -3 -3
    -7 -3 3
    7 -3 -3
    -7 -3 3
    7 -3 -3
    -7 -3 3
    -7 -3 3
    7 -3 -3
    7 3 -3
    7 3 -3
    7 3 -3
    7 3 -3
    -7 3 3
    -7 3 3
    -7 3 3
    -6 -3 3
    6 -3 -3
    -6 -3 3
    -6 -3 3
    6 -3 -3
    -6 -3 3
    6 -3 -3
    6 -3 -3
    -6 3 3
    -6 3 3
    6 3 -3
    6 3 -3
    -6 3 3
    6 3 -3
    6 3 -3
    -5 -3 3
    5 -3 -3
    -5 -3 3
    5 -3 -3
    5 -3 -3
    5 -3 -3
    5 -3 -3
    -5 -3 3
    -5 -3 3
    5 3 -3
    -5 3 3
    5 3 -3
    -5 3 3
    -5 3 3
    5 3 -3
    -5 3 3
    5 3 -3
    4 -3 -3
    -4 -3 3
    -4 -3 3
    -4 -3 3
    4 -3 -3
    -4 -3 3
    -4 -3 3
    4 -3 -3
    4 -3 -3
    4 -3 -3
    4 3 -3
    -4 3 3
    -4 3 3
    -4 3 3
    -4 3 3
    4 3 -3
    4 3 -3
    3 -3 -3
    3 -3 -3
    -3 -3 3
    -3 -3 3
    3 -3 -3
    3 -3 -3
    -3 -3 3
    -3 -3 3
    3 3 -3
    -3 3 3
    3 3 -3
    3 3 -3
    3 3 -3
    -3 3 3
    -3 3 3
    3 3 -3
    -3 3 3
    -2 -3 3
    2 -3 -3
    -2 -3 3
    2 -3 -3
    2 3 -3
    -2 3 3
    2 3 -3
    -2 3 3
    2 3 -3
    -2 3 3
    2 3 -3
    2 3 -3
    -2 3 3
    -2 3 3
    -1 -3 3
    1 -3 -3
    -1 -3 3
    1 -3 -3
    -1 -3 3
    -1 -3 3
    -1 3 3
    -1 3 3
    1 3 -3
    -1 3 3
    1 3 -3
    1 3 -3
    1 3 -3
    1 3 -3
    1 3 -3
    -1 3 3
    1 3 -3
    -1 3 3
    0 -3 3
    0 -3 3
    0 -3 3
    0 -3 -3
    0 -3 3
    0 -3 -3
    0 3 -3
    0 3 -3
    0 3 3
    0 3 -3
    0 3 3
    0 3 3
    0 3 3
    0 3 -3
    0 3 -3
    0 3 -3
    0 3 -3
    0 3 3
    0 3 3
    0 3 3
    -1 -3 -3
    -1 -3 -3
    1 -3 3
    1 -3 3
    -1 -3 -3
    -1 -3 -3
    -1 3 -3
    1 3 3
    -1 3 -3
    1 3 3
    -1 3 -3
    -1 3 -3
    -1 3 -3
    1 3 3
    1 3 3
    -1 3 -3
    1 3 3
    -2 -3 -3
    -2 -3 -3
    -2 -3 -3
    2 -3 3
    2 -3 3
    -2 -3 -3
    -2 -3 -3
    -2 3 -3
    -2 3 -3
    2 3 3
    -2 3 -3
    2 3 3
    -2 3 -3
    2 3 3
    2 3 3
    -2 3 -3
    -2 3 -3
    -3 -3 -3
    3 -3 3
    3 -3 3
    -3 -3 -3
    -3 -3 -3
    3 -3 3
    -3 -3 -3
    -3 -3 -3
    -3 -3 -3
    3 -3 3
    -3 3 -3
    -3 3 -3
    3 3 3
    -3 3 -3
    3 3 3
    -3 3 -3
    3 3 3
    3 3 3
    3 3 3
    -3 3 -3
    4 -3 3
    -4 -3 -3
    4 -3 3
    4 -3 3
    4 -3 3
    -4 -3 -3
    4 -3 3
    -4 -3 -3
    4 3 3
    4 3 3
    -4 3 -3
    -4 3 -3
    -4 3 -3
    4 3 3
    -4 3 -3
    4 3 3
    4 3 3
    -4 3 -3
    5 -3 3
    -5 -3 -3
    5 -3 3
    -5 -3 -3
    5 -3 3
    -5 -3 -3
    5 -3 3
    -5 -3 -3
    5 3 3
    5 3 3
    5 3 3
    -5 3 -3
    -5 3 -3
    -5 3 -3
    5 3 3
    -5 3 -3
    -6 -3 -3
    6 -3 3
    6 -3 3
    6 -3 3
    -6 -3 -3
    -6 -3 -3
    -6 3 -3
    6 3 3
    -6 3 -3
    6 3 3
    -6 3 -3
    -6 3 -3
    6 3 3
    6 3 3
    -7 -3 -3
    7 -3 3
    -7 -3 -3
    7 -3 3
    -7 -3 -3
    7 3 3
    7 3 3
    -7 3 -3
    7 3 3
    -7 3 -3
    7 3 3
    -7 3 -3
    -7 3 -3
    8 -3 3
    8 -3 3
    -8 -3 -3
    8 -3 3
    -8 -3 -3
    -8 -3 -3
    8 3 3
    8 3 3
    8 3 3
    8 3 3
    -8 3 -3
    -8 3 -3
    -8 3 -3
    -8 3 -3
    9 -3 3
    -9 -3 -3
    9 -3 3
    9 -3 3
    -9 -3 -3
    -9 -3 -3
    9 3 3
    9 3 3
    -9 3 -3
    -9 3 -3
    -9 3 -3
    9 3 3
    -9 3 -3
    9 3 3
    -10 -3 -3
    10 -3 3
    10 -3 3
    -10 -3 -3
    -10 -3 -3
    10 -3 3
    10 3 3
    10 3 3
    -10 3 -3
    10 3 3
    -10 3 -3
    -10 3 -3
    -10 3 -3
    11 -3 3
    -11 -3 -3
    11 -3 3
    -11 -3 -3
    11 -3 3
    11 -3 3
    -11 -3 -3
    -11 3 -3
    11 3 3
    11 3 3
    11 3 3
    -11 3 -3
    -11 3 -3
    -11 3 -3
    -12 -4 3
    12 -4 -3
    12 -4 -3
    -12 -4 3
    12 -4 -3
    -12 -4 3
    12 -4 -3
    -12 -4 3
    12 4 -3
    -12 4 3
    -12 4 3
    12 4 -3
    -12 4 3
    12 4 -3
    -12 4 3
    12 4 -3
    -11 -4 3
    -11 -4 3
    11 -4 -3
    11 -4 -3
    11 -4 -3
    11 -4 -3
    -11 -4 3
    -11 -4 3
    11 -4 -3
    11 4 -3
    -11 4 3
    -11 4 3
    -11 4 3
    11 4 -3
    -11 4 3
    11 4 -3
    11 4 -3
    10 -4 -3
    10 -4 -3
    -10 -4 3
    -10 -4 3
    10 -4 -3
    10 -4 -3
    -10 -4 3
    -10 -4 3
    10 -4 -3
    -10 4 3
    10 4 -3
    -10 4 3
    -10 4 3
    10 4 -3
    10 4 -3
    10 4 -3
    -10 4 3
    9 -4 -3
    9 -4 -3
    9 -4 -3
    9 -4 -3
    9 -4 -3
    -9 -4 3
    -9 -4 3
    -9 -4 3
    -9 -4 3
    9 4 -3
    9 4 -3
    -9 4 3
    9 4 -3
    -9 4 3
    -9 4 3
    9 4 -3
    -9 4 3
    -8 -4 3
    8 -4 -3
    8 -4 -3
    -8 -4 3
    8 -4 -3
    -8 -4 3
    8 -4 -3
    8 -4 -3
    -8 -4 3
    -8 4 3
    8 4 -3
    8 4 -3
    8 4 -3
    8 4 -3
    -8 4 3
    -8 4 3
    -8 4 3
    7 -4 -3
    7 -4 -3
    7 -4 -3
    -7 -4 3
    -7 -4 3
    -7 -4 3
    -7 -4 3
    7 -4 -3
    7 4 -3
    -7 4 3
    7 4 -3
    7 4 -3
    -7 4 3
    -7 4 3
    7 4 -3
    -6 -4 3
    -6 -4 3
    6 -4 -3
    6 -4 -3
    6 -4 -3
    -6 -4 3
    -6 -4 3
    6 -4 -3
    -6 -4 3
    6 4 -3
    -6 4 3
    -6 4 3
    6 4 -3
    -6 4 3
    6 4 -3
    6 4 -3
    -5 -4 3
    -5 -4 3
    5 -4 -3
    5 -4 -3
    5 -4 -3
    -5 -4 3
    -5 -4 3
    -5 -4 3
    5 4 -3
    -5 4 3
    5 4 -3
    5 4 -3
    -5 4 3
    -5 4 3
    5 4 -3
    -4 -4 3
    4 -4 -3
    -4 -4 3
    -4 -4 3
    4 -4 -3
    -4 4 3
    -4 4 3
    -4 4 3
    4 4 -3
    -4 4 3
    4 4 -3
    4 4 -3
    4 4 -3
    4 4 -3
    -3 -4 3
    -3 -4 3
    -3 -4 3
    3 -4 -3
    3 -4 -3
    3 -4 -3
    -3 -4 3
    3 4 -3
    3 4 -3
    3 4 -3
    -3 4 3
    -3 4 3
    -3 4 3
    3 4 -3
    -3 4 3
    -3 4 3
    2 -4 -3
    -2 -4 3
    -2 -4 3
    -2 -4 3
    -2 -4 3
    2 -4 -3
    2 4 -3
    2 4 -3
    2 4 -3
    -2 4 3
    -2 4 3
    -2 4 3
    -2 4 3
    2 4 -3
    2 4 -3
    -2 4 3
    1 -4 -3
    1 -4 -3
    -1 -4 3
    1 -4 -3
    1 4 -3
    1 4 -3
    -1 4 3
    1 4 -3
    -1 4 3
    -1 4 3
    1 4 -3
    1 4 -3
    -1 4 3
    1 4 -3
    -1 4 3
    -1 4 3
    -1 4 3
    1 4 -3
    0 -4 -3
    0 -4 -3
    0 -4 3
    0 4 -3
    0 4 -3
    0 4 -3
    0 4 3
    0 4 3
    0 4 -3
    0 4 3
    0 4 -3
    0 4 3
    0 4 3
    0 4 3
    0 4 -3
    0 4 3
    0 4 -3
    -1 -4 -3
    1 -4 3
    -1 -4 -3
    -1 4 -3
    -1 4 -3
    1 4 3
    1 4 3
    -1 4 -3
    -1 4 -3
    1 4 3
    -1 4 -3
    1 4 3
    -1 4 -3
    2 -4 3
    2 -4 3
    -2 -4 -3
    -2 -4 -3
    -2 4 -3
    2 4 3
    -2 4 -3
    2 4 3
    -2 4 -3
    -2 4 -3
    2 4 3
    -2 4 -3
    -2 4 -3
    3 -4 3
    -3 -4 -3
    3 -4 3
    -3 -4 -3
    -3 -4 -3
    3 4 3
    -3 4 -3
    -3 4 -3
    -3 4 -3
    3 4 3
    -3 4 -3
    3 4 3
    -3 4 -3
    3 4 3
    -4 -4 -3
    4 -4 3
    -4 -4 -3
    -4 -4 -3
    -4 -4 -3
    4 -4 3
    -4 -4 -3
    -4 -4 -3
    -4 4 -3
    -4 4 -3
    4 4 3
    4 4 3
    4 4 3
    -4 4 -3
    -4 4 -3
    -4 4 -3
    4 4 3
    -5 -4 -3
    -5 -4 -3
    -5 -4 -3
    5 -4 3
    -5 -4 -3
    5 -4 3
    -5 -4 -3
    -5 -4 -3
    -5 4 -3
    5 4 3
    -5 4 -3
    -5 4 -3
    5 4 3
    5 4 3
    -5 4 -3
    5 4 3
    -5 4 -3
    -6 -4 -3
    -6 -4 -3
    6 -4 3
    6 -4 3
    -6 -4 -3
    -6 -4 -3
    6 -4 3
    -6 4 -3
    6 4 3
    6 4 3
    -6 4 -3
    -6 4 -3
    -6 4 -3
    6 4 3
    7 -4 3
    -7 -4 -3
    7 -4 3
    -7 -4 -3
    -7 -4 -3
    -7 -4 -3
    7 -4 3
    -7 4 -3
    -7 4 -3
    7 4 3
    7 4 3
    7 4 3
    7 4 3
    -7 4 -3
    8 -4 3
    8 -4 3
    8 -4 3
    -8 -4 -3
    -8 -4 -3
    8 -4 3
    8 -4 3
    -8 -4 -3
    -8 4 -3
    8 4 3
    -8 4 -3
    8 4 3
    -8 4 -3
    -8 4 -3
    8 4 3
    8 4 3
    -9 -4 -3
    9 -4 3
    -9 -4 -3
    9 -4 3
    9 -4 3
    9 -4 3
    9 -4 3
    -9 -4 -3
    -9 4 -3
    9 4 3
    -9 4 -3
    -9 4 -3
    9 4 3
    -9 4 -3
    9 4 3
    10 -4 3
    -10 -4 -3
    -10 -4 -3
    10 -4 3
    -10 -4 -3
    10 -4 3
    10 -4 3
    10 4 3
    -10 4 -3
    -10 4 -3
    10 4 3
    -10 4 -3
    10 4 3
    -10 4 -3
    10 -5 -3
    10 -5 -3
    -10 -5 3
    10 -5 -3
    10 -5 -3
    -10 -5 3
    -10 -5 3
    10 5 -3
    10 5 -3
    -10 5 3
    -10 5 3
    -10 5 3
    10 5 -3
    10 5 -3
    9 -5 -3
    -9 -5 3
    9 -5 -3
    -9 -5 3
    9 -5 -3
    -9 -5 3
    -9 -5 3
    -9 -5 3
    9 5 -3
    -9 5 3
    -9 5 3
    9 5 -3
    9 5 -3
    -9 5 3
    -8 -5 3
    8 -5 -3
    -8 -5 3
    8 -5 -3
    -8 -5 3
    -8 -5 3
    -8 -5 3
    8 5 -3
    -8 5 3
    -8 5 3
    -8 5 3
    8 5 -3
    8 5 -3
    8 5 -3
    -8 5 3
    -7 -5 3
    -7 -5 3
    7 -5 -3
    -7 -5 3
    -7 5 3
    7 5 -3
    7 5 -3
    -7 5 3
    7 5 -3
    -7 5 3
    7 5 -3
    -7 5 3
    -6 -5 3
    6 -5 -3
    -6 -5 3
    -6 -5 3
    6 -5 -3
    6 -5 -3
    -6 -5 3
    6 5 -3
    6 5 -3
    -6 5 3
    6 5 -3
    -6 5 3
    6 5 -3
    -6 5 3
    5 -5 -3
    -5 -5 3
    5 -5 -3
    -5 -5 3
    5 -5 -3
    -5 -5 3
    5 5 -3
    -5 5 3
    5 5 -3
    5 5 -3
    -5 5 3
    5 5 -3
    -5 5 3
    -4 -5 3
    4 -5 -3
    -4 -5 3
    -4 -5 3
    -4 -5 3
    4 5 -3
    -4 5 3
    4 5 -3
    4 5 -3
    -4 5 3
    -4 5 3
    -3 -5 3
    -3 -5 3
    3 -5 -3
    3 5 -3
    3 5 -3
    -3 5 3
    3 5 -3
    3 5 -3
    -3 5 3
    -3 5 3
    -3 5 3
    -3 5 3
    2 -5 -3
    -2 5 3
    2 5 -3
    -2 5 3
    -2 5 3
    -2 5 3
    -2 5 3
    2 5 -3
    -2 5 3
    2 5 -3
    2 5 -3
    1 -5 -3
    -1 5 3
    1 5 -3
    -1 5 3
    -1 5 3
    1 5 -3
    1 5 -3
    -1 5 3
    -1 5 3
    -1 5 3
    1 5 -3
    0 -5 -3
    0 5 3
    0 5 3
    0 5 -3
    0 5 3
    0 5 -3
    0 5 -3
    0 5 -3
    0 5 3
    0 5 -3
    -1 -5 -3
    1 -5 3
    -1 5 -3
    1 5 3
    -1 5 -3
    -1 5 -3
    1 5 3
    1 5 3
    -1 5 -3
    -2 -5 -3
    -2 -5 -3
    2 -5 3
    -2 -5 -3
    2 5 3
    2 5 3
    -2 5 -3
    2 5 3
    -2 5 -3
    -2 5 -3
    -2 5 -3
    -2 5 -3
    -3 -5 -3
    3 -5 3
    -3 5 -3
    3 5 3
    -3 5 -3
    -3 5 -3
    -3 5 -3
    -3 5 -3
    3 5 3
    3 5 3
    -3 5 -3
    3 5 3
    -4 -5 -3
    -4 -5 -3
    4 -5 3
    4 5 3
    -4 5 -3
    4 5 3
    -4 5 -3
    -4 5 -3
    -4 5 -3
    4 5 3
    4 5 3
    -4 5 -3
    -4 5 -3
    5 -5 3
    5 -5 3
    5 -5 3
    -5 -5 -3
    5 5 3
    -5 5 -3
    5 5 3
    5 5 3
    -5 5 -3
    -5 5 -3
    -5 5 -3
    -5 5 -3
    5 5 3
    -5 5 -3
    6 -5 3
    -6 -5 -3
    -6 -5 -3
    -6 -5 -3
    -6 -5 -3
    -6 -5 -3
    6 5 3
    -6 5 -3
    -6 5 -3
    6 5 3
    -6 5 -3
    -6 5 -3
    6 5 3
    -6 5 -3
    6 5 3
    7 -5 3
    -7 -5 -3
    -7 -5 -3
    -7 -5 -3
    7 -5 3
    -7 -5 -3
    -7 -5 -3
    -7 -5 -3
    7 5 3
    -7 5 -3
    -7 5 -3
    -7 5 -3
    7 5 3
    -7 5 -3
    7 5 3
    7 5 3
    -7 5 -3
    8 -5 3
    8 -5 3
    8 -5 3
    -8 -5 -3
    -8 -5 -3
    -8 -5 -3
    -8 -5 -3
    -8 -5 -3
    -8 -5 -3
    8 5 3
    -8 5 -3
    -8 5 -3
    -8 5 -3
    8 5 3
    -8 5 -3
    -8 5 -3
    8 5 3
    9 -5 3
    9 -5 3
    -9 -5 -3
    -9 -5 -3
    -9 -5 -3
    -9 -5 -3
    9 -5 3
    -9 -5 -3
    -9 5 -3
    9 5 3
    9 5 3
    9 5 3
    -9 5 -3
    -9 5 -3
    -9 5 -3
    -9 5 -3
    -9 -6 3
    9 -6 -3
    -9 -6 3
    9 -6 -3
    -9 -6 3
    9 -6 -3
    -9 -6 3
    -9 6 3
    -9 6 3
    9 6 -3
    -9 6 3
    9 6 -3
    9 6 -3
    9 6 -3
    -8 -6 3
    -8 -6 3
    8 -6 -3
    -8 -6 3
    -8 -6 3
    8 -6 -3
    -8 6 3
    -8 6 3
    8 6 -3
    8 6 -3
    8 6 -3
    -8 6 3
    -8 6 3
    8 6 -3
    7 -6 -3
    -7 -6 3
    7 -6 -3
    7 -6 -3
    -7 -6 3
    -7 -6 3
    7 6 -3
    -7 6 3
    7 6 -3
    7 6 -3
    -7 6 3
    7 6 -3
    -7 6 3
    -7 6 3
    -6 -6 3
    6 -6 -3
    -6 -6 3
    -6 -6 3
    -6 -6 3
    6 6 -3
    6 6 -3
    6 6 -3
    -6 6 3
    6 6 -3
    -6 6 3
    -6 6 3
    -6 6 3
    5 -6 -3
    -5 -6 3
    -5 -6 3
    -5 6 3
    5 6 -3
    -5 6 3
    5 6 -3
    5 6 -3
    -5 6 3
    5 6 -3
    -5 6 3
    -5 6 3
    -4 -6 3
    4 -6 -3
    -4 -6 3
    -4 6 3
    4 6 -3
    -4 6 3
    -4 6 3
    4 6 -3
    -4 6 3
    4 6 -3
    4 6 -3
    3 -6 -3
    -3 -6 3
    -3 6 3
    -3 6 3
    3 6 -3
    3 6 -3
    -3 6 3
    3 6 -3
    3 6 -3
    -3 6 3
    -3 6 3
    2 -6 -3
    -2 6 3
    -2 6 3
    -2 6 3
    2 6 -3
    2 6 -3
    -2 6 3
    1 -6 -3
    -1 6 3
    -1 6 3
    1 6 -3
    1 6 -3
    1 6 -3
    -1 6 3
    -1 6 3
    0 -6 -3
    0 6 3
    0 6 -3
    0 6 3
    0 6 -3
    0 6 -3
    0 6 -3
    0 6 3
    1 -6 3
    -1 -6 -3
    -1 6 -3
    -1 6 -3
    1 6 3
    1 6 3
    -1 6 -3
    1 6 3
    -1 6 -3
    2 -6 3
    -2 6 -3
    -2 6 -3
    2 6 3
    -2 6 -3
    2 6 3
    2 6 3
    2 6 3
    3 -6 3
    3 6 3
    3 6 3
    -3 6 -3
    3 6 3
    -3 6 -3
    3 6 3
    -3 6 -3
    4 -6 3
    -4 -6 -3
    -4 -6 -3
    -4 6 -3
    -4 6 -3
    -4 6 -3
    -4 6 -3
    -4 6 -3
    4 6 3
    4 6 3
    4 6 3
    -4 6 -3
    4 6 3
    5 -6 3
    -5 -6 -3
    -5 6 -3
    -5 6 -3
    -5 6 -3
    -5 6 -3
    5 6 3
    -5 6 -3
    5 6 3
    -5 6 -3
    5 6 3
    -6 -6 -3
    -6 -6 -3
    6 -6 3
    -6 6 -3
    6 6 3
    6 6 3
    -6 6 -3
    -6 6 -3
    -6 6 -3
    -6 6 -3
    6 6 3
    -6 6 -3
    7 -6 3
    -7 -6 -3
    7 -6 3
    -7 -6 -3
    -7 6 -3
    -7 6 -3
    7 6 3
    -7 6 -3
    7 6 3
    -7 6 -3
    -7 6 -3
    6 -7 -3
    -6 -7 3
    -6 7 3
    6 7 -3
    -6 7 3
    6 7 -3
    -6 7 3
    -6 7 3
    -6 7 3
    6 7 -3
    6 7 -3
    -5 -7 3
    5 -7 -3
    5 7 -3
    -5 7 3
    -5 7 3
    5 7 -3
    -5 7 3
    -5 7 3
    5 7 -3
    5 7 -3
    4 -7 -3
    -4 7 3
    -4 7 3
    4 7 -3
    4 7 -3
    -4 7 3
    -4 7 3
    3 -7 -3
    -3 7 3
    3 7 -3
    -3 7 3
    -3 7 3
    -3 7 3
    3 7 -3
    2 7 -3
    -2 7 3
    -2 7 3
    -2 7 3
    2 7 -3
    -2 7 3
    1 -7 -3
    -1 7 3
    -1 7 3
    0 -7 -3
    0 7 -3
    0 7 3
    -1 -7 -3
    1 7 3
    -1 7 -3
    -1 7 -3
    1 7 3
    2 -7 3
    2 7 3
    -2 7 -3
    2 7 3
    -2 7 -3
    -2 7 -3
    2 7 3
    3 -7 3
    3 7 3
    3 7 3
    -3 7 -3
    -3 7 -3
    3 7 3
    -3 7 -3
    4 -7 3
    -4 7 -3
    -4 7 -3
    -4 7 -3
    4 7 3
    4 7 3
    4 7 3
    14 0 -4
    -14 0 4
    -14 0 4
    14 0 -4
    -14 0 4
    14 0 -4
    -14 0 4
    13 0 -4
    -13 0 4
    13 0 -4
    -13 0 4
    13 0 -4
    -13 0 4
    13 0 -4
    -13 0 4
    12 0 -4
    -12 0 4
    -12 0 4
    12 0 -4
    12 0 -4
    -12 0 4
    12 0 -4
    -11 0 4
    11 0 -4
    11 0 -4
    -11 0 4
    11 0 -4
    11 0 -4
    -11 0 4
    -11 0 4
    -10 0 4
    -10 0 4
    10 0 -4
    10 0 -4
    -10 0 4
    10 0 -4
    9 0 -4
    -9 0 4
    -9 0 4
    9 0 -4
    -9 0 4
    9 0 -4
    9 0 -4
    8 0 -4
    8 0 -4
    -8 0 4
    8 0 -4
    -8 0 4
    -8 0 4
    8 0 -4
    7 0 -4
    -7 0 4
    -7 0 4
    7 0 -4
    7 0 -4
    -7 0 4
    -6 0 4
    6 0 -4
    6 0 -4
    -6 0 4
    6 0 -4
    -6 0 4
    -5 0 4
    -5 0 4
    5 0 -4
    5 0 -4
    -5 0 4
    5 0 -4
    5 0 -4
    -5 0 4
    -4 0 4
    -4 0 4
    4 0 -4
    4 0 -4
    -4 0 4
    4 0 -4
    -4 0 4
    4 0 -4
    3 0 -4
    3 0 -4
    3 0 -4
    -3 0 4
    3 0 -4
    -3 0 4
    -3 0 4
    -3 0 4
    2 0 -4
    -2 0 4
    -2 0 4
    -2 0 4
    2 0 -4
    2 0 -4
    -2 0 4
    -1 0 4
    -1 0 4
    1 0 -4
    1 0 -4
    -1 0 4
    1 0 -4
    -1 0 4
    -1 0 4
    1 0 -4
    1 0 -4
    0 0 -4
    0 0 -4
    0 0 -4
    0 0 4
    0 0 4
    0 0 -4
    0 0 4
    0 0 4
    0 0 -4
    0 0 -4
    0 0 4
    0 0 4
    -1 0 -4
    -1 0 -4
    1 0 4
    -1 0 -4
    1 0 4
    1 0 4
    -1 0 -4
    1 0 4
    -1 0 -4
    -1 0 -4
    -2 0 -4
    2 0 4
    2 0 4
    -2 0 -4
    -2 0 -4
    2 0 4
    2 0 4
    -2 0 -4
    2 0 4
    3 0 4
    3 0 4
    -3 0 -4
    3 0 4
    -3 0 -4
    3 0 4
    -3 0 -4
    4 0 4
    -4 0 -4
    -4 0 -4
    -4 0 -4
    4 0 4
    -4 0 -4
    4 0 4
    4 0 4
    -5 0 -4
    5 0 4
    -5 0 -4
    5 0 4
    -5 0 -4
    -5 0 -4
    5 0 4
    5 0 4
    -6 0 -4
    6 0 4
    6 0 4
    -6 0 -4
    6 0 4
    -6 0 -4
    6 0 4
    -6 0 -4
    -7 0 -4
    -7 0 -4
    7 0 4
    -7 0 -4
    7 0 4
    7 0 4
    7 0 4
    -7 0 -4
    -8 0 -4
    8 0 4
    -8 0 -4
    8 0 4
    8 0 4
    8 0 4
    -8 0 -4
    -9 0 -4
    9 0 4
    9 0 4
    -9 0 -4
    9 0 4
    9 0 4
    -9 0 -4
    -9 0 -4
    10 0 4
    10 0 4
    -10 0 -4
    -10 0 -4
    -10 0 -4
    -10 0 -4
    10 0 4
    10 0 4
    11 0 4
    11 0 4
    -11 0 -4
    11 0 4
    11 0 4
    -11 0 -4
    -11 0 -4
    -11 0 -4
    12 0 4
    -12 0 -4
    12 0 4
    -12 0 -4
    12 0 4
    -12 0 -4
    -12 0 -4
    14 -1 -4
    14 -1 -4
    -14 -1 4
    -14 -1 4
    -14 -1 4
    14 -1 -4
    14 -1 -4
    -14 -1 4
    14 1 -4
    -14 1 4
    14 1 -4
    -14 1 4
    -14 1 4
    14 1 -4
    -14 1 4
    14 1 -4
    13 -1 -4
    13 -1 -4
    -13 -1 4
    13 -1 -4
    -13 -1 4
    -13 -1 4
    13 -1 -4
    -13 1 4
    13 1 -4
    13 1 -4
    13 1 -4
    -13 1 4
    -13 1 4
    -13 1 4
    13 1 -4
    -12 -1 4
    -12 -1 4
    12 -1 -4
    -12 -1 4
    12 -1 -4
    12 -1 -4
    12 -1 -4
    -12 -1 4
    12 1 -4
    -12 1 4
    12 1 -4
    -12 1 4
    -12 1 4
    12 1 -4
    12 1 -4
    -11 -1 4
    11 -1 -4
    11 -1 -4
    11 -1 -4
    -11 -1 4
    -11 -1 4
    -11 1 4
    -11 1 4
    -11 1 4
    -11 1 4
    11 1 -4
    11 1 -4
    11 1 -4
    11 1 -4
    -10 -1 4
    -10 -1 4
    10 -1 -4
    10 -1 -4
    10 -1 -4
    -10 -1 4
    10 1 -4
    -10 1 4
    10 1 -4
    -10 1 4
    -9 -1 4
    -9 -1 4
    -9 -1 4
    9 -1 -4
    9 -1 -4
    9 -1 -4
    9 -1 -4
    -9 -1 4
    9 1 -4
    -9 1 4
    9 1 -4
    -9 1 4
    8 -1 -4
    -8 -1 4
    8 -1 -4
    -8 -1 4
    8 -1 -4
    -8 -1 4
    8 -1 -4
    8 1 -4
    8 1 -4
    8 1 -4
    -8 1 4
    8 1 -4
    -8 1 4
    -8 1 4
    -7 -1 4
    7 -1 -4
    7 -1 -4
    7 -1 -4
    7 -1 -4
    -7 -1 4
    -7 -1 4
    7 1 -4
    -7 1 4
    -7 1 4
    -7 1 4
    7 1 -4
    7 1 -4
    7 1 -4
    -7 1 4
    -6 -1 4
    6 -1 -4
    6 -1 -4
    -6 -1 4
    6 -1 -4
    6 -1 -4
    -6 -1 4
    -6 -1 4
    -6 1 4
    -6 1 4
    6 1 -4
    6 1 -4
    6 1 -4
    -6 1 4
    6 1 -4
    -6 1 4
    -5 -1 4
    5 -1 -4
    -5 -1 4
    -5 -1 4
    5 -1 -4
    -5 -1 4
    5 -1 -4
    5 -1 -4
    -5 1 4
    5 1 -4
    5 1 -4
    -5 1 4
    5 1 -4
    5 1 -4
    -5 1 4
    -5 1 4
    4 -1 -4
    -4 -1 4
    -4 -1 4
    4 -1 -4
    4 -1 -4
    4 -1 -4
    -4 -1 4
    -4 -1 4
    -4 1 4
    4 1 -4
    4 1 -4
    -4 1 4
    4 1 -4
    -4 1 4
    4 1 -4
    -4 1 4
    3 -1 -4
    3 -1 -4
    -3 -1 4
    -3 -1 4
    3 -1 -4
    3 -1 -4
    -3 -1 4
    -3 -1 4
    3 1 -4
    3 1 -4
    3 1 -4
    -3 1 4
    3 1 -4
    -3 1 4
    -3 1 4
    -3 1 4
    -2 -1 4
    2 -1 -4
    -2 -1 4
    -2 -1 4
    -2 -1 4
    -2 -1 4
    2 -1 -4
    2 -1 -4
    2 -1 -4
    2 -1 -4
    -2 1 4
    -2 1 4
    2 1 -4
    -2 1 4
    2 1 -4
    2 1 -4
    -2 1 4
    2 1 -4
    1 -1 -4
    -1 -1 4
    1 -1 -4
    1 -1 -4
    1 -1 -4
    -1 -1 4
    1 -1 -4
    -1 -1 4
    -1 -1 4
    -1 -1 4
    -1 -1 4
    1 1 -4
    -1 1 4
    -1 1 4
    -1 1 4
    -1 1 4
    1 1 -4
    1 1 -4
    1 1 -4
    -1 1 4
    1 1 -4
    0 -1 4
    0 -1 4
    0 -1 -4
    0 -1 -4
    0 -1 4
    0 -1 -4
    0 -1 4
    0 -1 4
    0 -1 -4
    0 1 4
    0 1 -4
    0 1 -4
    0 1 -4
    0 1 -4
    0 1 4
    0 1 -4
    0 1 4
    0 1 4
    0 1 4
    0 1 4
    0 1 4
    0 1 -4
    1 -1 4
    -1 -1 -4
    1 -1 4
    -1 -1 -4
    1 -1 4
    -1 -1 -4
    1 -1 4
    1 -1 4
    -1 -1 -4
    -1 -1 -4
    1 -1 4
    -1 -1 -4
    -1 -1 -4
    -1 1 -4
    -1 1 -4
    1 1 4
    -1 1 -4
    -1 1 -4
    -1 1 -4
    -1 1 -4
    1 1 4
    1 1 4
    1 1 4
    1 1 4
    2 -1 4
    2 -1 4
    -2 -1 -4
    -2 -1 -4
    2 -1 4
    -2 -1 -4
    -2 -1 -4
    -2 -1 -4
    2 -1 4
    2 1 4
    -2 1 -4
    -2 1 -4
    2 1 4
    2 1 4
    2 1 4
    -2 1 -4
    -2 1 -4
    2 1 4
    -2 1 -4
    -3 -1 -4
    3 -1 4
    3 -1 4
    -3 -1 -4
    3 -1 4
    3 -1 4
    -3 -1 -4
    -3 1 -4
    3 1 4
    -3 1 -4
    -3 1 -4
    -3 1 -4
    -3 1 -4
    3 1 4
    3 1 4
    3 1 4
    -4 -1 -4
    4 -1 4
    4 -1 4
    4 -1 4
    -4 -1 -4
    -4 -1 -4
    4 -1 4
    4 1 4
    4 1 4
    -4 1 -4
    -4 1 -4
    -4 1 -4
    4 1 4
    4 1 4
    4 1 4
    -4 1 -4
    5 -1 4
    5 -1 4
    -5 -1 -4
    -5 -1 -4
    5 -1 4
    -5 -1 -4
    5 -1 4
    -5 1 -4
    -5 1 -4
    5 1 4
    5 1 4
    -5 1 -4
    5 1 4
    5 1 4
    -5 1 -4
    6 -1 4
    -6 -1 -4
    -6 -1 -4
    -6 -1 -4
    6 -1 4
    -6 -1 -4
    6 -1 4
    6 -1 4
    6 1 4
    -6 1 -4
    6 1 4
    -6 1 -4
    6 1 4
    6 1 4
    -6 1 -4
    -6 1 -4
    -7 -1 -4
    7 -1 4
    7 -1 4
    7 -1 4
    -7 -1 -4
    -7 -1 -4
    -7 -1 -4
    7 1 4
    7 1 4
    -7 1 -4
    -7 1 -4
    -7 1 -4
    7 1 4
    7 1 4
    -8 -1 -4
    8 -1 4
    8 -1 4
    -8 -1 -4
    8 -1 4
    -8 -1 -4
    -8 -1 -4
    8 1 4
    -8 1 -4
    8 1 4
    8 1 4
    -8 1 -4
    -8 1 -4
    9 -1 4
    -9 -1 -4
    9 -1 4
    9 -1 4
    9 -1 4
    -9 -1 -4
    -9 -1 -4
    -9 -1 -4
    -9 1 -4
    -9 1 -4
    -9 1 -4
    9 1 4
    9 1 4
    9 1 4
    -9 1 -4
    9 1 4
    10 -1 4
    10 -1 4
    10 -1 4
    10 -1 4
    -10 -1 -4
    -10 -1 -4
    -10 -1 -4
    -10 1 -4
    -10 1 -4
    -10 1 -4
    10 1 4
    10 1 4
    -10 1 -4
    10 1 4
    10 1 4
    -11 -1 -4
    11 -1 4
    -11 -1 -4
    -11 -1 -4
    11 -1 4
    -11 -1 -4
    11 -1 4
    -11 1 -4
    -11 1 -4
    11 1 4
    -11 1 -4
    -11 1 -4
    11 1 4
    11 1 4
    11 1 4
    12 -1 4
    -12 -1 -4
    12 -1 4
    12 -1 4
    -12 -1 -4
    -12 -1 -4
    -12 -1 -4
    12 1 4
    -12 1 -4
    -12 1 -4
    -12 1 -4
    -12 1 -4
    12 1 4
    12 1 4
    -13 -2 4
    -13 -2 4
    13 -2 -4
    13 -2 -4
    -13 -2 4
    -13 -2 4
    13 -2 -4
    13 -2 -4
    -13 2 4
    13 2 -4
    -13 2 4
    -13 2 4
    13 2 -4
    13 2 -4
    -13 2 4
    13 2 -4
    -12 -2 4
    12 -2 -4
    12 -2 -4
    -12 -2 4
    12 -2 -4
    -12 -2 4
    -12 -2 4
    -12 2 4
    -12 2 4
    -12 2 4
    12 2 -4
    -12 2 4
    12 2 -4
    12 2 -4
    12 2 -4
    11 -2 -4
    11 -2 -4
    11 -2 -4
    11 -2 -4
    -11 -2 4
    -11 -2 4
    -11 2 4
    -11 2 4
    -11 2 4
    11 2 -4
    11 2 -4
    11 2 -4
    11 2 -4
    -10 -2 4
    10 -2 -4
    10 -2 -4
    -10 -2 4
    -10 -2 4
    10 -2 -4
    -10 2 4
    10 2 -4
    10 2 -4
    10 2 -4
    -10 2 4
    -10 2 4
    9 -2 -4
    9 -2 -4
    9 -2 -4
    -9 -2 4
    -9 -2 4
    -9 -2 4
    -9 2 4
    -9 2 4
    9 2 -4
    9 2 -4
    -8 -2 4
    8 -2 -4
    8 -2 -4
    -8 -2 4
    -8 -2 4
    8 -2 -4
    8 2 -4
    8 2 -4
    -8 2 4
    -8 2 4
    8 2 -4
    -8 2 4
    7 -2 -4
    -7 -2 4
    7 -2 -4
    7 -2 -4
    7 -2 -4
    -7 -2 4
    -7 -2 4
    7 2 -4
    7 2 -4
    -7 2 4
    7 2 -4
    -7 2 4
    -7 2 4
    7 2 -4
    -7 2 4
    6 -2 -4
    -6 -2 4
    -6 -2 4
    6 -2 -4
    -6 -2 4
    6 -2 -4
    6 -2 -4
    -6 2 4
    -6 2 4
    6 2 -4
    -6 2 4
    -6 2 4
    6 2 -4
    6 2 -4
    6 2 -4
    5 -2 -4
    5 -2 -4
    -5 -2 4
    -5 -2 4
    -5 -2 4
    5 -2 -4
    5 -2 -4
    -5 -2 4
    5 2 -4
    -5 2 4
    5 2 -4
    -5 2 4
    5 2 -4
    -5 2 4
    -5 2 4
    5 2 -4
    4 -2 -4
    -4 -2 4
    4 -2 -4
    -4 -2 4
    -4 -2 4
    4 -2 -4
    4 -2 -4
    4 -2 -4
    -4 -2 4
    4 2 -4
    -4 2 4
    -4 2 4
    -4 2 4
    4 2 -4
    -4 2 4
    4 2 -4
    4 2 -4
    3 -2 -4
    3 -2 -4
    -3 -2 4
    -3 -2 4
    3 -2 -4
    3 -2 -4
    -3 -2 4
    -3 -2 4
    3 -2 -4
    -3 2 4
    3 2 -4
    3 2 -4
    3 2 -4
    -3 2 4
    -3 2 4
    -3 2 4
    3 2 -4
    -2 -2 4
    2 -2 -4
    -2 -2 4
    2 -2 -4
    2 -2 -4
    -2 -2 4
    2 -2 -4
    -2 -2 4
    2 -2 -4
    -2 -2 4
    -2 -2 4
    -2 2 4
    -2 2 4
    2 2 -4
    2 2 -4
    -2 2 4
    -2 2 4
    2 2 -4
    2 2 -4
    -2 2 4
    1 -2 -4
    -1 -2 4
    -1 -2 4
    -1 -2 4
    1 -2 -4
    1 -2 -4
    -1 -2 4
    1 -2 -4
    -1 -2 4
    1 -2 -4
    1 2 -4
    -1 2 4
    -1 2 4
    1 2 -4
    -1 2 4
    1 2 -4
    -1 2 4
    -1 2 4
    1 2 -4
    1 2 -4
    1 2 -4
    1 2 -4
    0 -2 -4
    0 -2 -4
    0 -2 -4
    0 -2 4
    0 -2 4
    0 -2 -4
    0 -2 4
    0 -2 -4
    0 -2 4
    0 -2 4
    0 -2 4
    0 2 -4
    0 2 -4
    0 2 4
    0 2 4
    0 2 4
    0 2 -4
    0 2 -4
    0 2 -4
    0 2 -4
    0 2 -4
    0 2 4
    0 2 4
    -1 -2 -4
    -1 -2 -4
    -1 -2 -4
    1 -2 4
    1 -2 4
    -1 -2 -4
    1 -2 4
    1 -2 4
    -1 -2 -4
    -1 2 -4
    1 2 4
    -1 2 -4
    -1 2 -4
    -1 2 -4
    1 2 4
    1 2 4
    -1 2 -4
    1 2 4
    1 2 4
    -2 -2 -4
    2 -2 4
    2 -2 4
    2 -2 4
    2 -2 4
    2 -2 4
    -2 -2 -4
    -2 -2 -4
    -2 -2 -4
    -2 -2 -4
    2 2 4
    -2 2 -4
    -2 2 -4
    -2 2 -4
    2 2 4
    2 2 4
    -2 2 -4
    -2 2 -4
    2 2 4
    3 -2 4
    -3 -2 -4
    -3 -2 -4
    -3 -2 -4
    3 -2 4
    3 -2 4
    -3 -2 -4
    3 2 4
    3 2 4
    -3 2 -4
    -3 2 -4
    3 2 4
    -3 2 -4
    3 2 4
    -3 2 -4
    -3 2 -4
    3 2 4
    -4 -2 -4
    4 -2 4
    -4 -2 -4
    -4 -2 -4
    -4 -2 -4
    4 -2 4
    4 -2 4
    4 -2 4
    4 2 4
    -4 2 -4
    4 2 4
    4 2 4
    -4 2 -4
    4 2 4
    4 2 4
    -4 2 -4
    -4 2 -4
    5 -2 4
    5 -2 4
    -5 -2 -4
    5 -2 4
    -5 -2 -4
    5 -2 4
    -5 -2 -4
    -5 2 -4
    -5 2 -4
    5 2 4
    5 2 4
    -5 2 -4
    -5 2 -4
    5 2 4
    5 2 4
    5 2 4
    6 -2 4
    6 -2 4
    -6 -2 -4
    -6 -2 -4
    6 -2 4
    6 -2 4
    6 2 4
    6 2 4
    6 2 4
    -6 2 -4
    -6 2 -4
    -6 2 -4
    -6 2 -4
    7 -2 4
    -7 -2 -4
    7 -2 4
    -7 -2 -4
    7 -2 4
    -7 2 -4
    -7 2 -4
    7 2 4
    7 2 4
    7 2 4
    -7 2 -4
    -7 2 -4
    -8 -2 -4
    8 -2 4
    8 -2 4
    8 -2 4
    -8 -2 -4
    8 -2 4
    -8 2 -4
    -8 2 -4
    -8 2 -4
    8 2 4
    8 2 4
    8 2 4
    -8 2 -4
    9 -2 4
    9 -2 4
    -9 -2 -4
    -9 -2 -4
    9 -2 4
    -9 -2 -4
    9 -2 4
    -9 2 -4
    -9 2 -4
    -9 2 -4
    9 2 4
    9 2 4
    9 2 4
    -9 2 -4
    9 2 4
    10 -2 4
    -10 -2 -4
    10 -2 4
    -10 -2 -4
    -10 -2 -4
    -10 2 -4
    10 2 4
    10 2 4
    10 2 4
    -10 2 -4
    -10 2 -4
    -10 2 -4
    10 2 4
    -11 -2 -4
    11 -2 4
    11 -2 4
    -11 -2 -4
    -11 -2 -4
    11 2 4
    11 2 4
    -11 2 -4
    -11 2 -4
    -11 2 -4
    11 2 4
    11 2 4
    -11 2 -4
    13 -3 -4
    -13 -3 4
    13 -3 -4
    -13 -3 4
    -13 -3 4
    -13 -3 4
    13 -3 -4
    -13 3 4
    13 3 -4
    13 3 -4
    -13 3 4
    13 3 -4
    -13 3 4
    13 3 -4
    -13 3 4
    12 -3 -4
    -12 -3 4
    12 -3 -4
    -12 -3 4
    -12 -3 4
    12 -3 -4
    12 -3 -4
    -12 -3 4
    -12 3 4
    -12 3 4
    -12 3 4
    -12 3 4
    12 3 -4
    12 3 -4
    12 3 -4
    12 3 -4
    11 -3 -4
    -11 -3 4
    11 -3 -4
    -11 -3 4
    11 -3 -4
    -11 -3 4
    -11 -3 4
    11 -3 -4
    11 3 -4
    -11 3 4
    -11 3 4
    -11 3 4
    11 3 -4
    -11 3 4
    11 3 -4
    11 3 -4
    -10 -3 4
    10 -3 -4
    -10 -3 4
    10 -3 -4
    -10 -3 4
    10 -3 -4
    10 -3 -4
    -10 -3 4
    10 3 -4
    -10 3 4
    -10 3 4
    -10 3 4
    10 3 -4
    -9 -3 4
    9 -3 -4
    -9 -3 4
    -9 -3 4
    9 -3 -4
    9 -3 -4
    9 -3 -4
    -9 -3 4
    -9 3 4
    -9 3 4
    9 3 -4
    9 3 -4
    9 3 -4
    9 3 -4
    8 -3 -4
    -8 -3 4
    8 -3 -4
    -8 -3 4
    -8 -3 4
    8 -3 -4
    -8 3 4
    8 3 -4
    -8 3 4
    8 3 -4
    8 3 -4
    8 3 -4
    -8 3 4
    7 -3 -4
    -7 -3 4
    7 -3 -4
    -7 -3 4
    7 -3 -4
    7 -3 -4
    -7 -3 4
    7 -3 -4
    -7 -3 4
    7 3 -4
    7 3 -4
    -7 3 4
    7 3 -4
    7 3 -4
    -7 3 4
    6 -3 -4
    -6 -3 4
    -6 -3 4
    6 -3 -4
    -6 -3 4
    6 -3 -4
    6 -3 -4
    6 -3 -4
    -6 3 4
    6 3 -4
    6 3 -4
    -6 3 4
    -6 3 4
    6 3 -4
    6 3 -4
    -6 3 4
    5 -3 -4
    -5 -3 4
    5 -3 -4
    5 -3 -4
    -5 -3 4
    5 -3 -4
    -5 -3 4
    5 -3 -4
    -5 -3 4
    5 3 -4
    -5 3 4
    5 3 -4
    5 3 -4
    -5 3 4
    5 3 -4
    -5 3 4
    -5 3 4
    4 -3 -4
    4 -3 -4
    4 -3 -4
    4 -3 -4
    -4 -3 4
    -4 -3 4
    -4 -3 4
    -4 -3 4
    4 -3 -4
    -4 -3 4
    -4 3 4
    -4 3 4
    4 3 -4
    -4 3 4
    4 3 -4
    4 3 -4
    -3 -3 4
    -3 -3 4
    3 -3 -4
    -3 -3 4
    3 -3 -4
    3 -3 -4
    -3 -3 4
    3 -3 -4
    -3 -3 4
    -3 -3 4
    3 -3 -4
    -3 3 4
    3 3 -4
    3 3 -4
    3 3 -4
    3 3 -4
    -3 3 4
    3 3 -4
    -3 3 4
    -3 3 4
    2 -3 -4
    2 -3 -4
    2 -3 -4
    2 -3 -4
    -2 -3 4
    -2 -3 4
    2 -3 -4
    -2 -3 4
    -2 -3 4
    2 3 -4
    2 3 -4
    -2 3 4
    -2 3 4
    -2 3 4
    -2 3 4
    2 3 -4
    2 3 -4
    2 3 -4
    -2 3 4
    -1 -3 4
    1 -3 -4
    -1 -3 4
    1 -3 -4
    -1 -3 4
    1 -3 -4
    1 -3 -4
    1 -3 -4
    1 3 -4
    1 3 -4
    1 3 -4
    1 3 -4
    1 3 -4
    -1 3 4
    -1 3 4
    1 3 -4
    1 3 -4
    -1 3 4
    -1 3 4
    0 -3 4
    0 -3 -4
    0 -3 -4
    0 -3 -4
    0 -3 4
    0 -3 -4
    0 -3 -4
    0 3 -4
    0 3 4
    0 3 -4
    0 3 4
    0 3 4
    0 3 -4
    0 3 4
    0 3 -4
    0 3 -4
    0 3 -4
    0 3 4
    0 3 4
    0 3 4
    0 3 -4
    -1 -3 -4
    1 -3 4
    -1 -3 -4
    -1 -3 -4
    -1 -3 -4
    -1 -3 -4
    1 -3 4
    -1 3 -4
    1 3 4
    -1 3 -4
    -1 3 -4
    -1 3 -4
    1 3 4
    1 3 4
    1 3 4
    -1 3 -4
    1 3 4
    2 -3 4
    -2 -3 -4
    -2 -3 -4
    -2 -3 -4
    2 -3 4
    -2 -3 -4
    -2 -3 -4
    2 -3 4
    2 -3 4
    -2 3 -4
    2 3 4
    -2 3 -4
    2 3 4
    2 3 4
    -2 3 -4
    -2 3 -4
    2 3 4
    3 -3 4
    -3 -3 -4
    -3 -3 -4
    -3 -3 -4
    3 -3 4
    3 -3 4
    -3 -3 -4
    3 -3 4
    3 -3 4
    -3 3 -4
    3 3 4
    -3 3 -4
    3 3 4
    3 3 4
    -3 3 -4
    -3 3 -4
    -3 3 -4
    3 3 4
    -3 3 -4
    3 3 4
    4 -3 4
    -4 -3 -4
    4 -3 4
    -4 -3 -4
    -4 -3 -4
    4 -3 4
    -4 -3 -4
    4 -3 4
    4 -3 4
    -4 3 -4
    -4 3 -4
    -4 3 -4
    4 3 4
    4 3 4
    4 3 4
    -4 3 -4
    -4 3 -4
    4 3 4
    4 3 4
    -5 -3 -4
    -5 -3 -4
    -5 -3 -4
    5 -3 4
    -5 -3 -4
    5 -3 4
    5 -3 4
    5 -3 4
    -5 3 -4
    -5 3 -4
    -5 3 -4
    5 3 4
    5 3 4
    5 3 4
    5 3 4
    -5 3 -4
    -6 -3 -4
    -6 -3 -4
    6 -3 4
    6 -3 4
    6 -3 4
    -6 -3 -4
    6 -3 4
    -6 3 -4
    6 3 4
    6 3 4
    -6 3 -4
    6 3 4
    -6 3 -4
    6 3 4
    -6 3 -4
    -7 -3 -4
    7 -3 4
    7 -3 4
    -7 -3 -4
    7 -3 4
    7 3 4
    -7 3 -4
    7 3 4
    -7 3 -4
    7 3 4
    7 3 4
    -7 3 -4
    -7 3 -4
    -8 -3 -4
    8 -3 4
    8 -3 4
    -8 -3 -4
    -8 -3 -4
    -8 3 -4
    -8 3 -4
    8 3 4
    -8 3 -4
    8 3 4
    8 3 4
    8 3 4
    9 -3 4
    9 -3 4
    9 -3 4
    -9 -3 -4
    -9 -3 -4
    -9 -3 -4
    9 3 4
    -9 3 -4
    -9 3 -4
    9 3 4
    -9 3 -4
    9 3 4
    9 3 4
    -9 3 -4
    -10 -3 -4
    10 -3 4
    -10 -3 -4
    -10 -3 -4
    10 -3 4
    10 -3 4
    -10 3 -4
    -10 3 -4
    10 3 4
    -10 3 -4
    10 3 4
    10 3 4
    -10 3 -4
    10 3 4
    -11 -3 -4
    -11 -3 -4
    11 -3 4
    -11 -3 -4
    11 -3 4
    11 -3 4
    -11 3 -4
    -11 3 -4
    11 3 4
    11 3 4
    -11 3 -4
    -11 3 -4
    11 3 4
    12 -4 -4
    12 -4 -4
    -12 -4 4
    -12 -4 4
    12 -4 -4
    12 -4 -4
    -12 -4 4
    -12 -4 4
    12 -4 -4
    -12 4 4
    12 4 -4
    12 4 -4
    -12 4 4
    12 4 -4
    -12 4 4
    -12 4 4
    12 4 -4
    -11 -4 4
    -11 -4 4
    11 -4 -4
    11 -4 -4
    11 -4 -4
    -11 -4 4
    -11 -4 4
    11 -4 -4
    11 -4 -4
    -11 4 4
    -11 4 4
    11 4 -4
    -11 4 4
    11 4 -4
    -11 4 4
    11 4 -4
    11 4 -4
    -10 -4 4
    10 -4 -4
    10 -4 -4
    10 -4 -4
    10 -4 -4
    10 -4 -4
    -10 -4 4
    -10 -4 4
    -10 -4 4
    10 4 -4
    -10 4 4
    -10 4 4
    -10 4 4
    10 4 -4
    10 4 -4
    10 4 -4
    -10 4 4
    -9 -4 4
    9 -4 -4
    -9 -4 4
    9 -4 -4
    -9 -4 4
    9 -4 -4
    9 -4 -4
    9 -4 -4
    -9 -4 4
    -9 4 4
    9 4 -4
    9 4 -4
    9 4 -4
    -9 4 4
    9 4 -4
    -9 4 4
    -9 4 4
    8 -4 -4
    -8 -4 4
    8 -4 -4
    -8 -4 4
    8 -4 -4
    -8 -4 4
    8 -4 -4
    -8 -4 4
    8 4 -4
    8 4 -4
    -8 4 4
    -8 4 4
    8 4 -4
    8 4 -4
    7 -4 -4
    -7 -4 4
    -7 -4 4
    7 -4 -4
    7 -4 -4
    -7 -4 4
    -7 -4 4
    7 -4 -4
    7 4 -4
    -7 4 4
    7 4 -4
    -7 4 4
    7 4 -4
    7 4 -4
    -7 4 4
    -6 -4 4
    6 -4 -4
    6 -4 -4
    6 -4 -4
    6 -4 -4
    -6 -4 4
    -6 -4 4
    -6 -4 4
    -6 -4 4
    6 -4 -4
    6 4 -4
    -6 4 4
    6 4 -4
    6 4 -4
    -6 4 4
    -6 4 4
    6 4 -4
    5 -4 -4
    -5 -4 4
    -5 -4 4
    -5 -4 4
    5 -4 -4
    -5 -4 4
    5 -4 -4
    -5 -4 4
    5 -4 -4
    5 4 -4
    5 4 -4
    5 4 -4
    -5 4 4
    5 4 -4
    -5 4 4
    -5 4 4
    5 4 -4
    -5 4 4
    -4 -4 4
    -4 -4 4
    4 -4 -4
    4 -4 -4
    -4 -4 4
    -4 -4 4
    4 -4 -4
    -4 4 4
    -4 4 4
    4 4 -4
    4 4 -4
    -4 4 4
    -4 4 4
    4 4 -4
    4 4 -4
    4 4 -4
    3 -4 -4
    -3 -4 4
    3 -4 -4
    -3 -4 4
    -3 4 4
    -3 4 4
    3 4 -4
    -3 4 4
    3 4 -4
    3 4 -4
    -3 4 4
    3 4 -4
    2 -4 -4
    2 -4 -4
    -2 -4 4
    -2 -4 4
    2 -4 -4
    -2 -4 4
    -2 4 4
    -2 4 4
    2 4 -4
    2 4 -4
    -2 4 4
    2 4 -4
    2 4 -4
    -2 4 4
    -2 4 4
    2 4 -4
    1 -4 -4
    1 -4 -4
    -1 -4 4
    1 -4 -4
    -1 -4 4
    -1 -4 4
    1 4 -4
    -1 4 4
    -1 4 4
    1 4 -4
    -1 4 4
    -1 4 4
    -1 4 4
    1 4 -4
    1 4 -4
    -1 4 4
    1 4 -4
    1 4 -4
    1 4 -4
    0 -4 4
    0 -4 -4
    0 -4 4
    0 4 -4
    0 4 -4
    0 4 4
    0 4 4
    0 4 -4
    0 4 4
    0 4 -4
    0 4 -4
    0 4 -4
    0 4 4
    0 4 4
    0 4 -4
    1 -4 4
    -1 -4 -4
    -1 -4 -4
    1 -4 4
    -1 -4 -4
    1 -4 4
    1 4 4
    -1 4 -4
    -1 4 -4
    1 4 4
    1 4 4
    -1 4 -4
    1 4 4
    -1 4 -4
    -1 4 -4
    2 -4 4
    -2 -4 -4
    -2 -4 -4
    -2 -4 -4
    -2 -4 -4
    2 -4 4
    -2 4 -4
    2 4 4
    -2 4 -4
    -2 4 -4
    -2 4 -4
    2 4 4
    2 4 4
    -2 4 -4
    3 -4 4
    -3 -4 -4
    3 -4 4
    -3 -4 -4
    -3 -4 -4
    -3 -4 -4
    -3 4 -4
    -3 4 -4
    3 4 4
    -3 4 -4
    -3 4 -4
    -3 4 -4
    3 4 4
    -3 4 -4
    3 4 4
    3 4 4
    -4 -4 -4
    -4 -4 -4
    -4 -4 -4
    -4 -4 -4
    4 -4 4
    4 -4 4
    -4 4 -4
    4 4 4
    -4 4 -4
    4 4 4
    -4 4 -4
    -4 4 -4
    4 4 4
    -4 4 -4
    4 4 4
    -4 4 -4
    -5 -4 -4
    5 -4 4
    -5 -4 -4
    5 -4 4
    -5 -4 -4
    -5 -4 -4
    5 -4 4
    -5 -4 -4
    -5 4 -4
    -5 4 -4
    -5 4 -4
    5 4 4
    5 4 4
    -5 4 -4
    5 4 4
    -5 4 -4
    5 4 4
    -6 -4 -4
    6 -4 4
    6 -4 4
    -6 -4 -4
    6 -4 4
    -6 -4 -4
    6 4 4
    6 4 4
    6 4 4
    6 4 4
    -6 4 -4
    -6 4 -4
    -6 4 -4
    7 -4 4
    -7 -4 -4
    7 -4 4
    -7 -4 -4
    -7 -4 -4
    7 -4 4
    -7 -4 -4
    7 -4 4
    -7 4 -4
    7 4 4
    -7 4 -4
    -7 4 -4
    7 4 4
    7 4 4
    -7 4 -4
    7 4 4
    -7 4 -4
    8 -4 4
    -8 -4 -4
    8 -4 4
    -8 -4 -4
    8 -4 4
    -8 -4 -4
    8 -4 4
    -8 -4 -4
    8 4 4
    -8 4 -4
    -8 4 -4
    -8 4 -4
    -8 4 -4
    8 4 4
    8 4 4
    8 4 4
    9 -4 4
    -9 -4 -4
    9 -4 4
    -9 -4 -4
    -9 -4 -4
    9 -4 4
    9 -4 4
    -9 -4 -4
    9 4 4
    -9 4 -4
    -9 4 -4
    -9 4 -4
    -9 4 -4
    9 4 4
    9 4 4
    9 4 4
    -10 -4 -4
    10 -4 4
    10 -4 4
    10 -4 4
    10 -4 4
    -10 -4 -4
    10 -4 4
    -10 -4 -4
    -10 -4 -4
    10 4 4
    10 4 4
    10 4 4
    -10 4 -4
    -10 4 -4
    -10 4 -4
    10 4 4
    -10 4 -4
    -10 -5 4
    10 -5 -4
    -10 -5 4
    10 -5 -4
    -10 -5 4
    -10 -5 4
    10 -5 -4
    -10 -5 4
    10 -5 -4
    -10 5 4
    10 5 -4
    -10 5 4
    10 5 -4
    10 5 -4
    -10 5 4
    10 5 -4
    -10 5 4
    -9 -5 4
    -9 -5 4
    -9 -5 4
    9 -5 -4
    -9 -5 4
    -9 -5 4
    9 -5 -4
    9 -5 -4
    9 5 -4
    9 5 -4
    -9 5 4
    9 5 -4
    -9 5 4
    -9 5 4
    9 5 -4
    -9 5 4
    -8 -5 4
    8 -5 -4
    -8 -5 4
    8 -5 -4
    -8 -5 4
    8 -5 -4
    -8 -5 4
    -8 -5 4
    -8 5 4
    8 5 -4
    8 5 -4
    -8 5 4
    -8 5 4
    8 5 -4
    -8 5 4
    8 5 -4
    -7 -5 4
    7 -5 -4
    -7 -5 4
    7 -5 -4
    -7 -5 4
    7 5 -4
    -7 5 4
    7 5 -4
    7 5 -4
    7 5 -4
    -7 5 4
    -6 -5 4
    -6 -5 4
    6 -5 -4
    -6 -5 4
    -6 -5 4
    6 -5 -4
    -6 5 4
    6 5 -4
    6 5 -4
    -6 5 4
    6 5 -4
    -6 5 4
    6 5 -4
    5 -5 -4
    5 -5 -4
    5 -5 -4
    -5 -5 4
    -5 -5 4
    5 5 -4
    -5 5 4
    5 5 -4
    -5 5 4
    -5 5 4
    5 5 -4
    5 5 -4
    -4 -5 4
    4 -5 -4
    4 -5 -4
    -4 -5 4
    -4 -5 4
    -4 -5 4
    4 -5 -4
    4 5 -4
    -4 5 4
    4 5 -4
    4 5 -4
    4 5 -4
    -4 5 4
    -4 5 4
    4 5 -4
    -4 5 4
    -3 -5 4
    -3 -5 4
    3 -5 -4
    3 -5 -4
    -3 5 4
    3 5 -4
    3 5 -4
    -3 5 4
    3 5 -4
    3 5 -4
    3 5 -4
    -3 5 4
    -3 5 4
    -2 -5 4
    2 -5 -4
    -2 5 4
    -2 5 4
    2 5 -4
    -2 5 4
    -2 5 4
    2 5 -4
    2 5 -4
    -2 5 4
    2 5 -4
    2 5 -4
    1 -5 -4
    -1 -5 4
    -1 5 4
    -1 5 4
    1 5 -4
    1 5 -4
    -1 5 4
    1 5 -4
    1 5 -4
    -1 5 4
    1 5 -4
    -1 5 4
    -1 5 4
    1 5 -4
    0 -5 -4
    0 -5 -4
    0 5 -4
    0 5 -4
    0 5 4
    0 5 -4
    0 5 -4
    0 5 4
    0 5 -4
    0 5 4
    0 5 -4
    0 5 4
    0 5 -4
    -1 -5 -4
    1 -5 4
    -1 -5 -4
    -1 -5 -4
    -1 5 -4
    1 5 4
    1 5 4
    -1 5 -4
    -1 5 -4
    -1 5 -4
    -1 5 -4
    1 5 4
    2 -5 4
    -2 -5 -4
    -2 -5 -4
    -2 5 -4
    -2 5 -4
    -2 5 -4
    2 5 4
    -2 5 -4
    2 5 4
    2 5 4
    3 -5 4
    -3 -5 -4
    -3 -5 -4
    -3 5 -4
    -3 5 -4
    3 5 4
    -3 5 -4
    -3 5 -4
    3 5 4
    3 5 4
    -3 5 -4
    3 5 4
    4 -5 4
    4 -5 4
    -4 -5 -4
    4 5 4
    4 5 4
    -4 5 -4
    -4 5 -4
    -4 5 -4
    4 5 4
    -4 5 -4
    -4 5 -4
    4 5 4
    -4 5 -4
    -5 -5 -4
    -5 -5 -4
    5 -5 4
    5 -5 4
    5 5 4
    5 5 4
    5 5 4
    -5 5 -4
    5 5 4
    -5 5 -4
    -5 5 -4
    -5 5 -4
    -5 5 -4
    -5 5 -4
    6 -5 4
    -6 -5 -4
    -6 -5 -4
    -6 -5 -4
    -6 -5 -4
    6 -5 4
    6 5 4
    -6 5 -4
    6 5 4
    -6 5 -4
    -6 5 -4
    -6 5 -4
    -6 5 -4
    6 5 4
    6 5 4
    -6 5 -4
    -7 -5 -4
    -7 -5 -4
    -7 -5 -4
    7 -5 4
    -7 -5 -4
    -7 -5 -4
    7 -5 4
    -7 -5 -4
    7 -5 4
    7 5 4
    -7 5 -4
    -7 5 -4
    -7 5 -4
    -7 5 -4
    7 5 4
    7 5 4
    -7 5 -4
    7 5 4
    -8 -5 -4
    8 -5 4
    -8 -5 -4
    -8 -5 -4
    8 -5 4
    8 -5 4
    -8 -5 -4
    -8 -5 -4
    -8 -5 -4
    8 5 4
    -8 5 -4
    8 5 4
    -8 5 -4
    -8 5 -4
    -8 5 -4
    8 5 4
    8 5 4
    -8 5 -4
    -9 -5 -4
    -9 -5 -4
    9 -5 4
    -9 -5 -4
    -9 -5 -4
    9 -5 4
    -9 -5 -4
    9 -5 4
    9 5 4
    -9 5 -4
    9 5 4
    9 5 4
    -9 5 -4
    -9 5 -4
    -9 5 -4
    -9 5 -4
    8 -6 -4
    -8 -6 4
    8 -6 -4
    -8 -6 4
    8 -6 -4
    -8 -6 4
    -8 -6 4
    8 6 -4
    -8 6 4
    8 6 -4
    -8 6 4
    8 6 -4
    -8 6 4
    8 6 -4
    -8 6 4
    -7 -6 4
    7 -6 -4
    -7 -6 4
    7 -6 -4
    -7 -6 4
    -7 -6 4
    -7 6 4
    7 6 -4
    7 6 -4
    7 6 -4
    7 6 -4
    -7 6 4
    -7 6 4
    -7 6 4
    6 -6 -4
    -6 -6 4
    -6 -6 4
    -6 -6 4
    6 6 -4
    6 6 -4
    -6 6 4
    6 6 -4
    -6 6 4
    6 6 -4
    -5 -6 4
    5 -6 -4
    -5 -6 4
    -5 6 4
    5 6 -4
    -5 6 4
    5 6 -4
    5 6 -4
    -5 6 4
    5 6 -4
    -4 -6 4
    4 -6 -4
    -4 -6 4
    4 6 -4
    4 6 -4
    -4 6 4
    -4 6 4
    -4 6 4
    -4 6 4
    4 6 -4
    4 6 -4
    -3 -6 4
    3 -6 -4
    -3 6 4
    3 6 -4
    3 6 -4
    -3 6 4
    3 6 -4
    3 6 -4
    -3 6 4
    -3 6 4
    -3 6 4
    2 -6 -4
    -2 6 4
    2 6 -4
    -2 6 4
    -2 6 4
    2 6 -4
    -2 6 4
    -2 6 4
    -2 6 4
    2 6 -4
    1 -6 -4
    -1 6 4
    -1 6 4
    1 6 -4
    1 6 -4
    -1 6 4
    -1 6 4
    1 6 -4
    -1 6 4
    1 6 -4
    -1 6 4
    0 -6 -4
    0 6 -4
    0 6 4
    0 6 -4
    0 6 -4
    0 6 4
    0 6 -4
    0 6 -4
    0 6 4
    -1 -6 -4
    -1 6 -4
    1 6 4
    -1 6 -4
    1 6 4
    1 6 4
    -1 6 -4
    -1 6 -4
    2 -6 4
    2 6 4
    2 6 4
    -2 6 -4
    2 6 4
    -2 6 -4
    2 6 4
    -3 -6 -4
    -3 -6 -4
    3 -6 4
    3 6 4
    3 6 4
    -3 6 -4
    -3 6 -4
    3 6 4
    3 6 4
    -3 6 -4
    -3 6 -4
    -3 6 -4
    -4 -6 -4
    -4 6 -4
    4 6 4
    4 6 4
    4 6 4
    -4 6 -4
    -4 6 -4
    4 6 4
    -4 6 -4
    -4 6 -4
    5 -6 4
    -5 -6 -4
    5 6 4
    -5 6 -4
    -5 6 -4
    -5 6 -4
    -5 6 -4
    -5 6 -4
    -5 6 -4
    5 6 4
    5 6 4
    5 6 4
    -6 -6 -4
    6 -6 4
    -6 -6 -4
    6 6 4
    -6 6 -4
    6 6 4
    -6 6 -4
    -6 6 -4
    -6 6 -4
    6 6 4
    -6 6 -4
    -6 6 -4
    6 6 4
    7 -6 4
    -7 -6 -4
    7 -6 4
    7 -6 4
    7 6 4
    -7 6 -4
    -7 6 -4
    7 6 4
    -7 6 -4
    -7 6 -4
    7 6 4
    -7 6 -4
    -7 6 -4
    5 -7 -4
    -5 -7 4
    5 7 -4
    5 7 -4
    5 7 -4
    -5 7 4
    -5 7 4
    -5 7 4
    5 7 -4
    -5 7 4
    -5 7 4
    -5 7 4
    -4 -7 4
    4 -7 -4
    4 7 -4
    -4 7 4
    4 7 -4
    -4 7 4
    -4 7 4
    -4 7 4
    4 7 -4
    3 -7 -4
    -3 7 4
    3 7 -4
    -3 7 4
    -3 7 4
    3 7 -4
    -3 7 4
    2 -7 -4
    2 7 -4
    -2 7 4
    -2 7 4
    -2 7 4
    -2 7 4
    2 7 -4
    1 -7 -4
    -1 7 4
    1 7 -4
    1 7 -4
    0 -7 -4
    0 7 -4
    0 7 4
    0 7 -4
    -1 -7 -4
    -1 7 -4
    1 7 4
    1 7 4
    -1 7 -4
    -1 7 -4
    1 7 4
    -1 7 -4
    2 7 4
    -2 7 -4
    -2 7 -4
    -2 7 -4
    -2 7 -4
    2 7 4
    2 7 4
    3 -7 4
    -3 7 -4
    3 7 4
    -3 7 -4
    3 7 4
    3 7 4
    -3 7 -4
    4 -7 4
    4 7 4
    -4 7 -4
    -4 7 -4
    -4 7 -4
    4 7 4
    14 0 -5
    14 0 -5
    14 0 -5
    -14 0 5
    -14 0 5
    -14 0 5
    -14 0 5
    14 0 -5
    13 0 -5
    -13 0 5
    13 0 -5
    -13 0 5
    -13 0 5
    13 0 -5
    13 0 -5
    -13 0 5
    12 0 -5
    -12 0 5
    12 0 -5
    12 0 -5
    -12 0 5
    -12 0 5
    -12 0 5
    12 0 -5
    -11 0 5
    -11 0 5
    11 0 -5
    -11 0 5
    11 0 -5
    11 0 -5
    -11 0 5
    11 0 -5
    -10 0 5
    10 0 -5
    -10 0 5
    10 0 -5
    -10 0 5
    10 0 -5
    9 0 -5
    -9 0 5
    -9 0 5
    -9 0 5
    9 0 -5
    9 0 -5
    9 0 -5
    8 0 -5
    -8 0 5
    8 0 -5
    -8 0 5
    8 0 -5
    -8 0 5
    8 0 -5
    -7 0 5
    7 0 -5
    -7 0 5
    7 0 -5
    -7 0 5
    7 0 -5
    -7 0 5
    7 0 -5
    6 0 -5
    6 0 -5
    -6 0 5
    -6 0 5
    6 0 -5
    6 0 -5
    -6 0 5
    -5 0 5
    -5 0 5
    5 0 -5
    5 0 -5
    5 0 -5
    -5 0 5
    5 0 -5
    -5 0 5
    -4 0 5
    -4 0 5
    -4 0 5
    4 0 -5
    4 0 -5
    -4 0 5
    4 0 -5
    4 0 -5
    3 0 -5
    -3 0 5
    3 0 -5
    -3 0 5
    3 0 -5
    -3 0 5
    3 0 -5
    -3 0 5
    2 0 -5
    2 0 -5
    2 0 -5
    -2 0 5
    -2 0 5
    -2 0 5
    2 0 -5
    -2 0 5
    2 0 -5
    -1 0 5
    1 0 -5
    -1 0 5
    -1 0 5
    -1 0 5
    -1 0 5
    1 0 -5
    1 0 -5
    1 0 -5
    1 0 -5
    -1 0 5
    0 0 5
    0 0 -5
    0 0 5
    0 0 5
    0 0 5
    0 0 5
    0 0 -5
    0 0 5
    0 0 -5
    0 0 -5
    0 0 -5
    0 0 -5
    0 0 5
    -1 0 -5
    1 0 5
    1 0 5
    -1 0 -5
    -1 0 -5
    1 0 5
    1 0 5
    1 0 5
    -1 0 -5
    -1 0 -5
    -1 0 -5
    2 0 5
    -2 0 -5
    -2 0 -5
    -2 0 -5
    -2 0 -5
    2 0 5
    -2 0 -5
    2 0 5
    -2 0 -5
    2 0 5
    2 0 5
    3 0 5
    3 0 5
    -3 0 -5
    3 0 5
    3 0 5
    -3 0 -5
    3 0 5
    -3 0 -5
    -3 0 -5
    -4 0 -5
    4 0 5
    4 0 5
    4 0 5
    -4 0 -5
    4 0 5
    5 0 5
    5 0 5
    -5 0 -5
    5 0 5
    -5 0 -5
    5 0 5
    -5 0 -5
    -6 0 -5
    -6 0 -5
    6 0 5
    6 0 5
    6 0 5
    -6 0 -5
    -6 0 -5
    6 0 5
    -7 0 -5
    7 0 5
    -7 0 -5
    7 0 5
    -7 0 -5
    -7 0 -5
    7 0 5
    7 0 5
    -8 0 -5
    -8 0 -5
    8 0 5
    -8 0 -5
    8 0 5
    -8 0 -5
    8 0 5
    -9 0 -5
    9 0 5
    9 0 5
    -9 0 -5
    9 0 5
    9 0 5
    -9 0 -5
    10 0 5
    10 0 5
    -10 0 -5
    10 0 5
    -10 0 -5
    10 0 5
    -10 0 -5
    -10 0 -5
    -11 0 -5
    11 0 5
    11 0 5
    -11 0 -5
    -11 0 -5
    11 0 5
    -11 0 -5
    11 0 5
    -14 -1 5
    -14 1 5
    13 -1 -5
    -13 -1 5
    13 -1 -5
    -13 -1 5
    -13 -1 5
    13 -1 -5
    -13 -1 5
    13 -1 -5
    13 1 -5
    13 1 -5
    -13 1 5
    13 1 -5
    -13 1 5
    -13 1 5
    -13 1 5
    13 1 -5
    12 -1 -5
    12 -1 -5
    -12 -1 5
    -12 -1 5
    -12 -1 5
    -12 -1 5
    12 -1 -5
    12 -1 -5
    12 1 -5
    12 1 -5
    12 1 -5
    -12 1 5
    -12 1 5
    -12 1 5
    -12 1 5
    12 1 -5
    11 -1 -5
    11 -1 -5
    11 -1 -5
    -11 -1 5
    -11 -1 5
    -11 -1 5
    -11 -1 5
    11 -1 -5
    11 1 -5
    11 1 -5
    -11 1 5
    -11 1 5
    11 1 -5
    11 1 -5
    -11 1 5
    -11 1 5
    -10 -1 5
    -10 -1 5
    -10 -1 5
    10 -1 -5
    10 -1 -5
    10 -1 -5
    10 1 -5
    -10 1 5
    10 1 -5
    -10 1 5
    10 1 -5
    9 -1 -5
    -9 -1 5
    9 -1 -5
    9 -1 -5
    -9 -1 5
    9 -1 -5
    -9 -1 5
    9 1 -5
    -9 1 5
    9 1 -5
    -9 1 5
    9 1 -5
    8 -1 -5
    8 -1 -5
    8 -1 -5
    8 -1 -5
    -8 -1 5
    -8 -1 5
    -8 -1 5
    -8 1 5
    -8 1 5
    -8 1 5
    -8 1 5
    8 1 -5
    8 1 -5
    8 1 -5
    8 1 -5
    7 -1 -5
    -7 -1 5
    7 -1 -5
    -7 -1 5
    -7 -1 5
    7 -1 -5
    -7 -1 5
    7 -1 -5
    -7 1 5
    7 1 -5
    -7 1 5
    7 1 -5
    -7 1 5
    7 1 -5
    -7 1 5
    -6 -1 5
    -6 -1 5
    6 -1 -5
    -6 -1 5
    6 -1 -5
    -6 -1 5
    6 -1 -5
    -6 1 5
    6 1 -5
    -6 1 5
    6 1 -5
    6 1 -5
    6 1 -5
    -6 1 5
    -5 -1 5
    -5 -1 5
    -5 -1 5
    5 -1 -5
    -5 -1 5
    5 -1 -5
    -5 1 5
    -5 1 5
    5 1 -5
    5 1 -5
    5 1 -5
    5 1 -5
    -5 1 5
    -4 -1 5
    -4 -1 5
    -4 -1 5
    4 -1 -5
    4 -1 -5
    4 -1 -5
    -4 -1 5
    4 -1 -5
    -4 1 5
    4 1 -5
    -4 1 5
    4 1 -5
    4 1 -5
    -4 1 5
    4 1 -5
    -4 1 5
    3 -1 -5
    3 -1 -5
    3 -1 -5
    -3 -1 5
    -3 -1 5
    -3 -1 5
    3 -1 -5
    3 -1 -5
    -3 -1 5
    -3 1 5
    -3 1 5
    3 1 -5
    3 1 -5
    3 1 -5
    -3 1 5
    3 1 -5
    -3 1 5
    -2 -1 5
    2 -1 -5
    2 -1 -5
    -2 -1 5
    2 -1 -5
    -2 -1 5
    2 -1 -5
    -2 -1 5
    -2 -1 5
    -2 -1 5
    2 -1 -5
    2 1 -5
    -2 1 5
    -2 1 5
    -2 1 5
    2 1 -5
    2 1 -5
    2 1 -5
    -2 1 5
    1 -1 -5
    -1 -1 5
    -1 -1 5
    1 -1 -5
    1 -1 -5
    -1 -1 5
    -1 -1 5
    1 -1 -5
    1 -1 -5
    -1 -1 5
    -1 -1 5
    1 1 -5
    1 1 -5
    -1 1 5
    -1 1 5
    -1 1 5
    -1 1 5
    1 1 -5
    -1 1 5
    1 1 -5
    1 1 -5
    0 -1 -5
    0 -1 5
    0 -1 -5
    0 -1 -5
    0 -1 -5
    0 -1 5
    0 -1 5
    0 -1 -5
    0 -1 5
    0 -1 5
    0 1 5
    0 1 -5
    0 1 -5
    0 1 5
    0 1 -5
    0 1 5
    0 1 -5
    0 1 5
    0 1 5
    0 1 5
    0 1 5
    0 1 -5
    0 1 -5
    -1 -1 -5
    -1 -1 -5
    1 -1 5
    -1 -1 -5
    -1 -1 -5
    1 -1 5
    1 -1 5
    1 -1 5
    -1 -1 -5
    -1 -1 -5
    1 -1 5
    1 -1 5
    -1 1 -5
    -1 1 -5
    1 1 5
    1 1 5
    -1 1 -5
    -1 1 -5
    1 1 5
    -1 1 -5
    1 1 5
    -1 1 -5
    1 1 5
    -2 -1 -5
    -2 -1 -5
    -2 -1 -5
    -2 -1 -5
    2 -1 5
    -2 -1 -5
    2 -1 5
    2 -1 5
    -2 -1 -5
    2 -1 5
    2 -1 5
    -2 1 -5
    -2 1 -5
    -2 1 -5
    2 1 5
    -2 1 -5
    2 1 5
    -2 1 -5
    2 1 5
    -2 1 -5
    2 1 5
    3 -1 5
    3 -1 5
    -3 -1 -5
    -3 -1 -5
    -3 -1 -5
    3 -1 5
    -3 -1 -5
    -3 -1 -5
    3 -1 5
    3 1 5
    -3 1 -5
    3 1 5
    3 1 5
    -3 1 -5
    -3 1 -5
    3 1 5
    3 1 5
    -3 1 -5
    -4 -1 -5
    -4 -1 -5
    4 -1 5
    -4 -1 -5
    4 -1 5
    4 -1 5
    4 -1 5
    4 1 5
    -4 1 -5
    4 1 5
    4 1 5
    -4 1 -5
    4 1 5
    -4 1 -5
    4 1 5
    -4 1 -5
    -5 -1 -5
    5 -1 5
    5 -1 5
    -5 -1 -5
    -5 -1 -5
    5 -1 5
    5 -1 5
    5 1 5
    5 1 5
    5 1 5
    -5 1 -5
    5 1 5
    -5 1 -5
    -5 1 -5
    6 -1 5
    -6 -1 -5
    6 -1 5
    -6 -1 -5
    6 -1 5
    -6 -1 -5
    6 1 5
    6 1 5
    -6 1 -5
    6 1 5
    6 1 5
    -6 1 -5
    -6 1 -5
    -7 -1 -5
    7 -1 5
    -7 -1 -5
    7 -1 5
    -7 -1 -5
    7 -1 5
    -7 1 -5
    -7 1 -5
    -7 1 -5
    7 1 5
    7 1 5
    7 1 5
    8 -1 5
    8 -1 5
    8 -1 5
    -8 -1 -5
    -8 -1 -5
    8 1 5
    -8 1 -5
    -8 1 -5
    -8 1 -5
    8 1 5
    9 -1 5
    -9 -1 -5
    9 -1 5
    9 -1 5
    -9 -1 -5
    -9 -1 -5
    9 1 5
    -9 1 -5
    -9 1 -5
    9 1 5
    9 1 5
    -9 1 -5
    9 1 5
    -9 1 -5
    10 -1 5
    -10 -1 -5
    10 -1 5
    10 -1 5
    -10 -1 -5
    10 -1 5
    -10 -1 -5
    -10 1 -5
    10 1 5
    -10 1 -5
    10 1 5
    10 1 5
    -10 1 -5
    10 1 5
    11 -1 5
    11 -1 5
    -11 -1 -5
    11 -1 5
    -11 -1 -5
    -11 -1 -5
    11 -1 5
    -11 -1 -5
    -11 1 -5
    -11 1 -5
    -11 1 -5
    11 1 5
    -11 1 -5
    11 1 5
    11 1 5
    11 1 5
    13 -2 -5
    -13 -2 5
    13 -2 -5
    13 -2 -5
    -13 -2 5
    -13 -2 5
    -13 -2 5
    13 -2 -5
    13 2 -5
    -13 2 5
    -13 2 5
    -13 2 5
    13 2 -5
    -13 2 5
    13 2 -5
    13 2 -5
    -12 -2 5
    12 -2 -5
    12 -2 -5
    12 -2 -5
    -12 -2 5
    -12 -2 5
    12 -2 -5
    -12 2 5
    -12 2 5
    -12 2 5
    -12 2 5
    12 2 -5
    12 2 -5
    12 2 -5
    -11 -2 5
    11 -2 -5
    -11 -2 5
    11 -2 -5
    11 -2 -5
    -11 -2 5
    11 -2 -5
    -11 2 5
    -11 2 5
    -11 2 5
    11 2 -5
    11 2 -5
    11 2 -5
    -11 2 5
    11 2 -5
    10 -2 -5
    -10 -2 5
    -10 -2 5
    -10 -2 5
    10 -2 -5
    10 -2 -5
    -10 2 5
    10 2 -5
    10 2 -5
    -10 2 5
    10 2 -5
    9 -2 -5
    9 -2 -5
    9 -2 -5
    -9 -2 5
    -9 -2 5
    -9 -2 5
    9 2 -5
    9 2 -5
    9 2 -5
    -9 2 5
    -9 2 5
    8 -2 -5
    8 -2 -5
    8 -2 -5
    -8 -2 5
    -8 -2 5
    -8 -2 5
    -8 2 5
    8 2 -5
    8 2 -5
    -8 2 5
    8 2 -5
    -8 2 5
    7 -2 -5
    -7 -2 5
    -7 -2 5
    -7 -2 5
    7 -2 -5
    7 -2 -5
    7 -2 -5
    -7 2 5
    7 2 -5
    7 2 -5
    -7 2 5
    -7 2 5
    -7 2 5
    7 2 -5
    -6 -2 5
    -6 -2 5
    6 -2 -5
    -6 -2 5
    6 -2 -5
    6 -2 -5
    6 -2 -5
    -6 -2 5
    -6 2 5
    -6 2 5
    -6 2 5
    6 2 -5
    6 2 -5
    -6 2 5
    6 2 -5
    5 -2 -5
    -5 -2 5
    5 -2 -5
    5 -2 -5
    -5 -2 5
    5 -2 -5
    -5 -2 5
    -5 -2 5
    5 -2 -5
    5 2 -5
    -5 2 5
    5 2 -5
    5 2 -5
    5 2 -5
    -5 2 5
    -5 2 5
    -5 2 5
    4 -2 -5
    4 -2 -5
    4 -2 -5
    4 -2 -5
    -4 -2 5
    4 -2 -5
    -4 -2 5
    -4 -2 5
    -4 -2 5
    -4 -2 5
    4 2 -5
    4 2 -5
    -4 2 5
    4 2 -5
    -4 2 5
    -4 2 5
    3 -2 -5
    -3 -2 5
    3 -2 -5
    -3 -2 5
    -3 -2 5
    -3 -2 5
    -3 -2 5
    3 -2 -5
    3 -2 -5
    -3 -2 5
    3 -2 -5
    3 2 -5
    3 2 -5
    3 2 -5
    3 2 -5
    -3 2 5
    -3 2 5
    -3 2 5
    -3 2 5
    -2 -2 5
    -2 -2 5
    -2 -2 5
    -2 -2 5
    2 -2 -5
    -2 -2 5
    -2 -2 5
    2 -2 -5
    2 -2 -5
    2 -2 -5
    -2 2 5
    2 2 -5
    2 2 -5
    -2 2 5
    2 2 -5
    -2 2 5
    -2 2 5
    2 2 -5
    -2 2 5
    -1 -2 5
    -1 -2 5
    -1 -2 5
    1 -2 -5
    1 -2 -5
    1 -2 -5
    -1 -2 5
    -1 -2 5
    1 -2 -5
    -1 2 5
    1 2 -5
    1 2 -5
    1 2 -5
    -1 2 5
    1 2 -5
    -1 2 5
    1 2 -5
    -1 2 5
    1 2 -5
    1 2 -5
    -1 2 5
    0 -2 5
    0 -2 -5
    0 -2 5
    0 -2 5
    0 -2 5
    0 -2 5
    0 -2 -5
    0 -2 -5
    0 -2 -5
    0 -2 -5
    0 -2 5
    0 2 -5
    0 2 5
    0 2 5
    0 2 5
    0 2 5
    0 2 5
    0 2 5
    0 2 -5
    0 2 -5
    0 2 -5
    0 2 5
    0 2 -5
    0 2 -5
    -1 -2 -5
    1 -2 5
    -1 -2 -5
    1 -2 5
    -1 -2 -5
    -1 -2 -5
    1 -2 5
    1 -2 5
    -1 -2 -5
    1 -2 5
    1 2 5
    -1 2 -5
    -1 2 -5
    1 2 5
    -1 2 -5
    -1 2 -5
    1 2 5
    -1 2 -5
    -1 2 -5
    1 2 5
    1 2 5
    -2 -2 -5
    -2 -2 -5
    2 -2 5
    2 -2 5
    2 -2 5
    2 -2 5
    -2 -2 -5
    -2 -2 -5
    -2 -2 -5
    2 2 5
    -2 2 -5
    -2 2 -5
    2 2 5
    -2 2 -5
    2 2 5
    -2 2 -5
    2 2 5
    -2 2 -5
    -3 -2 -5
    3 -2 5
    3 -2 5
    3 -2 5
    -3 -2 -5
    -3 -2 -5
    -3 -2 -5
    -3 -2 -5
    -3 -2 -5
    3 -2 5
    3 2 5
    -3 2 -5
    3 2 5
    -3 2 -5
    3 2 5
    -3 2 -5
    3 2 5
    -3 2 -5
    -3 2 -5
    4 -2 5
    -4 -2 -5
    -4 -2 -5
    4 -2 5
    4 -2 5
    -4 -2 -5
    -4 -2 -5
    4 -2 5
    4 2 5
    4 2 5
    4 2 5
    -4 2 -5
    -4 2 -5
    4 2 5
    -4 2 -5
    4 2 5
    -4 2 -5
    -4 2 -5
    -5 -2 -5
    5 -2 5
    5 -2 5
    -5 -2 -5
    -5 -2 -5
    5 -2 5
    5 -2 5
    -5 2 -5
    5 2 5
    -5 2 -5
    5 2 5
    -5 2 -5
    -5 2 -5
    -5 2 -5
    5 2 5
    5 2 5
    -6 -2 -5
    6 -2 5
    6 -2 5
    -6 -2 -5
    6 -2 5
    -6 2 -5
    -6 2 -5
    6 2 5
    -6 2 -5
    6 2 5
    -6 2 -5
    6 2 5
    -7 -2 -5
    -7 -2 -5
    7 -2 5
    7 -2 5
    7 -2 5
    -7 2 -5
    -7 2 -5
    7 2 5
    7 2 5
    7 2 5
    -7 2 -5
    -7 2 -5
    -8 -2 -5
    -8 -2 -5
    8 -2 5
    -8 -2 -5
    8 -2 5
    8 -2 5
    8 -2 5
    -8 2 -5
    -8 2 -5
    8 2 5
    8 2 5
    -8 2 -5
    8 2 5
    8 2 5
    -8 2 -5
    -9 -2 -5
    9 -2 5
    -9 -2 -5
    -9 -2 -5
    9 -2 5
    9 -2 5
    9 -2 5
    9 2 5
    9 2 5
    -9 2 -5
    -9 2 -5
    9 2 5
    -9 2 -5
    9 2 5
    -9 2 -5
    10 -2 5
    -10 -2 -5
    -10 -2 -5
    -10 -2 -5
    10 -2 5
    10 -2 5
    10 2 5
    -10 2 -5
    -10 2 -5
    10 2 5
    10 2 5
    -10 2 -5
    -10 2 -5
    11 -2 5
    -11 -2 -5
    11 -2 5
    11 -2 5
    -11 -2 -5
    -11 2 -5
    -11 2 -5
    -11 2 -5
    -11 2 -5
    11 2 5
    11 2 5
    11 2 5
    11 2 5
    -13 -3 5
    -13 3 5
    -12 -3 5
    -12 -3 5
    12 -3 -5
    -12 -3 5
    12 -3 -5
    -12 -3 5
    12 -3 -5
    12 -3 -5
    12 3 -5
    -12 3 5
    -12 3 5
    12 3 -5
    -12 3 5
    12 3 -5
    -12 3 5
    11 -3 -5
    11 -3 -5
    -11 -3 5
    11 -3 -5
    -11 -3 5
    -11 -3 5
    11 -3 -5
    -11 -3 5
    11 3 -5
    11 3 -5
    -11 3 5
    -11 3 5
    11 3 -5
    11 3 -5
    -11 3 5
    -11 3 5
    -10 -3 5
    -10 -3 5
    10 -3 -5
    -10 -3 5
    10 -3 -5
    10 -3 -5
    10 -3 -5
    -10 -3 5
    -10 3 5
    10 3 -5
    10 3 -5
    10 3 -5
    -10 3 5
    10 3 -5
    -10 3 5
    -9 -3 5
    9 -3 -5
    -9 -3 5
    -9 -3 5
    9 -3 -5
    9 -3 -5
    -9 -3 5
    -9 3 5
    -9 3 5
    9 3 -5
    -9 3 5
    9 3 -5
    9 3 -5
    9 3 -5
    8 -3 -5
    -8 -3 5
    8 -3 -5
    8 -3 -5
    -8 -3 5
    8 -3 -5
    -8 -3 5
    8 -3 -5
    -8 -3 5
    8 3 -5
    -8 3 5
    -8 3 5
    -8 3 5
    8 3 -5
    8 3 -5
    8 3 -5
    -7 -3 5
    7 -3 -5
    -7 -3 5
    7 -3 -5
    7 -3 -5
    7 -3 -5
    -7 -3 5
    7 -3 -5
    7 3 -5
    -7 3 5
    -7 3 5
    7 3 -5
    7 3 -5
    -7 3 5
    7 3 -5
    -7 3 5
    6 -3 -5
    6 -3 -5
    6 -3 -5
    -6 -3 5
    -6 -3 5
    6 -3 -5
    6 -3 -5
    -6 -3 5
    -6 3 5
    -6 3 5
    6 3 -5
    6 3 -5
    6 3 -5
    -6 3 5
    -6 3 5
    6 3 -5
    -5 -3 5
    5 -3 -5
    -5 -3 5
    5 -3 -5
    5 -3 -5
    -5 -3 5
    -5 -3 5
    5 -3 -5
    -5 3 5
    -5 3 5
    -5 3 5
    5 3 -5
    -5 3 5
    5 3 -5
    5 3 -5
    5 3 -5
    -4 -3 5
    4 -3 -5
    -4 -3 5
    4 -3 -5
    -4 -3 5
    4 -3 -5
    -4 -3 5
    -4 -3 5
    -4 -3 5
    4 -3 -5
    -4 3 5
    4 3 -5
    4 3 -5
    4 3 -5
    -4 3 5
    -4 3 5
    4 3 -5
    -4 3 5
    3 -3 -5
    -3 -3 5
    3 -3 -5
    3 -3 -5
    -3 -3 5
    -3 -3 5
    3 -3 -5
    -3 -3 5
    -3 -3 5
    3 -3 -5
    -3 -3 5
    -3 3 5
    -3 3 5
    3 3 -5
    3 3 -5
    -3 3 5
    3 3 -5
    -3 3 5
    2 -3 -5
    2 -3 -5
    -2 -3 5
    2 -3 -5
    2 -3 -5
    -2 -3 5
    -2 -3 5
    -2 -3 5
    -2 -3 5
    2 -3 -5
    2 3 -5
    -2 3 5
    2 3 -5
    2 3 -5
    -2 3 5
    2 3 -5
    -2 3 5
    2 3 -5
    -2 3 5
    -2 3 5
    1 -3 -5
    -1 -3 5
    -1 -3 5
    -1 -3 5
    1 -3 -5
    1 -3 -5
    1 -3 -5
    1 -3 -5
    -1 -3 5
    -1 -3 5
    -1 3 5
    1 3 -5
    1 3 -5
    -1 3 5
    -1 3 5
    1 3 -5
    -1 3 5
    1 3 -5
    1 3 -5
    1 3 -5
    1 3 -5
    -1 3 5
    0 -3 -5
    0 -3 -5
    0 -3 -5
    0 -3 5
    0 -3 -5
    0 -3 -5
    0 -3 5
    0 -3 5
    0 -3 5
    0 3 5
    0 3 5
    0 3 -5
    0 3 5
    0 3 -5
    0 3 -5
    0 3 -5
    0 3 -5
    0 3 5
    0 3 5
    -1 -3 -5
    1 -3 5
    -1 -3 -5
    -1 -3 -5
    -1 -3 -5
    -1 -3 -5
    1 -3 5
    1 -3 5
    1 -3 5
    -1 3 -5
    1 3 5
    -1 3 -5
    1 3 5
    1 3 5
    -1 3 -5
    -1 3 -5
    -1 3 -5
    1 3 5
    -1 3 -5
    1 3 5
    2 -3 5
    -2 -3 -5
    2 -3 5
    -2 -3 -5
    2 -3 5
    -2 -3 -5
    -2 -3 -5
    2 -3 5
    -2 3 -5
    -2 3 -5
    -2 3 -5
    -2 3 -5
    2 3 5
    2 3 5
    2 3 5
    2 3 5
    -2 3 -5
    -3 -3 -5
    3 -3 5
    3 -3 5
    -3 -3 -5
    -3 -3 -5
    3 -3 5
    3 -3 5
    3 -3 5
    -3 -3 -5
    3 3 5
    -3 3 -5
    3 3 5
    3 3 5
    -3 3 -5
    3 3 5
    3 3 5
    -3 3 -5
    -3 3 -5
    -3 3 -5
    -4 -3 -5
    -4 -3 -5
    4 -3 5
    4 -3 5
    4 -3 5
    4 -3 5
    -4 -3 -5
    4 -3 5
    -4 -3 -5
    -4 -3 -5
    4 3 5
    4 3 5
    -4 3 -5
    4 3 5
    -4 3 -5
    -4 3 -5
    -4 3 -5
    4 3 5
    -5 -3 -5
    5 -3 5
    5 -3 5
    5 -3 5
    5 -3 5
    -5 -3 -5
    -5 -3 -5
    -5 3 -5
    5 3 5
    5 3 5
    -5 3 -5
    5 3 5
    -5 3 -5
    5 3 5
    6 -3 5
    -6 -3 -5
    6 -3 5
    6 -3 5
    6 -3 5
    -6 -3 -5
    -6 -3 -5
    -6 -3 -5
    -6 3 -5
    6 3 5
    -6 3 -5
    6 3 5
    -6 3 -5
    -6 3 -5
    6 3 5
    -6 3 -5
    6 3 5
    -7 -3 -5
    7 -3 5
    -7 -3 -5
    -7 -3 -5
    7 -3 5
    7 -3 5
    7 -3 5
    -7 -3 -5
    -7 3 -5
    7 3 5
    -7 3 -5
    7 3 5
    -7 3 -5
    -7 3 -5
    7 3 5
    -7 3 -5
    7 3 5
    -8 -3 -5
    8 -3 5
    -8 -3 -5
    -8 -3 -5
    8 -3 5
    -8 -3 -5
    8 -3 5
    8 -3 5
    -8 3 -5
    8 3 5
    8 3 5
    8 3 5
    -8 3 -5
    -8 3 -5
    -8 3 -5
    8 3 5
    9 -3 5
    -9 -3 -5
    -9 -3 -5
    9 -3 5
    9 -3 5
    -9 -3 -5
    -9 3 -5
    9 3 5
    -9 3 -5
    9 3 5
    9 3 5
    -9 3 -5
    -9 3 -5
    -10 -3 -5
    -10 -3 -5
    10 -3 5
    10 -3 5
    -10 -3 -5
    10 -3 5
    10 3 5
    -10 3 -5
    10 3 5
    -10 3 -5
    10 3 5
    -10 3 -5
    -10 3 -5
    10 3 5
    12 -4 -5
    12 -4 -5
    -12 -4 5
    12 -4 -5
    12 -4 -5
    -12 -4 5
    -12 -4 5
    12 -4 -5
    -12 -4 5
    12 4 -5
    -12 4 5
    -12 4 5
    -12 4 5
    12 4 -5
    12 4 -5
    12 4 -5
    -11 -4 5
    -11 -4 5
    -11 -4 5
    -11 -4 5
    11 -4 -5
    11 -4 -5
    11 -4 -5
    11 -4 -5
    11 -4 -5
    11 4 -5
    11 4 -5
    -11 4 5
    -11 4 5
    11 4 -5
    11 4 -5
    -11 4 5
    -11 4 5
    -10 -4 5
    -10 -4 5
    10 -4 -5
    10 -4 -5
    10 -4 -5
    -10 -4 5
    10 -4 -5
    10 -4 -5
    -10 -4 5
    10 4 -5
    -10 4 5
    -10 4 5
    -10 4 5
    10 4 -5
    -10 4 5
    10 4 -5
    10 4 -5
    -9 -4 5
    9 -4 -5
    -9 -4 5
    9 -4 -5
    -9 -4 5
    9 -4 -5
    9 -4 -5
    -9 -4 5
    9 -4 -5
    9 4 -5
    9 4 -5
    9 4 -5
    9 4 -5
    -9 4 5
    -9 4 5
    -9 4 5
    -8 -4 5
    8 -4 -5
    8 -4 -5
    -8 -4 5
    -8 -4 5
    8 -4 -5
    8 -4 -5
    -8 -4 5
    -8 -4 5
    -8 4 5
    8 4 -5
    8 4 -5
    8 4 -5
    -8 4 5
    8 4 -5
    -8 4 5
    -7 -4 5
    -7 -4 5
    7 -4 -5
    -7 -4 5
    7 -4 -5
    -7 -4 5
    -7 -4 5
    7 -4 -5
    7 -4 -5
    7 4 -5
    7 4 -5
    -7 4 5
    -7 4 5
    7 4 -5
    -7 4 5
    7 4 -5
    -7 4 5
    -6 -4 5
    -6 -4 5
    6 -4 -5
    6 -4 -5
    -6 -4 5
    -6 -4 5
    6 -4 -5
    -6 -4 5
    6 -4 -5
    6 -4 -5
    -6 -4 5
    6 4 -5
    -6 4 5
    -6 4 5
    6 4 -5
    -6 4 5
    6 4 -5
    -6 4 5
    6 4 -5
    5 -4 -5
    -5 -4 5
    5 -4 -5
    5 -4 -5
    5 -4 -5
    -5 -4 5
    -5 -4 5
    -5 -4 5
    5 -4 -5
    -5 -4 5
    -5 4 5
    -5 4 5
    5 4 -5
    5 4 -5
    5 4 -5
    5 4 -5
    -5 4 5
    5 4 -5
    -5 4 5
    4 -4 -5
    4 -4 -5
    -4 -4 5
    4 -4 -5
    4 -4 -5
    -4 -4 5
    -4 -4 5
    4 4 -5
    -4 4 5
    4 4 -5
    4 4 -5
    4 4 -5
    4 4 -5
    -4 4 5
    -4 4 5
    -4 4 5
    3 -4 -5
    3 -4 -5
    -3 -4 5
    3 -4 -5
    -3 -4 5
    3 4 -5
    3 4 -5
    3 4 -5
    3 4 -5
    -3 4 5
    -3 4 5
    -3 4 5
    3 4 -5
    -3 4 5
    -2 -4 5
    2 -4 -5
    2 -4 -5
    -2 -4 5
    -2 -4 5
    2 -4 -5
    2 4 -5
    -2 4 5
    -2 4 5
    -2 4 5
    2 4 -5
    -2 4 5
    2 4 -5
    2 4 -5
    1 -4 -5
    1 -4 -5
    1 -4 -5
    -1 -4 5
    -1 -4 5
    1 4 -5
    -1 4 5
    -1 4 5
    -1 4 5
    -1 4 5
    1 4 -5
    1 4 -5
    -1 4 5
    1 4 -5
    1 4 -5
    1 4 -5
    0 -4 -5
    0 -4 -5
    0 -4 -5
    0 -4 5
    0 -4 -5
    0 4 -5
    0 4 -5
    0 4 5
    0 4 5
    0 4 -5
    0 4 -5
    0 4 5
    0 4 -5
    0 4 5
    0 4 -5
    0 4 -5
    1 -4 5
    -1 -4 -5
    -1 -4 -5
    -1 -4 -5
    -1 -4 -5
    -1 -4 -5
    1 -4 5
    -1 4 -5
    1 4 5
    1 4 5
    -1 4 -5
    -1 4 -5
    1 4 5
    -1 4 -5
    -1 4 -5
    1 4 5
    -1 4 -5
    -2 -4 -5
    -2 -4 -5
    2 -4 5
    -2 -4 -5
    -2 -4 -5
    -2 -4 -5
    2 -4 5
    -2 4 -5
    -2 4 -5
    2 4 5
    2 4 5
    -2 4 -5
    2 4 5
    -2 4 -5
    -2 4 -5
    3 -4 5
    3 -4 5
    -3 -4 -5
    -3 -4 -5
    -3 -4 -5
    3 -4 5
    -3 -4 -5
    -3 4 -5
    -3 4 -5
    3 4 5
    3 4 5
    -3 4 -5
    3 4 5
    -3 4 -5
    3 4 5
    -3 4 -5
    -4 -4 -5
    4 -4 5
    4 -4 5
    -4 -4 -5
    4 -4 5
    -4 -4 -5
    4 -4 5
    -4 4 -5
    4 4 5
    -4 4 -5
    -4 4 -5
    4 4 5
    4 4 5
    4 4 5
    5 -4 5
    -5 -4 -5
    5 -4 5
    -5 -4 -5
    5 -4 5
    5 -4 5
    -5 -4 -5
    5 4 5
    -5 4 -5
    5 4 5
    -5 4 -5
    5 4 5
    -5 4 -5
    -5 4 -5
    6 -4 5
    -6 -4 -5
    6 -4 5
    -6 -4 -5
    6 -4 5
    -6 -4 -5
    6 -4 5
    -6 -4 -5
    6 -4 5
    6 4 5
    -6 4 -5
    -6 4 -5
    -6 4 -5
    -6 4 -5
    6 4 5
    6 4 5
    6 4 5
    -6 4 -5
    -7 -4 -5
    7 -4 5
    -7 -4 -5
    7 -4 5
    -7 -4 -5
    7 -4 5
    7 -4 5
    -7 -4 -5
    7 4 5
    -7 4 -5
    -7 4 -5
    -7 4 -5
    -7 4 -5
    7 4 5
    -7 4 -5
    7 4 5
    -8 -4 -5
    8 -4 5
    -8 -4 -5
    8 -4 5
    8 -4 5
    -8 -4 -5
    -8 -4 -5
    8 4 5
    8 4 5
    -8 4 -5
    -8 4 -5
    8 4 5
    -8 4 -5
    -8 4 -5
    -8 4 -5
    8 4 5
    -9 -4 -5
    -9 -4 -5
    9 -4 5
    9 -4 5
    -9 -4 -5
    9 -4 5
    9 -4 5
    -9 -4 -5
    -9 4 -5
    9 4 5
    9 4 5
    -9 4 -5
    -9 4 -5
    9 4 5
    9 4 5
    -9 4 -5
    -10 -5 5
    -10 -5 5
    -10 -5 5
    10 -5 -5
    10 -5 -5
    10 -5 -5
    10 -5 -5
    -10 -5 5
    -10 -5 5
    -10 -5 5
    10 5 -5
    -10 5 5
    -10 5 5
    -10 5 5
    -10 5 5
    10 5 -5
    10 5 -5
    10 5 -5
    9 -5 -5
    -9 -5 5
    9 -5 -5
    -9 -5 5
    -9 -5 5
    -9 -5 5
    9 -5 -5
    9 -5 -5
    -9 -5 5
    -9 -5 5
    9 5 -5
    -9 5 5
    9 5 -5
    -9 5 5
    9 5 -5
    -9 5 5
    9 5 -5
    -8 -5 5
    8 -5 -5
    -8 -5 5
    8 -5 -5
    -8 -5 5
    8 -5 -5
    -8 -5 5
    -8 -5 5
    -8 5 5
    8 5 -5
    8 5 -5
    -8 5 5
    8 5 -5
    -8 5 5
    8 5 -5
    -7 -5 5
    -7 -5 5
    -7 -5 5
    7 -5 -5
    7 -5 -5
    -7 -5 5
    7 5 -5
    -7 5 5
    -7 5 5
    7 5 -5
    7 5 -5
    7 5 -5
    -7 5 5
    -6 -5 5
    -6 -5 5
    6 -5 -5
    6 -5 -5
    -6 -5 5
    -6 5 5
    6 5 -5
    6 5 -5
    -6 5 5
    6 5 -5
    6 5 -5
    -6 5 5
    -6 5 5
    -5 -5 5
    5 -5 -5
    -5 -5 5
    -5 -5 5
    5 -5 -5
    5 5 -5
    5 5 -5
    -5 5 5
    5 5 -5
    5 5 -5
    -5 5 5
    -5 5 5
    -5 5 5
    -4 -5 5
    4 -5 -5
    4 -5 -5
    -4 -5 5
    -4 -5 5
    4 -5 -5
    -4 -5 5
    -4 5 5
    -4 5 5
    4 5 -5
    4 5 -5
    4 5 -5
    -4 5 5
    -4 5 5
    4 5 -5
    4 5 -5
    3 -5 -5
    3 -5 -5
    -3 -5 5
    -3 -5 5
    -3 -5 5
    -3 -5 5
    3 -5 -5
    3 5 -5
    -3 5 5
    3 5 -5
    -3 5 5
    -3 5 5
    3 5 -5
    -3 5 5
    3 5 -5
    2 -5 -5
    2 -5 -5
    2 -5 -5
    -2 -5 5
    -2 -5 5
    2 5 -5
    -2 5 5
    2 5 -5
    2 5 -5
    2 5 -5
    -2 5 5
    -2 5 5
    -2 5 5
    2 5 -5
    -2 5 5
    -1 -5 5
    1 -5 -5
    1 -5 -5
    1 -5 -5
    -1 5 5
    1 5 -5
    1 5 -5
    -1 5 5
    1 5 -5
    1 5 -5
    -1 5 5
    -1 5 5
    -1 5 5
    1 5 -5
    1 5 -5
    -1 5 5
    0 -5 -5
    0 -5 -5
    0 -5 -5
    0 5 5
    0 5 -5
    0 5 -5
    0 5 -5
    0 5 -5
    0 5 -5
    0 5 5
    0 5 -5
    0 5 -5
    0 5 5
    0 5 5
    -1 -5 -5
    -1 5 -5
    -1 5 -5
    1 5 5
    -1 5 -5
    -1 5 -5
    1 5 5
    -1 5 -5
    1 5 5
    -1 5 -5
    2 -5 5
    -2 -5 -5
    -2 -5 -5
    -2 -5 -5
    2 -5 5
    2 5 5
    -2 5 -5
    -2 5 -5
    -2 5 -5
    -2 5 -5
    -2 5 -5
    2 5 5
    2 5 5
    3 -5 5
    3 -5 5
    -3 -5 -5
    -3 5 -5
    3 5 5
    -3 5 -5
    -3 5 -5
    3 5 5
    -3 5 -5
    3 5 5
    3 5 5
    -3 5 -5
    4 -5 5
    4 -5 5
    -4 -5 -5
    4 5 5
    -4 5 -5
    -4 5 -5
    -4 5 -5
    4 5 5
    -4 5 -5
    4 5 5
    -4 5 -5
    4 5 5
    -5 -5 -5
    -5 -5 -5
    -5 -5 -5
    -5 -5 -5
    5 -5 5
    5 5 5
    -5 5 -5
    5 5 5
    -5 5 -5
    5 5 5
    -5 5 -5
    -5 5 -5
    5 5 5
    -6 -5 -5
    -6 -5 -5
    6 -5 5
    -6 -5 -5
    6 -5 5
    -6 -5 -5
    -6 5 -5
    6 5 5
    -6 5 -5
    6 5 5
    -6 5 -5
    -6 5 -5
    6 5 5
    -6 5 -5
    -6 5 -5
    6 5 5
    -7 -5 -5
    7 -5 5
    -7 -5 -5
    -7 -5 -5
    7 -5 5
    -7 -5 -5
    -7 5 -5
    -7 5 -5
    7 5 5
    7 5 5
    -7 5 -5
    -7 5 -5
    -7 5 -5
    7 5 5
    -7 5 -5
    7 5 5
    8 -5 5
    -8 -5 -5
    8 -5 5
    -8 -5 -5
    -8 -5 -5
    -8 -5 -5
    8 5 5
    8 5 5
    8 5 5
    -8 5 -5
    -8 5 -5
    -8 5 -5
    -8 5 -5
    8 5 5
    -8 5 -5
    -8 5 -5
    -8 -6 5
    8 -6 -5
    8 -6 -5
    -8 -6 5
    -8 -6 5
    -8 -6 5
    8 -6 -5
    -8 6 5
    8 6 -5
    -8 6 5
    8 6 -5
    8 6 -5
    8 6 -5
    -8 6 5
    -8 6 5
    7 -6 -5
    -7 -6 5
    7 -6 -5
    -7 -6 5
    -7 -6 5
    7 6 -5
    -7 6 5
    7 6 -5
    7 6 -5
    7 6 -5
    -7 6 5
    -6 -6 5
    6 -6 -5
    6 -6 -5
    -6 -6 5
    6 6 -5
    6 6 -5
    6 6 -5
    -6 6 5
    -6 6 5
    -6 6 5
    6 6 -5
    -5 -6 5
    5 -6 -5
    -5 -6 5
    -5 -6 5
    5 6 -5
    -5 6 5
    5 6 -5
    -5 6 5
    5 6 -5
    -5 6 5
    5 6 -5
    -4 -6 5
    -4 -6 5
    4 -6 -5
    -4 6 5
    -4 6 5
    4 6 -5
    -4 6 5
    -4 6 5
    -4 6 5
    4 6 -5
    4 6 -5
    4 6 -5
    -3 -6 5
    3 -6 -5
    -3 6 5
    3 6 -5
    -3 6 5
    -3 6 5
    -3 6 5
    3 6 -5
    -3 6 5
    -3 6 5
    3 6 -5
    3 6 -5
    2 -6 -5
    -2 -6 5
    -2 6 5
    -2 6 5
    2 6 -5
    2 6 -5
    -2 6 5
    2 6 -5
    -2 6 5
    -2 6 5
    2 6 -5
    -2 6 5
    1 -6 -5
    1 6 -5
    -1 6 5
    -1 6 5
    -1 6 5
    1 6 -5
    -1 6 5
    1 6 -5
    1 6 -5
    -1 6 5
    1 6 -5
    0 -6 -5
    0 6 5
    0 6 -5
    0 6 5
    0 6 -5
    0 6 5
    0 6 -5
    0 6 -5
    0 6 -5
    -1 -6 -5
    -1 -6 -5
    -1 -6 -5
    1 6 5
    -1 6 -5
    -1 6 -5
    -1 6 -5
    1 6 5
    -1 6 -5
    -1 6 -5
    -1 6 -5
    -2 -6 -5
    -2 -6 -5
    -2 6 -5
    -2 6 -5
    -2 6 -5
    2 6 5
    -2 6 -5
    2 6 5
    2 6 5
    -2 6 -5
    2 6 5
    -2 6 -5
    -3 -6 -5
    3 -6 5
    3 6 5
    -3 6 -5
    3 6 5
    -3 6 -5
    3 6 5
    -3 6 -5
    -3 6 -5
    3 6 5
    -3 6 -5
    -4 -6 -5
    4 -6 5
    -4 6 -5
    4 6 5
    -4 6 -5
    4 6 5
    -4 6 -5
    4 6 5
    4 6 5
    -4 6 -5
    -4 6 -5
    -5 -6 -5
    -5 -6 -5
    5 -6 5
    -5 6 -5
    5 6 5
    -5 6 -5
    5 6 5
    5 6 5
    -5 6 -5
    -5 6 -5
    -5 6 -5
    5 6 5
    -6 -6 -5
    6 -6 5
    -6 -6 -5
    -6 6 -5
    6 6 5
    -6 6 -5
    6 6 5
    -6 6 -5
    6 6 5
    -6 6 -5
    -6 6 -5
    6 6 5
    -5 -7 5
    5 -7 -5
    -5 7 5
    5 7 -5
    -5 7 5
    5 7 -5
    5 7 -5
    -5 7 5
    -5 7 5
    5 7 -5
    -5 7 5
    -4 -7 5
    4 -7 -5
    -4 7 5
    -4 7 5
    4 7 -5
    -4 7 5
    -4 7 5
    4 7 -5
    -4 7 5
    4 7 -5
    4 7 -5
    3 -7 -5
    3 7 -5
    3 7 -5
    -3 7 5
    -3 7 5
    -3 7 5
    2 -7 -5
    -2 7 5
    2 7 -5
    -2 7 5
    -2 7 5
    -2 7 5
    -2 7 5
    2 7 -5
    -2 7 5
    1 -7 -5
    1 7 -5
    -1 7 5
    1 7 -5
    -1 7 5
    -1 7 5
    0 -7 -5
    0 7 -5
    0 7 -5
    0 7 5
    0 7 5
    0 7 -5
    -1 -7 -5
    1 7 5
    -1 7 -5
    -1 7 -5
    1 7 5
    -1 7 -5
    1 7 5
    -1 7 -5
    2 7 5
    2 7 5
    -2 7 -5
    -2 7 -5
    -2 7 -5
    -2 7 -5
    2 7 5
    2 7 5
    3 7 5
    3 7 5
    -3 7 -5
    3 7 5
    3 7 5
    -14 0 6
    -13 0 6
    -13 0 6
    13 0 -6
    13 0 -6
    -13 0 6
    13 0 -6
    -13 0 6
    13 0 -6
    -12 0 6
    12 0 -6
    -12 0 6
    12 0 -6
    -12 0 6
    12 0 -6
    12 0 -6
    -12 0 6
    11 0 -6
    -11 0 6
    -11 0 6
    -11 0 6
    11 0 -6
    11 0 -6
    11 0 -6
    10 0 -6
    10 0 -6
    -10 0 6
    10 0 -6
    10 0 -6
    -10 0 6
    9 0 -6
    9 0 -6
    -9 0 6
    9 0 -6
    9 0 -6
    -9 0 6
    8 0 -6
    8 0 -6
    -8 0 6
    -8 0 6
    8 0 -6
    8 0 -6
    -8 0 6
    -8 0 6
    -7 0 6
    7 0 -6
    7 0 -6
    -7 0 6
    -7 0 6
    -7 0 6
    7 0 -6
    7 0 -6
    6 0 -6
    -6 0 6
    -6 0 6
    6 0 -6
    -6 0 6
    -6 0 6
    6 0 -6
    6 0 -6
    -5 0 6
    5 0 -6
    -5 0 6
    5 0 -6
    5 0 -6
    -5 0 6
    -4 0 6
    4 0 -6
    -4 0 6
    4 0 -6
    -4 0 6
    -4 0 6
    4 0 -6
    4 0 -6
    -3 0 6
    3 0 -6
    3 0 -6
    3 0 -6
    -3 0 6
    -3 0 6
    3 0 -6
    -3 0 6
    -2 0 6
    2 0 -6
    2 0 -6
    2 0 -6
    1 0 -6
    -1 0 6
    1 0 -6
    1 0 -6
    -1 0 6
    -1 0 6
    -1 0 6
    1 0 -6
    1 0 -6
    -1 0 6
    -1 0 6
    0 0 -6
    0 0 6
    0 0 6
    0 0 6
    0 0 -6
    0 0 -6
    0 0 -6
    0 0 6
    0 0 -6
    0 0 -6
    0 0 6
    0 0 6
    0 0 6
    1 0 6
    -1 0 -6
    1 0 6
    1 0 6
    -1 0 -6
    1 0 6
    1 0 6
    -1 0 -6
    -1 0 -6
    -1 0 -6
    -1 0 -6
    -2 0 -6
    2 0 6
    -2 0 -6
    2 0 6
    -2 0 -6
    2 0 6
    -2 0 -6
    2 0 6
    2 0 6
    -2 0 -6
    -3 0 -6
    -3 0 -6
    3 0 6
    3 0 6
    3 0 6
    -3 0 -6
    3 0 6
    -3 0 -6
    -3 0 -6
    -3 0 -6
    3 0 6
    4 0 6
    -4 0 -6
    -4 0 -6
    -4 0 -6
    4 0 6
    4 0 6
    -4 0 -6
    4 0 6
    4 0 6
    5 0 6
    -5 0 -6
    5 0 6
    5 0 6
    -5 0 -6
    -5 0 -6
    -5 0 -6
    5 0 6
    6 0 6
    -6 0 -6
    -6 0 -6
    6 0 6
    6 0 6
    6 0 6
    -6 0 -6
    7 0 6
    -7 0 -6
    7 0 6
    -7 0 -6
    -7 0 -6
    7 0 6
    8 0 6
    -8 0 -6
    8 0 6
    -8 0 -6
    8 0 6
    -8 0 -6
    -9 0 -6
    9 0 6
    -9 0 -6
    9 0 6
    -9 0 -6
    9 0 6
    9 0 6
    10 0 6
    -10 0 -6
    -10 0 -6
    10 0 6
    -10 0 -6
    10 0 6
    10 0 6
    -11 0 -6
    11 0 6
    -11 0 -6
    11 0 6
    11 0 6
    11 0 6
    -11 0 -6
    13 -1 -6
    13 -1 -6
    13 -1 -6
    13 -1 -6
    -13 -1 6
    -13 -1 6
    -13 -1 6
    -13 -1 6
    -13 1 6
    -13 1 6
    13 1 -6
    13 1 -6
    -13 1 6
    13 1 -6
    13 1 -6
    -13 1 6
    -12 -1 6
    12 -1 -6
    12 -1 -6
    -12 -1 6
    12 -1 -6
    -12 -1 6
    -12 -1 6
    12 -1 -6
    12 1 -6
    12 1 -6
    -12 1 6
    -12 1 6
    12 1 -6
    12 1 -6
    -12 1 6
    -12 1 6
    -11 -1 6
    11 -1 -6
    11 -1 -6
    11 -1 -6
    -11 -1 6
    11 -1 -6
    -11 -1 6
    -11 -1 6
    11 1 -6
    -11 1 6
    11 1 -6
    11 1 -6
    -11 1 6
    -11 1 6
    11 1 -6
    10 -1 -6
    -10 -1 6
    -10 -1 6
    10 -1 -6
    10 -1 -6
    -10 1 6
    10 1 -6
    -10 1 6
    10 1 -6
    10 1 -6
    -10 1 6
    9 -1 -6
    9 -1 -6
    -9 -1 6
    -9 -1 6
    9 -1 -6
    -9 -1 6
    9 1 -6
    9 1 -6
    -9 1 6
    -9 1 6
    -9 1 6
    9 1 -6
    8 -1 -6
    8 -1 -6
    8 -1 -6
    8 -1 -6
    -8 -1 6
    -8 -1 6
    -8 -1 6
    -8 -1 6
    8 1 -6
    -8 1 6
    -8 1 6
    -8 1 6
    -8 1 6
    8 1 -6
    8 1 -6
    8 1 -6
    -7 -1 6
    7 -1 -6
    -7 -1 6
    -7 -1 6
    7 -1 -6
    7 -1 -6
    7 -1 -6
    -7 -1 6
    7 1 -6
    -7 1 6
    7 1 -6
    7 1 -6
    -7 1 6
    -7 1 6
    7 1 -6
    -6 -1 6
    -6 -1 6
    6 -1 -6
    6 -1 -6
    6 -1 -6
    -6 -1 6
    -6 -1 6
    6 -1 -6
    -6 1 6
    6 1 -6
    -6 1 6
    -6 1 6
    6 1 -6
    -5 -1 6
    -5 -1 6
    5 -1 -6
    5 -1 -6
    5 -1 -6
    5 -1 -6
    -5 -1 6
    -5 -1 6
    -5 1 6
    5 1 -6
    -5 1 6
    5 1 -6
    5 1 -6
    -5 1 6
    -5 1 6
    5 1 -6
    4 -1 -6
    -4 -1 6
    -4 -1 6
    4 -1 -6
    4 -1 -6
    4 -1 -6
    -4 -1 6
    4 1 -6
    -4 1 6
    -4 1 6
    4 1 -6
    -4 1 6
    4 1 -6
    3 -1 -6
    3 -1 -6
    -3 -1 6
    3 -1 -6
    -3 -1 6
    -3 -1 6
    3 -1 -6
    3 -1 -6
    -3 -1 6
    -3 -1 6
    -3 1 6
    -3 1 6
    -3 1 6
    -3 1 6
    3 1 -6
    3 1 -6
    3 1 -6
    3 1 -6
    -2 -1 6
    -2 -1 6
    2 -1 -6
    2 -1 -6
    2 -1 -6
    -2 -1 6
    2 -1 -6
    -2 -1 6
    -2 -1 6
    -2 -1 6
    2 -1 -6
    2 1 -6
    -2 1 6
    -2 1 6
    -2 1 6
    -2 1 6
    2 1 -6
    2 1 -6
    2 1 -6
    1 -1 -6
    -1 -1 6
    -1 -1 6
    1 -1 -6
    1 -1 -6
    -1 -1 6
    -1 -1 6
    -1 -1 6
    1 -1 -6
    1 -1 -6
    -1 1 6
    -1 1 6
    1 1 -6
    -1 1 6
    1 1 -6
    -1 1 6
    1 1 -6
    1 1 -6
    -1 1 6
    -1 1 6
    1 1 -6
    -1 1 6
    0 -1 -6
    0 -1 -6
    0 -1 -6
    0 -1 -6
    0 -1 -6
    0 -1 6
    0 -1 6
    0 -1 6
    0 -1 6
    0 1 -6
    0 1 6
    0 1 6
    0 1 6
    0 1 6
    0 1 -6
    0 1 -6
    0 1 6
    0 1 -6
    0 1 6
    0 1 6
    0 1 -6
    1 -1 6
    -1 -1 -6
    -1 -1 -6
    -1 -1 -6
    1 -1 6
    -1 -1 -6
    1 -1 6
    -1 -1 -6
    -1 -1 -6
    1 -1 6
    -1 1 -6
    -1 1 -6
    1 1 6
    -1 1 -6
    -1 1 -6
    -1 1 -6
    1 1 6
    -1 1 -6
    1 1 6
    1 1 6
    1 1 6
    2 -1 6
    2 -1 6
    -2 -1 -6
    2 -1 6
    -2 -1 -6
    2 -1 6
    -2 -1 -6
    -2 -1 -6
    -2 -1 -6
    -2 -1 -6
    2 -1 6
    -2 1 -6
    -2 1 -6
    -2 1 -6
    -2 1 -6
    2 1 6
    -2 1 -6
    2 1 6
    -2 1 -6
    2 1 6
    2 1 6
    3 -1 6
    3 -1 6
    -3 -1 -6
    3 -1 6
    3 -1 6
    3 -1 6
    -3 -1 -6
    -3 -1 -6
    -3 -1 -6
    -3 -1 -6
    -3 -1 -6
    -3 1 -6
    -3 1 -6
    3 1 6
    -3 1 -6
    3 1 6
    3 1 6
    -3 1 -6
    3 1 6
    4 -1 6
    -4 -1 -6
    4 -1 6
    -4 -1 -6
    -4 -1 -6
    -4 -1 -6
    -4 -1 -6
    4 -1 6
    4 1 6
    -4 1 -6
    4 1 6
    4 1 6
    4 1 6
    -4 1 -6
    4 1 6
    -4 1 -6
    5 -1 6
    5 -1 6
    -5 -1 -6
    5 -1 6
    -5 -1 -6
    -5 -1 -6
    -5 -1 -6
    -5 1 -6
    5 1 6
    5 1 6
    -5 1 -6
    5 1 6
    -5 1 -6
    5 1 6
    5 1 6
    -5 1 -6
    -6 -1 -6
    6 -1 6
    6 -1 6
    6 -1 6
    -6 -1 -6
    -6 -1 -6
    6 1 6
    6 1 6
    -6 1 -6
    6 1 6
    -6 1 -6
    -6 1 -6
    7 -1 6
    -7 -1 -6
    -7 -1 -6
    7 -1 6
    7 -1 6
    -7 -1 -6
    7 1 6
    -7 1 -6
    -7 1 -6
    7 1 6
    7 1 6
    -7 1 -6
    8 -1 6
    8 -1 6
    -8 -1 -6
    -8 -1 -6
    -8 -1 -6
    8 -1 6
    -8 1 -6
    8 1 6
    -8 1 -6
    -8 1 -6
    -8 1 -6
    8 1 6
    8 1 6
    8 1 6
    9 -1 6
    -9 -1 -6
    -9 -1 -6
    9 -1 6
    9 -1 6
    -9 -1 -6
    -9 1 -6
    9 1 6
    -9 1 -6
    -9 1 -6
    9 1 6
    9 1 6
    -9 1 -6
    10 -1 6
    10 -1 6
    -10 -1 -6
    -10 -1 -6
    10 -1 6
    -10 -1 -6
    10 -1 6
    -10 1 -6
    -10 1 -6
    10 1 6
    -10 1 -6
    -10 1 -6
    10 1 6
    10 1 6
    10 1 6
    11 -1 6
    11 -1 6
    -11 -1 -6
    -11 -1 -6
    11 -1 6
    11 -1 6
    -11 -1 -6
    11 1 6
    -11 1 -6
    -11 1 -6
    11 1 6
    -11 1 -6
    11 1 6
    -11 1 -6
    11 1 6
    13 -2 -6
    -13 -2 6
    -13 -2 6
    13 -2 -6
    -13 -2 6
    13 -2 -6
    -13 -2 6
    13 -2 -6
    -13 2 6
    13 2 -6
    -13 2 6
    13 2 -6
    13 2 -6
    -13 2 6
    -13 2 6
    13 2 -6
    -12 -2 6
    -12 -2 6
    -12 -2 6
    12 -2 -6
    12 -2 -6
    12 -2 -6
    12 -2 -6
    -12 -2 6
    12 2 -6
    -12 2 6
    12 2 -6
    12 2 -6
    -12 2 6
    12 2 -6
    -12 2 6
    11 -2 -6
    11 -2 -6
    -11 -2 6
    -11 -2 6
    -11 -2 6
    11 -2 -6
    -11 -2 6
    -11 2 6
    11 2 -6
    11 2 -6
    11 2 -6
    -11 2 6
    11 2 -6
    -11 2 6
    10 -2 -6
    -10 -2 6
    -10 -2 6
    10 -2 -6
    10 -2 -6
    -10 -2 6
    10 2 -6
    10 2 -6
    -10 2 6
    -10 2 6
    10 2 -6
    10 2 -6
    -9 -2 6
    -9 -2 6
    9 -2 -6
    9 -2 -6
    9 -2 -6
    -9 -2 6
    -9 2 6
    -9 2 6
    9 2 -6
    9 2 -6
    9 2 -6
    -9 2 6
    8 -2 -6
    -8 -2 6
    8 -2 -6
    -8 -2 6
    8 -2 -6
    -8 -2 6
    8 2 -6
    8 2 -6
    -8 2 6
    8 2 -6
    -8 2 6
    7 -2 -6
    -7 -2 6
    -7 -2 6
    7 -2 -6
    -7 -2 6
    7 -2 -6
    -7 2 6
    -7 2 6
    -7 2 6
    7 2 -6
    7 2 -6
    7 2 -6
    -7 2 6
    7 2 -6
    6 -2 -6
    -6 -2 6
    -6 -2 6
    6 -2 -6
    -6 -2 6
    6 -2 -6
    6 -2 -6
    -6 -2 6
    6 -2 -6
    -6 2 6
    6 2 -6
    -6 2 6
    6 2 -6
    6 2 -6
    -6 2 6
    6 2 -6
    -6 2 6
    5 -2 -6
    -5 -2 6
    5 -2 -6
    -5 -2 6
    -5 -2 6
    5 -2 -6
    5 -2 -6
    -5 -2 6
    5 -2 -6
    5 2 -6
    -5 2 6
    5 2 -6
    5 2 -6
    -5 2 6
    -5 2 6
    5 2 -6
    -5 2 6
    4 -2 -6
    4 -2 -6
    4 -2 -6
    4 -2 -6
    -4 -2 6
    -4 -2 6
    4 -2 -6
    -4 -2 6
    -4 -2 6
    -4 -2 6
    -4 2 6
    -4 2 6
    4 2 -6
    4 2 -6
    4 2 -6
    4 2 -6
    -4 2 6
    -4 2 6
    -3 -2 6
    3 -2 -6
    -3 -2 6
    3 -2 -6
    3 -2 -6
    3 -2 -6
    -3 -2 6
    -3 -2 6
    3 -2 -6
    -3 -2 6
    -3 -2 6
    3 2 -6
    3 2 -6
    -3 2 6
    -3 2 6
    -3 2 6
    3 2 -6
    3 2 -6
    -3 2 6
    2 -2 -6
    -2 -2 6
    2 -2 -6
    -2 -2 6
    2 -2 -6
    2 -2 -6
    -2 -2 6
    2 -2 -6
    -2 -2 6
    -2 -2 6
    -2 -2 6
    -2 2 6
    2 2 -6
    2 2 -6
    -2 2 6
    -2 2 6
    -2 2 6
    -2 2 6
    2 2 -6
    -1 -2 6
    1 -2 -6
    -1 -2 6
    -1 -2 6
    -1 -2 6
    1 -2 -6
    1 -2 -6
    1 -2 -6
    1 -2 -6
    -1 -2 6
    1 2 -6
    1 2 -6
    -1 2 6
    1 2 -6
    1 2 -6
    -1 2 6
    -1 2 6
    -1 2 6
    -1 2 6
    1 2 -6
    0 -2 6
    0 -2 -6
    0 -2 -6
    0 -2 -6
    0 -2 6
    0 -2 6
    0 -2 6
    0 -2 -6
    0 -2 6
    0 -2 -6
    0 2 6
    0 2 6
    0 2 6
    0 2 -6
    0 2 -6
    0 2 -6
    0 2 6
    0 2 -6
    0 2 6
    0 2 6
    0 2 -6
    0 2 6
    1 -2 6
    -1 -2 -6
    -1 -2 -6
    -1 -2 -6
    1 -2 6
    -1 -2 -6
    1 -2 6
    1 -2 6
    -1 -2 -6
    1 -2 6
    -1 2 -6
    1 2 6
    1 2 6
    -1 2 -6
    -1 2 -6
    -1 2 -6
    1 2 6
    -1 2 -6
    -1 2 -6
    1 2 6
    1 2 6
    2 -2 6
    2 -2 6
    -2 -2 -6
    -2 -2 -6
    2 -2 6
    -2 -2 -6
    -2 -2 -6
    2 -2 6
    -2 -2 -6
    -2 2 -6
    2 2 6
    2 2 6
    -2 2 -6
    -2 2 -6
    -2 2 -6
    -2 2 -6
    -2 2 -6
    2 2 6
    -3 -2 -6
    -3 -2 -6
    3 -2 6
    3 -2 6
    -3 -2 -6
    3 -2 6
    -3 -2 -6
    -3 -2 -6
    -3 -2 -6
    3 -2 6
    -3 2 -6
    -3 2 -6
    3 2 6
    3 2 6
    3 2 6
    -3 2 -6
    -3 2 -6
    3 2 6
    3 2 6
    -3 2 -6
    4 -2 6
    -4 -2 -6
    -4 -2 -6
    4 -2 6
    4 -2 6
    -4 -2 -6
    -4 -2 -6
    -4 -2 -6
    4 -2 6
    -4 2 -6
    4 2 6
    -4 2 -6
    4 2 6
    -4 2 -6
    -4 2 -6
    -4 2 -6
    4 2 6
    4 2 6
    -5 -2 -6
    5 -2 6
    5 -2 6
    5 -2 6
    -5 -2 -6
    5 -2 6
    -5 -2 -6
    -5 2 -6
    5 2 6
    -5 2 -6
    5 2 6
    -5 2 -6
    5 2 6
    6 -2 6
    -6 -2 -6
    -6 -2 -6
    6 -2 6
    6 -2 6
    6 -2 6
    -6 -2 -6
    -6 2 -6
    -6 2 -6
    6 2 6
    -6 2 -6
    6 2 6
    -6 2 -6
    6 2 6
    -7 -2 -6
    -7 -2 -6
    7 -2 6
    7 -2 6
    -7 -2 -6
    -7 -2 -6
    7 -2 6
    7 -2 6
    -7 2 -6
    7 2 6
    -7 2 -6
    7 2 6
    7 2 6
    -7 2 -6
    -7 2 -6
    7 2 6
    8 -2 6
    -8 -2 -6
    8 -2 6
    8 -2 6
    -8 -2 -6
    8 -2 6
    -8 -2 -6
    8 2 6
    8 2 6
    8 2 6
    -8 2 -6
    -8 2 -6
    -8 2 -6
    -8 2 -6
    8 2 6
    -9 -2 -6
    -9 -2 -6
    9 -2 6
    9 -2 6
    -9 -2 -6
    -9 2 -6
    -9 2 -6
    -9 2 -6
    9 2 6
    9 2 6
    9 2 6
    -9 2 -6
    -10 -2 -6
    10 -2 6
    10 -2 6
    10 -2 6
    -10 -2 -6
    -10 -2 -6
    10 2 6
    10 2 6
    -10 2 -6
    10 2 6
    -10 2 -6
    -10 2 -6
    -10 2 -6
    10 2 6
    -12 -3 6
    -12 -3 6
    12 -3 -6
    12 -3 -6
    12 -3 -6
    -12 -3 6
    12 -3 -6
    -12 -3 6
    -12 3 6
    12 3 -6
    12 3 -6
    -12 3 6
    -12 3 6
    12 3 -6
    -12 3 6
    12 3 -6
    11 -3 -6
    -11 -3 6
    -11 -3 6
    11 -3 -6
    11 -3 -6
    11 -3 -6
    -11 -3 6
    11 3 -6
    -11 3 6
    -11 3 6
    11 3 -6
    11 3 -6
    11 3 -6
    -11 3 6
    10 -3 -6
    10 -3 -6
    -10 -3 6
    -10 -3 6
    -10 -3 6
    10 -3 -6
    10 -3 -6
    -10 -3 6
    10 -3 -6
    -10 3 6
    10 3 -6
    10 3 -6
    10 3 -6
    -10 3 6
    -10 3 6
    10 3 -6
    -9 -3 6
    9 -3 -6
    9 -3 -6
    9 -3 -6
    9 -3 -6
    -9 -3 6
    9 -3 -6
    -9 -3 6
    -9 -3 6
    9 3 -6
    9 3 -6
    -9 3 6
    9 3 -6
    -9 3 6
    -9 3 6
    9 3 -6
    8 -3 -6
    8 -3 -6
    -8 -3 6
    -8 -3 6
    -8 -3 6
    8 -3 -6
    8 -3 -6
    -8 3 6
    -8 3 6
    8 3 -6
    -8 3 6
    8 3 -6
    8 3 -6
    -7 -3 6
    7 -3 -6
    7 -3 -6
    7 -3 -6
    7 -3 -6
    -7 -3 6
    -7 -3 6
    7 3 -6
    -7 3 6
    7 3 -6
    -7 3 6
    7 3 -6
    7 3 -6
    -7 3 6
    -6 -3 6
    6 -3 -6
    -6 -3 6
    6 -3 -6
    -6 -3 6
    -6 -3 6
    6 -3 -6
    6 -3 -6
    -6 -3 6
    6 -3 -6
    6 3 -6
    -6 3 6
    6 3 -6
    6 3 -6
    -6 3 6
    -6 3 6
    -6 3 6
    6 3 -6
    -5 -3 6
    -5 -3 6
    -5 -3 6
    5 -3 -6
    -5 -3 6
    5 -3 -6
    -5 -3 6
    5 -3 -6
    -5 -3 6
    5 -3 -6
    5 -3 -6
    -5 3 6
    5 3 -6
    5 3 -6
    5 3 -6
    -5 3 6
    -5 3 6
    -5 3 6
    5 3 -6
    4 -3 -6
    -4 -3 6
    4 -3 -6
    4 -3 -6
    -4 -3 6
    -4 -3 6
    -4 -3 6
    4 -3 -6
    -4 -3 6
    4 -3 -6
    -4 3 6
    4 3 -6
    -4 3 6
    4 3 -6
    4 3 -6
    -4 3 6
    4 3 -6
    -4 3 6
    -3 -3 6
    -3 -3 6
    -3 -3 6
    3 -3 -6
    3 -3 -6
    -3 -3 6
    3 -3 -6
    -3 -3 6
    -3 -3 6
    3 -3 -6
    3 -3 -6
    3 3 -6
    -3 3 6
    3 3 -6
    3 3 -6
    -3 3 6
    -3 3 6
    -3 3 6
    3 3 -6
    -2 -3 6
    -2 -3 6
    -2 -3 6
    -2 -3 6
    2 -3 -6
    2 -3 -6
    2 -3 -6
    2 -3 -6
    -2 -3 6
    2 -3 -6
    2 3 -6
    2 3 -6
    2 3 -6
    -2 3 6
    -2 3 6
    2 3 -6
    -2 3 6
    -2 3 6
    2 3 -6
    -2 3 6
    -1 -3 6
    1 -3 -6
    -1 -3 6
    1 -3 -6
    1 -3 -6
    -1 -3 6
    1 -3 -6
    -1 -3 6
    1 -3 -6
    -1 -3 6
    -1 -3 6
    1 3 -6
    -1 3 6
    -1 3 6
    1 3 -6
    1 3 -6
    1 3 -6
    -1 3 6
    1 3 -6
    -1 3 6
    1 3 -6
    -1 3 6
    1 3 -6
    0 -3 -6
    0 -3 6
    0 -3 6
    0 -3 -6
    0 -3 -6
    0 -3 6
    0 -3 6
    0 -3 -6
    0 -3 6
    0 3 -6
    0 3 6
    0 3 6
    0 3 -6
    0 3 -6
    0 3 -6
    0 3 -6
    0 3 6
    0 3 -6
    0 3 6
    0 3 6
    1 -3 6
    -1 -3 -6
    -1 -3 -6
    -1 -3 -6
    -1 -3 -6
    1 -3 6
    1 -3 6
    -1 -3 -6
    1 -3 6
    -1 3 -6
    -1 3 -6
    1 3 6
    -1 3 -6
    -1 3 -6
    1 3 6
    -1 3 -6
    1 3 6
    -1 3 -6
    1 3 6
    -2 -3 -6
    -2 -3 -6
    -2 -3 -6
    -2 -3 -6
    -2 -3 -6
    2 -3 6
    2 -3 6
    2 -3 6
    2 -3 6
    -2 3 -6
    -2 3 -6
    2 3 6
    2 3 6
    -2 3 -6
    -2 3 -6
    -2 3 -6
    2 3 6
    -2 3 -6
    2 3 6
    -3 -3 -6
    3 -3 6
    3 -3 6
    3 -3 6
    -3 -3 -6
    3 -3 6
    3 -3 6
    -3 -3 -6
    -3 -3 -6
    -3 3 -6
    3 3 6
    -3 3 -6
    3 3 6
    3 3 6
    -3 3 -6
    3 3 6
    -4 -3 -6
    4 -3 6
    -4 -3 -6
    4 -3 6
    4 -3 6
    4 -3 6
    4 -3 6
    -4 -3 -6
    4 3 6
    4 3 6
    4 3 6
    4 3 6
    -4 3 -6
    -4 3 -6
    -5 -3 -6
    5 -3 6
    5 -3 6
    -5 -3 -6
    -5 -3 -6
    5 -3 6
    5 -3 6
    -5 -3 -6
    5 3 6
    -5 3 -6
    5 3 6
    -5 3 -6
    5 3 6
    5 3 6
    -5 3 -6
    -5 3 -6
    -5 3 -6
    6 -3 6
    6 -3 6
    -6 -3 -6
    -6 -3 -6
    6 -3 6
    -6 -3 -6
    6 -3 6
    -6 -3 -6
    -6 3 -6
    -6 3 -6
    -6 3 -6
    -6 3 -6
    6 3 6
    -6 3 -6
    6 3 6
    6 3 6
    6 3 6
    -7 -3 -6
    7 -3 6
    -7 -3 -6
    -7 -3 -6
    7 -3 6
    -7 -3 -6
    7 -3 6
    7 3 6
    -7 3 -6
    -7 3 -6
    -7 3 -6
    7 3 6
    -7 3 -6
    7 3 6
    7 3 6
    -7 3 -6
    -8 -3 -6
    8 -3 6
    -8 -3 -6
    8 -3 6
    8 -3 6
    -8 -3 -6
    8 -3 6
    -8 3 -6
    8 3 6
    8 3 6
    -8 3 -6
    -8 3 -6
    -8 3 -6
    8 3 6
    8 3 6
    -8 3 -6
    9 -3 6
    9 -3 6
    -9 -3 -6
    -9 -3 -6
    9 -3 6
    9 -3 6
    -9 -3 -6
    -9 3 -6
    -9 3 -6
    9 3 6
    -9 3 -6
    9 3 6
    -9 3 -6
    9 3 6
    -9 3 -6
    9 3 6
    -10 -3 -6
    10 -3 6
    -10 -3 -6
    10 -3 6
    -10 -3 -6
    -10 -3 -6
    10 -3 6
    10 3 6
    10 3 6
    -10 3 -6
    10 3 6
    10 3 6
    -10 3 -6
    -10 3 -6
    -10 3 -6
    -10 3 -6
    -11 -4 6
    -11 -4 6
    11 -4 -6
    -11 -4 6
    11 -4 -6
    11 -4 -6
    11 -4 -6
    -11 -4 6
    11 -4 -6
    -11 4 6
    11 4 -6
    -11 4 6
    -11 4 6
    11 4 -6
    11 4 -6
    -11 4 6
    11 4 -6
    -10 -4 6
    10 -4 -6
    -10 -4 6
    -10 -4 6
    10 -4 -6
    10 -4 -6
    -10 -4 6
    10 -4 -6
    10 4 -6
    -10 4 6
    -10 4 6
    -10 4 6
    10 4 -6
    10 4 -6
    10 4 -6
    -9 -4 6
    -9 -4 6
    9 -4 -6
    9 -4 -6
    9 -4 -6
    -9 -4 6
    -9 -4 6
    9 -4 -6
    9 -4 -6
    -9 -4 6
    -9 4 6
    9 4 -6
    9 4 -6
    -9 4 6
    9 4 -6
    9 4 -6
    -9 4 6
    8 -4 -6
    -8 -4 6
    8 -4 -6
    8 -4 -6
    -8 -4 6
    8 -4 -6
    -8 -4 6
    8 -4 -6
    -8 -4 6
    -8 -4 6
    -8 4 6
    -8 4 6
    -8 4 6
    8 4 -6
    8 4 -6
    -8 4 6
    8 4 -6
    7 -4 -6
    7 -4 -6
    7 -4 -6
    7 -4 -6
    -7 -4 6
    7 -4 -6
    -7 -4 6
    -7 -4 6
    -7 -4 6
    -7 -4 6
    -7 4 6
    7 4 -6
    7 4 -6
    -7 4 6
    -7 4 6
    7 4 -6
    -7 4 6
    -6 -4 6
    6 -4 -6
    -6 -4 6
    -6 -4 6
    6 -4 -6
    6 -4 -6
    6 -4 -6
    -6 -4 6
    -6 -4 6
    -6 4 6
    -6 4 6
    6 4 -6
    6 4 -6
    -6 4 6
    6 4 -6
    -5 -4 6
    5 -4 -6
    5 -4 -6
    -5 -4 6
    5 -4 -6
    5 -4 -6
    -5 -4 6
    -5 -4 6
    -5 -4 6
    -5 4 6
    5 4 -6
    5 4 -6
    -5 4 6
    -5 4 6
    5 4 -6
    5 4 -6
    -5 4 6
    5 4 -6
    4 -4 -6
    -4 -4 6
    -4 -4 6
    4 -4 -6
    -4 -4 6
    4 -4 -6
    4 -4 -6
    -4 -4 6
    4 -4 -6
    4 4 -6
    4 4 -6
    4 4 -6
    -4 4 6
    -4 4 6
    4 4 -6
    -4 4 6
    -4 4 6
    4 4 -6
    3 -4 -6
    -3 -4 6
    3 -4 -6
    3 -4 -6
    -3 -4 6
    3 -4 -6
    3 -4 -6
    -3 -4 6
    -3 -4 6
    3 4 -6
    3 4 -6
    -3 4 6
    3 4 -6
    3 4 -6
    -3 4 6
    -3 4 6
    3 4 -6
    -3 4 6
    2 -4 -6
    2 -4 -6
    -2 -4 6
    2 -4 -6
    -2 -4 6
    -2 -4 6
    -2 -4 6
    2 -4 -6
    2 -4 -6
    2 4 -6
    2 4 -6
    -2 4 6
    -2 4 6
    2 4 -6
    -2 4 6
    2 4 -6
    2 4 -6
    -2 4 6
    1 -4 -6
    1 -4 -6
    -1 -4 6
    -1 -4 6
    1 -4 -6
    -1 -4 6
    1 -4 -6
    1 -4 -6
    -1 4 6
    1 4 -6
    -1 4 6
    1 4 -6
    -1 4 6
    1 4 -6
    -1 4 6
    -1 4 6
    1 4 -6
    1 4 -6
    1 4 -6
    1 4 -6
    0 -4 -6
    0 -4 -6
    0 -4 6
    0 -4 -6
    0 -4 -6
    0 -4 -6
    0 -4 6
    0 4 6
    0 4 -6
    0 4 -6
    0 4 -6
    0 4 -6
    0 4 6
    0 4 -6
    0 4 -6
    0 4 6
    0 4 6
    -1 -4 -6
    1 -4 6
    -1 -4 -6
    1 -4 6
    -1 -4 -6
    -1 -4 -6
    1 4 6
    -1 4 -6
    1 4 6
    1 4 6
    1 4 6
    -1 4 -6
    -1 4 -6
    -1 4 -6
    -1 4 -6
    -2 -4 -6
    2 -4 6
    -2 -4 -6
    -2 -4 -6
    -2 -4 -6
    -2 -4 -6
    2 -4 6
    -2 4 -6
    2 4 6
    2 4 6
    -2 4 -6
    -2 4 -6
    2 4 6
    -2 4 -6
    -3 -4 -6
    3 -4 6
    -3 -4 -6
    3 -4 6
    3 -4 6
    3 -4 6
    -3 -4 -6
    3 4 6
    -3 4 -6
    3 4 6
    3 4 6
    3 4 6
    -3 4 -6
    -3 4 -6
    4 -4 6
    -4 -4 -6
    4 -4 6
    4 -4 6
    -4 -4 -6
    -4 -4 -6
    -4 -4 -6
    4 -4 6
    -4 4 -6
    -4 4 -6
    4 4 6
    -4 4 -6
    -4 4 -6
    4 4 6
    -4 4 -6
    4 4 6
    4 4 6
    -5 -4 -6
    5 -4 6
    -5 -4 -6
    5 -4 6
    -5 -4 -6
    5 -4 6
    -5 -4 -6
    5 -4 6
    5 4 6
    5 4 6
    -5 4 -6
    5 4 6
    -5 4 -6
    5 4 6
    -5 4 -6
    6 -4 6
    6 -4 6
    6 -4 6
    6 -4 6
    -6 -4 -6
    6 -4 6
    -6 -4 -6
    -6 -4 -6
    -6 4 -6
    -6 4 -6
    -6 4 -6
    -6 4 -6
    6 4 6
    6 4 6
    6 4 6
    7 -4 6
    7 -4 6
    -7 -4 -6
    -7 -4 -6
    -7 -4 -6
    -7 -4 -6
    7 -4 6
    -7 -4 -6
    7 -4 6
    7 -4 6
    -7 4 -6
    7 4 6
    7 4 6
    -7 4 -6
    -7 4 -6
    7 4 6
    -7 4 -6
    7 4 6
    -7 4 -6
    -7 4 -6
    -8 -4 -6
    8 -4 6
    -8 -4 -6
    8 -4 6
    -8 -4 -6
    8 -4 6
    8 -4 6
    -8 -4 -6
    -8 4 -6
    8 4 6
    -8 4 -6
    8 4 6
    -8 4 -6
    -8 4 -6
    8 4 6
    8 4 6
    -8 4 -6
    9 -4 6
    9 -4 6
    -9 -4 -6
    9 -4 6
    -9 -4 -6
    9 -4 6
    -9 -4 -6
    -9 4 -6
    9 4 6
    -9 4 -6
    9 4 6
    -9 4 -6
    9 4 6
    -9 4 -6
    -9 4 -6
    9 4 6
    10 -5 -6
    10 -5 -6
    10 -5 -6
    -10 -5 6
    -10 -5 6
    10 -5 -6
    10 -5 -6
    -10 -5 6
    -10 -5 6
    -10 -5 6
    -10 5 6
    10 5 -6
    10 5 -6
    -10 5 6
    -10 5 6
    10 5 -6
    10 5 -6
    9 -5 -6
    -9 -5 6
    -9 -5 6
    9 -5 -6
    9 -5 -6
    -9 -5 6
    9 -5 -6
    -9 -5 6
    -9 -5 6
    -9 -5 6
    -9 5 6
    -9 5 6
    -9 5 6
    9 5 -6
    9 5 -6
    9 5 -6
    9 5 -6
    -8 -5 6
    -8 -5 6
    8 -5 -6
    -8 -5 6
    -8 -5 6
    -8 -5 6
    8 -5 -6
    -8 -5 6
    8 -5 -6
    -8 5 6
    -8 5 6
    8 5 -6
    8 5 -6
    8 5 -6
    -8 5 6
    7 -5 -6
    -7 -5 6
    -7 -5 6
    7 -5 -6
    -7 -5 6
    7 -5 -6
    -7 -5 6
    7 5 -6
    -7 5 6
    7 5 -6
    -7 5 6
    -7 5 6
    -7 5 6
    7 5 -6
    7 5 -6
    -6 -5 6
    -6 -5 6
    6 -5 -6
    6 -5 -6
    -6 -5 6
    -6 -5 6
    6 -5 -6
    6 5 -6
    6 5 -6
    -6 5 6
    -6 5 6
    6 5 -6
    5 -5 -6
    -5 -5 6
    5 -5 -6
    -5 -5 6
    -5 -5 6
    -5 5 6
    -5 5 6
    -5 5 6
    5 5 -6
    5 5 -6
    -5 5 6
    5 5 -6
    5 5 -6
    4 -5 -6
    -4 -5 6
    4 -5 -6
    -4 -5 6
    4 5 -6
    -4 5 6
    4 5 -6
    -4 5 6
    4 5 -6
    4 5 -6
    -4 5 6
    4 5 -6
    -4 5 6
    3 -5 -6
    -3 -5 6
    -3 -5 6
    3 -5 -6
    -3 -5 6
    3 5 -6
    3 5 -6
    3 5 -6
    3 5 -6
    -3 5 6
    -3 5 6
    -3 5 6
    -3 5 6
    2 -5 -6
    2 -5 -6
    -2 -5 6
    -2 -5 6
    -2 -5 6
    2 5 -6
    -2 5 6
    2 5 -6
    -2 5 6
    2 5 -6
    2 5 -6
    2 5 -6
    -2 5 6
    -2 5 6
    -2 5 6
    -1 -5 6
    -1 -5 6
    1 -5 -6
    1 -5 -6
    1 5 -6
    1 5 -6
    1 5 -6
    -1 5 6
    1 5 -6
    -1 5 6
    1 5 -6
    -1 5 6
    -1 5 6
    0 -5 6
    0 -5 -6
    0 -5 -6
    0 -5 -6
    0 -5 6
    0 5 -6
    0 5 -6
    0 5 -6
    0 5 -6
    0 5 6
    0 5 6
    0 5 6
    0 5 -6
    0 5 6
    -1 -5 -6
    -1 -5 -6
    1 -5 6
    1 -5 6
    -1 -5 -6
    1 5 6
    -1 5 -6
    -1 5 -6
    -1 5 -6
    1 5 6
    -1 5 -6
    -1 5 -6
    -1 5 -6
    1 5 6
    -2 -5 -6
    2 -5 6
    -2 -5 -6
    2 -5 6
    -2 5 -6
    2 5 6
    -2 5 -6
    -2 5 -6
    -2 5 -6
    2 5 6
    2 5 6
    -2 5 -6
    -2 5 -6
    -3 -5 -6
    -3 -5 -6
    3 -5 6
    3 -5 6
    3 5 6
    -3 5 -6
    -3 5 -6
    3 5 6
    -3 5 -6
    -3 5 -6
    -3 5 -6
    3 5 6
    3 5 6
    4 -5 6
    -4 -5 -6
    -4 -5 -6
    -4 -5 -6
    -4 -5 -6
    -4 5 -6
    -4 5 -6
    4 5 6
    -4 5 -6
    4 5 6
    -4 5 -6
    4 5 6
    4 5 6
    -5 -5 -6
    -5 -5 -6
    -5 -5 -6
    5 -5 6
    -5 -5 -6
    -5 5 -6
    -5 5 -6
    -5 5 -6
    5 5 6
    5 5 6
    -5 5 -6
    -5 5 -6
    5 5 6
    -6 -5 -6
    -6 -5 -6
    6 -5 6
    -6 -5 -6
    -6 -5 -6
    6 -5 6
    6 5 6
    6 5 6
    6 5 6
    -6 5 -6
    6 5 6
    -6 5 -6
    -6 5 -6
    -6 5 -6
    -7 -5 -6
    7 -5 6
    -7 -5 -6
    -7 -5 -6
    7 -5 6
    -7 -5 -6
    -7 5 -6
    7 5 6
    -7 5 -6
    7 5 6
    -7 5 -6
    7 5 6
    7 5 6
    -7 5 -6
    -7 5 -6
    -8 -6 6
    -8 -6 6
    8 -6 -6
    8 -6 -6
    -8 -6 6
    -8 -6 6
    8 6 -6
    8 6 -6
    -8 6 6
    8 6 -6
    -8 6 6
    8 6 -6
    -7 -6 6
    -7 -6 6
    7 -6 -6
    7 -6 -6
    7 -6 -6
    -7 -6 6
    7 6 -6
    -7 6 6
    7 6 -6
    7 6 -6
    -7 6 6
    -7 6 6
    7 6 -6
    -6 -6 6
    6 -6 -6
    -6 -6 6
    6 -6 -6
    -6 -6 6
    6 6 -6
    -6 6 6
    -6 6 6
    6 6 -6
    6 6 -6
    -5 -6 6
    -5 -6 6
    5 -6 -6
    5 -6 -6
    -5 -6 6
    -5 -6 6
    -5 6 6
    -5 6 6
    5 6 -6
    5 6 -6
    5 6 -6
    -5 6 6
    5 6 -6
    -5 6 6
    -4 -6 6
    -4 -6 6
    4 -6 -6
    4 -6 -6
    4 -6 -6
    -4 6 6
    -4 6 6
    4 6 -6
    -4 6 6
    4 6 -6
    4 6 -6
    -4 6 6
    4 6 -6
    3 -6 -6
    3 -6 -6
    -3 -6 6
    3 -6 -6
    3 6 -6
    -3 6 6
    3 6 -6
    -3 6 6
    3 6 -6
    -3 6 6
    -3 6 6
    -3 6 6
    -3 6 6
    3 6 -6
    2 -6 -6
    2 -6 -6
    -2 -6 6
    2 -6 -6
    2 6 -6
    -2 6 6
    2 6 -6
    -2 6 6
    -2 6 6
    -2 6 6
    -2 6 6
    2 6 -6
    2 6 -6
    -2 6 6
    1 -6 -6
    1 -6 -6
    1 -6 -6
    1 6 -6
    -1 6 6
    -1 6 6
    1 6 -6
    1 6 -6
    1 6 -6
    -1 6 6
    1 6 -6
    -1 6 6
    0 -6 -6
    0 -6 -6
    0 -6 -6
    0 6 -6
    0 6 -6
    0 6 -6
    0 6 6
    0 6 6
    0 6 6
    0 6 -6
    0 6 -6
    0 6 -6
    -1 -6 -6
    -1 -6 -6
    -1 6 -6
    -1 6 -6
    -1 6 -6
    1 6 6
    1 6 6
    -1 6 -6
    1 6 6
    -1 6 -6
    -1 6 -6
    -2 -6 -6
    -2 -6 -6
    2 6 6
    2 6 6
    2 6 6
    -2 6 -6
    -2 6 -6
    -2 6 -6
    2 6 6
    -2 6 -6
    -2 6 -6
    -2 6 -6
    -3 -6 -6
    -3 6 -6
    -3 6 -6
    3 6 6
    -3 6 -6
    -3 6 -6
    -3 6 -6
    3 6 6
    3 6 6
    3 6 6
    -4 -6 -6
    -4 -6 -6
    -4 6 -6
    -4 6 -6
    4 6 6
    4 6 6
    4 6 6
    4 6 6
    -4 6 -6
    -4 6 -6
    -4 6 -6
    5 -6 6
    -5 -6 -6
    -5 -6 -6
    -5 6 -6
    -5 6 -6
    -5 6 -6
    5 6 6
    5 6 6
    -5 6 -6
    5 6 6
    5 6 6
    -4 -7 6
    4 -7 -6
    4 7 -6
    4 7 -6
    4 7 -6
    -4 7 6
    -4 7 6
    4 7 -6
    -4 7 6
    -4 7 6
    -4 7 6
    3 -7 -6
    -3 7 6
    3 7 -6
    3 7 -6
    -3 7 6
    3 7 -6
    -3 7 6
    -3 7 6
    -3 7 6
    3 7 -6
    -3 7 6
    2 -7 -6
    -2 7 6
    -2 7 6
    2 7 -6
    2 7 -6
    -2 7 6
    -2 7 6
    1 -7 -6
    -1 7 6
    -1 7 6
    -1 7 6
    1 7 -6
    -1 7 6
    1 7 -6
    0 -7 -6
    0 7 6
    0 7 6
    0 7 -6
    0 7 -6
    0 7 6
    0 7 -6
    -1 -7 -6
    -1 7 -6
    1 7 6
    1 7 6
    1 7 6
    -1 7 -6
    -1 7 -6
    -1 7 -6
    13 0 -7
    -13 0 7
    13 0 -7
    13 0 -7
    13 0 -7
    -13 0 7
    -13 0 7
    -13 0 7
    12 0 -7
    -12 0 7
    -12 0 7
    12 0 -7
    12 0 -7
    12 0 -7
    -12 0 7
    11 0 -7
    -11 0 7
    11 0 -7
    11 0 -7
    11 0 -7
    -11 0 7
    -11 0 7
    10 0 -7
    -10 0 7
    -10 0 7
    10 0 -7
    -9 0 7
    9 0 -7
    -9 0 7
    -9 0 7
    9 0 -7
    9 0 -7
    -8 0 7
    8 0 -7
    8 0 -7
    8 0 -7
    -8 0 7
    8 0 -7
    -8 0 7
    -8 0 7
    7 0 -7
    -7 0 7
    -7 0 7
    7 0 -7
    7 0 -7
    7 0 -7
    -7 0 7
    -7 0 7
    -6 0 7
    6 0 -7
    -6 0 7
    6 0 -7
    -6 0 7
    6 0 -7
    6 0 -7
    -6 0 7
    5 0 -7
    5 0 -7
    -5 0 7
    -5 0 7
    -5 0 7
    -5 0 7
    5 0 -7
    5 0 -7
    4 0 -7
    4 0 -7
    -4 0 7
    -4 0 7
    -4 0 7
    4 0 -7
    -4 0 7
    3 0 -7
    -3 0 7
    -3 0 7
    -3 0 7
    3 0 -7
    3 0 -7
    3 0 -7
    -2 0 7
    2 0 -7
    -2 0 7
    2 0 -7
    -2 0 7
    2 0 -7
    -2 0 7
    2 0 -7
    2 0 -7
    -2 0 7
    -1 0 7
    1 0 -7
    -1 0 7
    1 0 -7
    -1 0 7
    -1 0 7
    1 0 -7
    1 0 -7
    -1 0 7
    1 0 -7
    0 0 -7
    0 0 7
    0 0 7
    0 0 7
    0 0 7
    0 0 -7
    0 0 7
    0 0 -7
    0 0 7
    0 0 -7
    0 0 -7
    1 0 7
    -1 0 -7
    -1 0 -7
    -1 0 -7
    1 0 7
    1 0 7
    1 0 7
    -1 0 -7
    -1 0 -7
    1 0 7
    2 0 7
    2 0 7
    -2 0 -7
    -2 0 -7
    2 0 7
    2 0 7
    -2 0 -7
    -2 0 -7
    -2 0 -7
    2 0 7
    -3 0 -7
    -3 0 -7
    3 0 7
    3 0 7
    -3 0 -7
    3 0 7
    -3 0 -7
    3 0 7
    3 0 7
    -3 0 -7
    4 0 7
    4 0 7
    -4 0 -7
    -4 0 -7
    -4 0 -7
    4 0 7
    -4 0 -7
    4 0 7
    4 0 7
    -4 0 -7
    -4 0 -7
    -5 0 -7
    5 0 7
    5 0 7
    -5 0 -7
    5 0 7
    -5 0 -7
    -5 0 -7
    5 0 7
    5 0 7
    -6 0 -7
    6 0 7
    -6 0 -7
    6 0 7
    -6 0 -7
    6 0 7
    -6 0 -7
    6 0 7
    6 0 7
    -7 0 -7
    7 0 7
    -7 0 -7
    7 0 7
    7 0 7
    -7 0 -7
    7 0 7
    -7 0 -7
    7 0 7
    8 0 7
    8 0 7
    8 0 7
    -8 0 -7
    -8 0 -7
    -8 0 -7
    8 0 7
    9 0 7
    -9 0 -7
    9 0 7
    -9 0 -7
    9 0 7
    9 0 7
    -9 0 -7
    10 0 7
    10 0 7
    10 0 7
    -10 0 -7
    -10 0 -7
    10 0 7
    -10 0 -7
    13 -1 -7
    13 -1 -7
    -13 -1 7
    13 -1 -7
    -13 -1 7
    -13 -1 7
    -13 -1 7
    13 -1 -7
    -13 1 7
    13 1 -7
    13 1 -7
    -13 1 7
    -13 1 7
    13 1 -7
    -13 1 7
    13 1 -7
    -12 -1 7
    -12 -1 7
    -12 -1 7
    12 -1 -7
    -12 -1 7
    12 -1 -7
    12 -1 -7
    12 -1 -7
    -12 1 7
    -12 1 7
    12 1 -7
    12 1 -7
    12 1 -7
    12 1 -7
    -12 1 7
    11 -1 -7
    11 -1 -7
    -11 -1 7
    -11 -1 7
    11 -1 -7
    -11 -1 7
    -11 1 7
    11 1 -7
    11 1 -7
    11 1 -7
    11 1 -7
    -11 1 7
    -11 1 7
    -10 -1 7
    -10 -1 7
    -10 -1 7
    10 -1 -7
    10 -1 -7
    10 -1 -7
    -10 1 7
    -10 1 7
    10 1 -7
    10 1 -7
    10 1 -7
    10 1 -7
    -10 1 7
    9 -1 -7
    9 -1 -7
    9 -1 -7
    -9 -1 7
    -9 -1 7
    -9 -1 7
    9 -1 -7
    -9 -1 7
    9 1 -7
    9 1 -7
    -9 1 7
    9 1 -7
    -9 1 7
    -9 1 7
    9 1 -7
    -9 1 7
    -8 -1 7
    8 -1 -7
    8 -1 -7
    8 -1 -7
    8 -1 -7
    -8 -1 7
    -8 -1 7
    -8 1 7
    -8 1 7
    8 1 -7
    8 1 -7
    -7 -1 7
    7 -1 -7
    7 -1 -7
    7 -1 -7
    -7 -1 7
    -7 -1 7
    -7 -1 7
    7 -1 -7
    7 1 -7
    7 1 -7
    -7 1 7
    -7 1 7
    7 1 -7
    7 1 -7
    -7 1 7
    -7 1 7
    -6 -1 7
    -6 -1 7
    6 -1 -7
    6 -1 -7
    6 -1 -7
    -6 -1 7
    6 -1 -7
    -6 -1 7
    -6 1 7
    6 1 -7
    -6 1 7
    6 1 -7
    6 1 -7
    -6 1 7
    6 1 -7
    -6 1 7
    5 -1 -7
    5 -1 -7
    -5 -1 7
    -5 -1 7
    -5 -1 7
    5 -1 -7
    5 -1 -7
    -5 -1 7
    5 -1 -7
    -5 1 7
    5 1 -7
    -5 1 7
    5 1 -7
    -5 1 7
    5 1 -7
    -5 1 7
    5 1 -7
    4 -1 -7
    -4 -1 7
    -4 -1 7
    4 -1 -7
    -4 -1 7
    4 -1 -7
    4 -1 -7
    -4 -1 7
    4 -1 -7
    -4 1 7
    4 1 -7
    -4 1 7
    -4 1 7
    4 1 -7
    -4 1 7
    4 1 -7
    -3 -1 7
    3 -1 -7
    3 -1 -7
    -3 -1 7
    -3 -1 7
    3 -1 -7
    -3 -1 7
    -3 -1 7
    3 -1 -7
    -3 -1 7
    3 -1 -7
    3 1 -7
    -3 1 7
    3 1 -7
    -3 1 7
    3 1 -7
    3 1 -7
    -3 1 7
    -3 1 7
    -2 -1 7
    2 -1 -7
    -2 -1 7
    2 -1 -7
    2 -1 -7
    -2 -1 7
    2 -1 -7
    2 -1 -7
    -2 -1 7
    -2 -1 7
    -2 -1 7
    -2 1 7
    2 1 -7
    2 1 -7
    2 1 -7
    -2 1 7
    -2 1 7
    2 1 -7
    -2 1 7
    2 1 -7
    -1 -1 7
    -1 -1 7
    -1 -1 7
    -1 -1 7
    1 -1 -7
    1 -1 -7
    -1 -1 7
    -1 -1 7
    1 -1 -7
    1 -1 -7
    1 -1 -7
    1 1 -7
    -1 1 7
    -1 1 7
    -1 1 7
    -1 1 7
    -1 1 7
    -1 1 7
    1 1 -7
    1 1 -7
    1 1 -7
    -1 1 7
    0 -1 -7
    0 -1 7
    0 -1 -7
    0 -1 7
    0 -1 7
    0 -1 7
    0 -1 -7
    0 -1 -7
    0 -1 7
    0 1 7
    0 1 7
    0 1 -7
    0 1 -7
    0 1 -7
    0 1 7
    0 1 -7
    0 1 7
    0 1 7
    0 1 -7
    0 1 -7
    0 1 7
    1 -1 7
    -1 -1 -7
    1 -1 7
    1 -1 7
    -1 -1 -7
    -1 -1 -7
    1 -1 7
    -1 1 -7
    1 1 7
    -1 1 -7
    -1 1 -7
    -1 1 -7
    1 1 7
    -1 1 -7
    1 1 7
    1 1 7
    -1 1 -7
    2 -1 7
    -2 -1 -7
    -2 -1 -7
    -2 -1 -7
    -2 -1 -7
    2 -1 7
    2 -1 7
    -2 -1 -7
    2 -1 7
    2 1 7
    2 1 7
    2 1 7
    -2 1 -7
    2 1 7
    -2 1 -7
    -2 1 -7
    -2 1 -7
    -2 1 -7
    -2 1 -7
    -3 -1 -7
    -3 -1 -7
    -3 -1 -7
    3 -1 7
    -3 -1 -7
    3 -1 7
    3 -1 7
    -3 -1 -7
    -3 -1 -7
    3 -1 7
    3 -1 7
    3 1 7
    -3 1 -7
    3 1 7
    -3 1 -7
    3 1 7
    3 1 7
    -3 1 -7
    3 1 7
    -3 1 -7
    -3 1 -7
    -4 -1 -7
    -4 -1 -7
    4 -1 7
    4 -1 7
    -4 -1 -7
    -4 -1 -7
    4 -1 7
    -4 -1 -7
    4 -1 7
    -4 -1 -7
    4 1 7
    4 1 7
    -4 1 -7
    4 1 7
    -4 1 -7
    -4 1 -7
    4 1 7
    -4 1 -7
    -4 1 -7
    4 1 7
    -5 -1 -7
    5 -1 7
    -5 -1 -7
    -5 -1 -7
    5 -1 7
    -5 -1 -7
    5 -1 7
    5 -1 7
    -5 -1 -7
    -5 -1 -7
    -5 1 -7
    5 1 7
    -5 1 -7
    5 1 7
    -5 1 -7
    -5 1 -7
    5 1 7
    5 1 7
    -5 1 -7
    5 1 7
    6 -1 7
    -6 -1 -7
    -6 -1 -7
    -6 -1 -7
    6 -1 7
    6 -1 7
    -6 -1 -7
    -6 1 -7
    6 1 7
    6 1 7
    -6 1 -7
    -6 1 -7
    6 1 7
    6 1 7
    -6 1 -7
    6 1 7
    7 -1 7
    -7 -1 -7
    7 -1 7
    -7 -1 -7
    7 -1 7
    -7 -1 -7
    7 -1 7
    -7 -1 -7
    7 1 7
    -7 1 -7
    -7 1 -7
    -7 1 -7
    7 1 7
    7 1 7
    -7 1 -7
    7 1 7
    8 -1 7
    8 -1 7
    8 -1 7
    -8 -1 -7
    8 -1 7
    -8 -1 -7
    -8 -1 -7
    -8 1 -7
    -8 1 -7
    -8 1 -7
    8 1 7
    8 1 7
    -8 1 -7
    8 1 7
    8 1 7
    -9 -1 -7
    -9 -1 -7
    -9 -1 -7
    9 -1 7
    9 -1 7
    9 -1 7
    9 1 7
    -9 1 -7
    9 1 7
    -9 1 -7
    9 1 7
    -9 1 -7
    9 1 7
    -10 -1 -7
    10 -1 7
    10 -1 7
    -10 -1 -7
    10 -1 7
    10 -1 7
    -10 -1 -7
    -10 1 -7
    10 1 7
    10 1 7
    10 1 7
    -10 1 -7
    -10 1 -7
    10 1 7
    -13 -2 7
    13 -2 -7
    13 -2 -7
    13 -2 -7
    -13 -2 7
    13 -2 -7
    -13 -2 7
    -13 -2 7
    13 2 -7
    -13 2 7
    -13 2 7
    13 2 -7
    -13 2 7
    -13 2 7
    13 2 -7
    13 2 -7
    12 -2 -7
    -12 -2 7
    -12 -2 7
    -12 -2 7
    12 -2 -7
    -12 -2 7
    12 -2 -7
    12 -2 -7
    -12 2 7
    -12 2 7
    12 2 -7
    12 2 -7
    -12 2 7
    12 2 -7
    12 2 -7
    11 -2 -7
    -11 -2 7
    -11 -2 7
    11 -2 -7
    11 -2 -7
    -11 2 7
    -11 2 7
    11 2 -7
    -11 2 7
    11 2 -7
    10 -2 -7
    -10 -2 7
    10 -2 -7
    -10 -2 7
    -10 -2 7
    10 -2 -7
    10 -2 -7
    -10 2 7
    -10 2 7
    -10 2 7
    10 2 -7
    10 2 -7
    10 2 -7
    10 2 -7
    -9 -2 7
    -9 -2 7
    -9 -2 7
    9 -2 -7
    9 -2 -7
    9 -2 -7
    9 2 -7
    9 2 -7
    9 2 -7
    -9 2 7
    -9 2 7
    -9 2 7
    -8 -2 7
    8 -2 -7
    8 -2 -7
    8 -2 -7
    -8 -2 7
    -8 2 7
    8 2 -7
    -8 2 7
    8 2 -7
    8 2 -7
    -8 2 7
    7 -2 -7
    7 -2 -7
    7 -2 -7
    -7 -2 7
    -7 -2 7
    7 -2 -7
    -7 -2 7
    7 2 -7
    -7 2 7
    -7 2 7
    7 2 -7
    -7 2 7
    7 2 -7
    -6 -2 7
    -6 -2 7
    6 -2 -7
    6 -2 -7
    6 -2 -7
    6 -2 -7
    -6 -2 7
    -6 2 7
    6 2 -7
    -6 2 7
    6 2 -7
    -6 2 7
    6 2 -7
    -5 -2 7
    5 -2 -7
    -5 -2 7
    5 -2 -7
    5 -2 -7
    5 -2 -7
    -5 -2 7
    -5 -2 7
    -5 -2 7
    5 -2 -7
    -5 2 7
    5 2 -7
    5 2 -7
    5 2 -7
    -5 2 7
    -5 2 7
    -5 2 7
    4 -2 -7
    -4 -2 7
    -4 -2 7
    4 -2 -7
    -4 -2 7
    4 -2 -7
    -4 -2 7
    -4 -2 7
    4 -2 -7
    4 -2 -7
    -4 -2 7
    -4 2 7
    -4 2 7
    4 2 -7
    4 2 -7
    4 2 -7
    4 2 -7
    -4 2 7
    -3 -2 7
    3 -2 -7
    -3 -2 7
    3 -2 -7
    3 -2 -7
    -3 -2 7
    -3 -2 7
    -3 -2 7
    3 -2 -7
    -3 -2 7
    3 -2 -7
    3 2 -7
    -3 2 7
    3 2 -7
    -3 2 7
    -3 2 7
    3 2 -7
    3 2 -7
    -3 2 7
    2 -2 -7
    -2 -2 7
    -2 -2 7
    -2 -2 7
    2 -2 -7
    2 -2 -7
    2 -2 -7
    -2 -2 7
    2 -2 -7
    -2 -2 7
    -2 -2 7
    -2 2 7
    2 2 -7
    2 2 -7
    -2 2 7
    2 2 -7
    2 2 -7
    -2 2 7
    -2 2 7
    -2 2 7
    1 -2 -7
    1 -2 -7
    1 -2 -7
    1 -2 -7
    1 -2 -7
    -1 -2 7
    -1 -2 7
    -1 -2 7
    -1 -2 7
    1 2 -7
    -1 2 7
    1 2 -7
    -1 2 7
    1 2 -7
    -1 2 7
    -1 2 7
    1 2 -7
    -1 2 7
    1 2 -7
    -1 2 7
    0 -2 7
    0 -2 -7
    0 -2 7
    0 -2 7
    0 -2 7
    0 -2 -7
    0 -2 -7
    0 -2 -7
    0 -2 -7
    0 -2 7
    0 2 7
    0 2 7
    0 2 -7
    0 2 7
    0 2 -7
    0 2 7
    0 2 -7
    0 2 -7
    0 2 7
    0 2 7
    0 2 -7
    0 2 -7
    -1 -2 -7
    -1 -2 -7
    1 -2 7
    -1 -2 -7
    1 -2 7
    1 -2 7
    -1 -2 -7
    -1 -2 -7
    1 -2 7
    1 -2 7
    1 2 7
    1 2 7
    -1 2 -7
    -1 2 -7
    -1 2 -7
    -1 2 -7
    -1 2 -7
    -1 2 -7
    1 2 7
    1 2 7
    1 2 7
    -2 -2 -7
    2 -2 7
    -2 -2 -7
    2 -2 7
    2 -2 7
    -2 -2 -7
    -2 -2 -7
    2 -2 7
    -2 2 -7
    2 2 7
    2 2 7
    -2 2 -7
    2 2 7
    -2 2 -7
    2 2 7
    -2 2 -7
    -2 2 -7
    -2 2 -7
    3 -2 7
    -3 -2 -7
    -3 -2 -7
    3 -2 7
    3 -2 7
    -3 -2 -7
    3 -2 7
    -3 2 -7
    -3 2 -7
    -3 2 -7
    3 2 7
    -3 2 -7
    3 2 7
    3 2 7
    -3 2 -7
    3 2 7
    -3 2 -7
    4 -2 7
    4 -2 7
    -4 -2 -7
    -4 -2 -7
    4 -2 7
    4 -2 7
    -4 -2 -7
    -4 -2 -7
    -4 -2 -7
    4 2 7
    -4 2 -7
    4 2 7
    -4 2 -7
    -4 2 -7
    4 2 7
    -4 2 -7
    -4 2 -7
    4 2 7
    5 -2 7
    5 -2 7
    5 -2 7
    5 -2 7
    -5 -2 -7
    -5 -2 -7
    -5 -2 -7
    -5 -2 -7
    -5 -2 -7
    5 2 7
    -5 2 -7
    5 2 7
    5 2 7
    -5 2 -7
    -5 2 -7
    -6 -2 -7
    -6 -2 -7
    6 -2 7
    6 -2 7
    -6 -2 -7
    6 -2 7
    6 -2 7
    6 2 7
    6 2 7
    -6 2 -7
    6 2 7
    -6 2 -7
    -6 2 -7
    -7 -2 -7
    -7 -2 -7
    7 -2 7
    7 -2 7
    -7 -2 -7
    7 -2 7
    7 -2 7
    -7 -2 -7
    7 2 7
    -7 2 -7
    -7 2 -7
    -7 2 -7
    7 2 7
    7 2 7
    7 2 7
    -7 2 -7
    -8 -2 -7
    8 -2 7
    -8 -2 -7
    8 -2 7
    -8 -2 -7
    8 -2 7
    8 -2 7
    -8 -2 -7
    -8 2 -7
    -8 2 -7
    8 2 7
    8 2 7
    8 2 7
    -8 2 -7
    -8 2 -7
    8 2 7
    -9 -2 -7
    9 -2 7
    9 -2 7
    -9 -2 -7
    9 -2 7
    -9 -2 -7
    -9 -2 -7
    9 -2 7
    -9 2 -7
    9 2 7
    -9 2 -7
    -9 2 -7
    9 2 7
    9 2 7
    -9 2 -7
    9 2 7
    -10 -2 -7
    10 -2 7
    10 -2 7
    10 -2 7
    -10 -2 -7
    -10 -2 -7
    -10 -2 -7
    10 -2 7
    -10 2 -7
    -10 2 -7
    10 2 7
    -10 2 -7
    10 2 7
    10 2 7
    10 2 7
    -10 2 -7
    -12 -3 7
    12 -3 -7
    12 -3 -7
    -12 -3 7
    12 -3 -7
    -12 -3 7
    -12 3 7
    12 3 -7
    12 3 -7
    -12 3 7
    12 3 -7
    -12 3 7
    12 3 -7
    -11 -3 7
    -11 -3 7
    11 -3 -7
    11 -3 -7
    -11 -3 7
    11 -3 -7
    11 -3 -7
    11 3 -7
    11 3 -7
    -11 3 7
    -11 3 7
    11 3 -7
    11 3 -7
    -11 3 7
    10 -3 -7
    10 -3 -7
    10 -3 -7
    -10 -3 7
    10 -3 -7
    -10 -3 7
    10 -3 -7
    -10 -3 7
    -10 -3 7
    -10 3 7
    10 3 -7
    -10 3 7
    10 3 -7
    -10 3 7
    10 3 -7
    10 3 -7
    9 -3 -7
    9 -3 -7
    -9 -3 7
    9 -3 -7
    -9 -3 7
    9 -3 -7
    9 -3 -7
    -9 -3 7
    9 3 -7
    -9 3 7
    -9 3 7
    9 3 -7
    9 3 -7
    9 3 -7
    -9 3 7
    -9 3 7
    8 -3 -7
    -8 -3 7
    8 -3 -7
    8 -3 -7
    8 -3 -7
    -8 -3 7
    -8 -3 7
    8 3 -7
    -8 3 7
    -8 3 7
    8 3 -7
    8 3 -7
    -8 3 7
    -8 3 7
    8 3 -7
    -7 -3 7
    7 -3 -7
    7 -3 -7
    -7 -3 7
    7 -3 -7
    -7 -3 7
    -7 -3 7
    7 -3 -7
    7 -3 -7
    -7 -3 7
    -7 3 7
    7 3 -7
    -7 3 7
    7 3 -7
    -7 3 7
    7 3 -7
    7 3 -7
    -6 -3 7
    -6 -3 7
    -6 -3 7
    6 -3 -7
    6 -3 -7
    6 -3 -7
    6 -3 -7
    -6 -3 7
    -6 -3 7
    6 3 -7
    -6 3 7
    -6 3 7
    6 3 -7
    6 3 -7
    -6 3 7
    -6 3 7
    6 3 -7
    -5 -3 7
    -5 -3 7
    5 -3 -7
    5 -3 -7
    -5 -3 7
    -5 -3 7
    5 -3 -7
    5 -3 -7
    -5 -3 7
    -5 -3 7
    5 -3 -7
    -5 3 7
    -5 3 7
    -5 3 7
    -5 3 7
    5 3 -7
    5 3 -7
    5 3 -7
    4 -3 -7
    4 -3 -7
    -4 -3 7
    4 -3 -7
    4 -3 -7
    -4 -3 7
    -4 -3 7
    -4 -3 7
    4 -3 -7
    -4 -3 7
    -4 -3 7
    -4 3 7
    -4 3 7
    4 3 -7
    -4 3 7
    4 3 -7
    4 3 -7
    -4 3 7
    4 3 -7
    3 -3 -7
    3 -3 -7
    3 -3 -7
    3 -3 -7
    -3 -3 7
    -3 -3 7
    -3 -3 7
    -3 -3 7
    -3 -3 7
    -3 -3 7
    3 -3 -7
    -3 3 7
    3 3 -7
    -3 3 7
    3 3 -7
    -3 3 7
    3 3 -7
    3 3 -7
    -3 3 7
    -2 -3 7
    2 -3 -7
    2 -3 -7
    -2 -3 7
    2 -3 -7
    2 -3 -7
    -2 -3 7
    2 -3 -7
    -2 -3 7
    -2 -3 7
    2 3 -7
    -2 3 7
    -2 3 7
    2 3 -7
    -2 3 7
    2 3 -7
    -2 3 7
    -2 3 7
    2 3 -7
    2 3 -7
    -1 -3 7
    1 -3 -7
    -1 -3 7
    -1 -3 7
    -1 -3 7
    1 -3 -7
    1 -3 -7
    1 -3 -7
    1 -3 -7
    -1 -3 7
    -1 3 7
    1 3 -7
    -1 3 7
    -1 3 7
    1 3 -7
    -1 3 7
    1 3 -7
    -1 3 7
    1 3 -7
    -1 3 7
    1 3 -7
    0 -3 -7
    0 -3 7
    0 -3 -7
    0 -3 -7
    0 -3 -7
    0 -3 -7
    0 -3 7
    0 -3 7
    0 -3 7
    0 -3 7
    0 3 7
    0 3 7
    0 3 -7
    0 3 7
    0 3 -7
    0 3 -7
    0 3 -7
    0 3 7
    0 3 7
    -1 -3 -7
    1 -3 7
    1 -3 7
    -1 -3 -7
    1 -3 7
    -1 -3 -7
    1 -3 7
    -1 -3 -7
    -1 -3 -7
    1 3 7
    -1 3 -7
    -1 3 -7
    1 3 7
    -1 3 -7
    1 3 7
    1 3 7
    -1 3 -7
    2 -3 7
    -2 -3 -7
    -2 -3 -7
    2 -3 7
    -2 -3 -7
    2 -3 7
    -2 -3 -7
    -2 -3 -7
    2 -3 7
    -2 3 -7
    2 3 7
    -2 3 -7
    -2 3 -7
    2 3 7
    -2 3 -7
    -2 3 -7
    2 3 7
    3 -3 7
    -3 -3 -7
    3 -3 7
    3 -3 7
    -3 -3 -7
    3 -3 7
    -3 -3 -7
    3 3 7
    -3 3 -7
    -3 3 -7
    -3 3 -7
    3 3 7
    3 3 7
    3 3 7
    -3 3 -7
    4 -3 7
    -4 -3 -7
    4 -3 7
    -4 -3 -7
    -4 -3 -7
    4 -3 7
    -4 -3 -7
    -4 3 -7
    4 3 7
    -4 3 -7
    4 3 7
    4 3 7
    4 3 7
    -4 3 -7
    -4 3 -7
    -4 3 -7
    -5 -3 -7
    5 -3 7
    -5 -3 -7
    -5 -3 -7
    -5 -3 -7
    -5 -3 -7
    5 -3 7
    5 -3 7
    5 -3 7
    5 -3 7
    -5 3 -7
    -5 3 -7
    -5 3 -7
    5 3 7
    -5 3 -7
    5 3 7
    -5 3 -7
    5 3 7
    5 3 7
    -6 -3 -7
    6 -3 7
    -6 -3 -7
    6 -3 7
    6 -3 7
    -6 -3 -7
    -6 -3 -7
    -6 -3 -7
    -6 -3 -7
    6 -3 7
    -6 3 -7
    6 3 7
    -6 3 -7
    6 3 7
    6 3 7
    -6 3 -7
    -6 3 -7
    6 3 7
    -6 3 -7
    7 -3 7
    7 -3 7
    -7 -3 -7
    7 -3 7
    -7 -3 -7
    -7 -3 -7
    7 -3 7
    -7 -3 -7
    -7 -3 -7
    -7 3 -7
    7 3 7
    7 3 7
    7 3 7
    -7 3 -7
    7 3 7
    -7 3 -7
    -7 3 -7
    8 -3 7
    -8 -3 -7
    -8 -3 -7
    -8 -3 -7
    8 -3 7
    8 -3 7
    -8 -3 -7
    8 -3 7
    -8 -3 -7
    -8 3 -7
    -8 3 -7
    8 3 7
    -8 3 -7
    8 3 7
    -8 3 -7
    8 3 7
    8 3 7
    9 -3 7
    -9 -3 -7
    -9 -3 -7
    9 -3 7
    -9 -3 -7
    9 -3 7
    9 -3 7
    -9 -3 -7
    9 3 7
    -9 3 -7
    -9 3 -7
    9 3 7
    9 3 7
    9 3 7
    -9 3 -7
    -9 3 -7
    -11 -4 7
    -11 -4 7
    -11 -4 7
    11 -4 -7
    11 -4 -7
    11 -4 -7
    11 -4 -7
    -11 -4 7
    11 -4 -7
    11 4 -7
    -11 4 7
    11 4 -7
    -11 4 7
    11 4 -7
    -11 4 7
    -10 -4 7
    -10 -4 7
    10 -4 -7
    -10 -4 7
    10 -4 -7
    -10 -4 7
    10 -4 -7
    10 -4 -7
    10 -4 -7
    -10 -4 7
    10 4 -7
    -10 4 7
    -10 4 7
    -10 4 7
    10 4 -7
    10 4 -7
    10 4 -7
    9 -4 -7
    9 -4 -7
    -9 -4 7
    -9 -4 7
    -9 -4 7
    9 -4 -7
    9 -4 -7
    -9 -4 7
    -9 -4 7
    9 -4 -7
    -9 4 7
    9 4 -7
    9 4 -7
    9 4 -7
    -9 4 7
    -9 4 7
    -9 4 7
    9 4 -7
    8 -4 -7
    -8 -4 7
    8 -4 -7
    -8 -4 7
    8 -4 -7
    -8 -4 7
    -8 -4 7
    8 -4 -7
    -8 -4 7
    8 -4 -7
    -8 4 7
    -8 4 7
    -8 4 7
    -8 4 7
    8 4 -7
    8 4 -7
    8 4 -7
    8 4 -7
    -7 -4 7
    7 -4 -7
    -7 -4 7
    -7 -4 7
    -7 -4 7
    7 -4 -7
    -7 -4 7
    7 -4 -7
    7 -4 -7
    7 -4 -7
    -7 4 7
    -7 4 7
    7 4 -7
    -7 4 7
    7 4 -7
    7 4 -7
    7 4 -7
    -7 4 7
    -6 -4 7
    6 -4 -7
    -6 -4 7
    -6 -4 7
    6 -4 -7
    -6 -4 7
    -6 -4 7
    6 -4 -7
    6 -4 -7
    6 4 -7
    -6 4 7
    6 4 -7
    -6 4 7
    6 4 -7
    6 4 -7
    -6 4 7
    -6 4 7
    -5 -4 7
    -5 -4 7
    -5 -4 7
    -5 -4 7
    5 -4 -7
    5 -4 -7
    5 -4 -7
    -5 -4 7
    5 -4 -7
    -5 4 7
    5 4 -7
    5 4 -7
    5 4 -7
    -5 4 7
    -5 4 7
    -5 4 7
    5 4 -7
    -4 -4 7
    -4 -4 7
    4 -4 -7
    -4 -4 7
    4 -4 -7
    4 -4 -7
    -4 -4 7
    4 -4 -7
    4 -4 -7
    -4 -4 7
    -4 4 7
    -4 4 7
    4 4 -7
    -4 4 7
    4 4 -7
    4 4 -7
    4 4 -7
    -4 4 7
    4 4 -7
    3 -4 -7
    -3 -4 7
    3 -4 -7
    3 -4 -7
    3 -4 -7
    -3 -4 7
    -3 -4 7
    -3 -4 7
    3 4 -7
    3 4 -7
    -3 4 7
    -3 4 7
    3 4 -7
    3 4 -7
    -3 4 7
    -3 4 7
    -2 -4 7
    2 -4 -7
    -2 -4 7
    2 -4 -7
    -2 -4 7
    2 -4 -7
    2 -4 -7
    2 -4 -7
    -2 -4 7
    -2 -4 7
    -2 4 7
    2 4 -7
    2 4 -7
    -2 4 7
    -2 4 7
    2 4 -7
    2 4 -7
    -2 4 7
    2 4 -7
    -1 -4 7
    -1 -4 7
    1 -4 -7
    1 -4 -7
    1 -4 -7
    -1 -4 7
    -1 -4 7
    1 -4 -7
    1 -4 -7
    1 4 -7
    1 4 -7
    -1 4 7
    1 4 -7
    1 4 -7
    -1 4 7
    1 4 -7
    -1 4 7
    -1 4 7
    0 -4 -7
    0 -4 7
    0 -4 -7
    0 -4 7
    0 -4 -7
    0 -4 7
    0 -4 -7
    0 -4 -7
    0 4 7
    0 4 -7
    0 4 -7
    0 4 7
    0 4 7
    0 4 -7
    0 4 -7
    0 4 -7
    0 4 7
    0 4 -7
    -1 -4 -7
    1 -4 7
    1 -4 7
    1 -4 7
    -1 -4 -7
    -1 -4 -7
    -1 -4 -7
    1 4 7
    -1 4 -7
    -1 4 -7
    1 4 7
    1 4 7
    -1 4 -7
    -1 4 -7
    2 -4 7
    -2 -4 -7
    -2 -4 -7
    2 -4 7
    -2 -4 -7
    2 -4 7
    -2 -4 -7
    -2 4 -7
    -2 4 -7
    -2 4 -7
    -2 4 -7
    2 4 7
    2 4 7
    2 4 7
    -3 -4 -7
    -3 -4 -7
    3 -4 7
    3 -4 7
    -3 -4 -7
    3 -4 7
    -3 4 -7
    3 4 7
    3 4 7
    -3 4 -7
    -3 4 -7
    -3 4 -7
    3 4 7
    3 4 7
    -4 -4 -7
    -4 -4 -7
    -4 -4 -7
    4 -4 7
    4 -4 7
    4 -4 7
    -4 -4 -7
    4 4 7
    -4 4 -7
    4 4 7
    -4 4 -7
    -4 4 -7
    4 4 7
    4 4 7
    -4 4 -7
    -4 4 -7
    -5 -4 -7
    5 -4 7
    -5 -4 -7
    -5 -4 -7
    -5 -4 -7
    5 -4 7
    5 -4 7
    5 -4 7
    5 -4 7
    5 4 7
    5 4 7
    5 4 7
    5 4 7
    -5 4 -7
    -5 4 -7
    -5 4 -7
    -5 4 -7
    -5 4 -7
    6 -4 7
    -6 -4 -7
    6 -4 7
    -6 -4 -7
    -6 -4 -7
    6 -4 7
    -6 -4 -7
    6 -4 7
    6 -4 7
    6 4 7
    -6 4 -7
    -6 4 -7
    6 4 7
    6 4 7
    -6 4 -7
    6 4 7
    -6 4 -7
    7 -4 7
    -7 -4 -7
    -7 -4 -7
    7 -4 7
    7 -4 7
    7 -4 7
    7 -4 7
    -7 -4 -7
    -7 -4 -7
    -7 4 -7
    7 4 7
    -7 4 -7
    7 4 7
    7 4 7
    7 4 7
    -7 4 -7
    -7 4 -7
    -7 4 -7
    8 -4 7
    -8 -4 -7
    8 -4 7
    -8 -4 -7
    8 -4 7
    -8 -4 -7
    -8 -4 -7
    8 -4 7
    -8 -4 -7
    8 -4 7
    -8 -4 -7
    -8 4 -7
    8 4 7
    8 4 7
    -8 4 -7
    8 4 7
    -8 4 -7
    -8 4 -7
    -8 4 -7
    8 4 7
    -10 -5 7
    10 -5 -7
    10 -5 -7
    -10 -5 7
    10 -5 -7
    10 -5 -7
    -10 -5 7
    -10 -5 7
    10 -5 -7
    -10 -5 7
    -10 -5 7
    -10 5 7
    10 5 -7
    10 5 -7
    -10 5 7
    10 5 -7
    10 5 -7
    -10 5 7
    9 -5 -7
    -9 -5 7
    -9 -5 7
    9 -5 -7
    9 -5 -7
    -9 -5 7
    -9 -5 7
    -9 -5 7
    9 -5 -7
    9 -5 -7
    9 5 -7
    -9 5 7
    9 5 -7
    9 5 -7
    -9 5 7
    9 5 -7
    -9 5 7
    -8 -5 7
    8 -5 -7
    8 -5 -7
    8 -5 -7
    -8 -5 7
    -8 -5 7
    -8 -5 7
    8 -5 -7
    -8 -5 7
    -8 -5 7
    -8 5 7
    -8 5 7
    -8 5 7
    8 5 -7
    8 5 -7
    8 5 -7
    8 5 -7
    -8 5 7
    -7 -5 7
    7 -5 -7
    7 -5 -7
    7 -5 -7
    -7 -5 7
    -7 -5 7
    -7 -5 7
    7 -5 -7
    7 5 -7
    -7 5 7
    -7 5 7
    -7 5 7
    7 5 -7
    -7 5 7
    7 5 -7
    7 5 -7
    -6 -5 7
    -6 -5 7
    6 -5 -7
    6 -5 -7
    -6 -5 7
    6 -5 -7
    -6 5 7
    -6 5 7
    6 5 -7
    6 5 -7
    -6 5 7
    -6 5 7
    6 5 -7
    6 5 -7
    5 -5 -7
    5 -5 -7
    5 -5 -7
    -5 -5 7
    -5 -5 7
    -5 -5 7
    5 5 -7
    -5 5 7
    5 5 -7
    -5 5 7
    5 5 -7
    -5 5 7
    -5 5 7
    4 -5 -7
    -4 -5 7
    4 -5 -7
    -4 -5 7
    4 5 -7
    -4 5 7
    4 5 -7
    -4 5 7
    -4 5 7
    4 5 -7
    -4 5 7
    4 5 -7
    4 5 -7
    -3 -5 7
    3 -5 -7
    3 -5 -7
    -3 -5 7
    -3 5 7
    3 5 -7
    3 5 -7
    3 5 -7
    3 5 -7
    -3 5 7
    -3 5 7
    3 5 -7
    -3 5 7
    2 -5 -7
    -2 -5 7
    -2 -5 7
    -2 -5 7
    2 -5 -7
    -2 5 7
    -2 5 7
    2 5 -7
    -2 5 7
    2 5 -7
    -2 5 7
    -2 5 7
    2 5 -7
    2 5 -7
    2 5 -7
    1 -5 -7
    -1 -5 7
    1 -5 -7
    -1 -5 7
    -1 -5 7
    -1 5 7
    -1 5 7
    1 5 -7
    1 5 -7
    1 5 -7
    1 5 -7
    1 5 -7
    -1 5 7
    1 5 -7
    -1 5 7
    0 -5 -7
    0 -5 -7
    0 -5 7
    0 -5 7
    0 5 -7
    0 5 -7
    0 5 7
    0 5 -7
    0 5 -7
    0 5 -7
    0 5 7
    0 5 7
    0 5 7
    -1 -5 -7
    -1 -5 -7
    -1 -5 -7
    -1 -5 -7
    1 -5 7
    1 -5 7
    1 5 7
    1 5 7
    -1 5 -7
    -1 5 -7
    -1 5 -7
    -1 5 -7
    -1 5 -7
    -1 5 -7
    -2 -5 -7
    2 -5 7
    -2 -5 -7
    -2 -5 -7
    -2 -5 -7
    -2 5 -7
    -2 5 -7
    -2 5 -7
    2 5 7
    2 5 7
    -2 5 -7
    -2 5 -7
    -2 5 -7
    2 5 7
    -3 -5 -7
    -3 -5 -7
    -3 -5 -7
    -3 -5 -7
    3 5 7
    -3 5 -7
    -3 5 -7
    3 5 7
    -3 5 -7
    3 5 7
    -3 5 -7
    -3 5 -7
    3 5 7
    -3 5 -7
    -4 -5 -7
    4 -5 7
    4 -5 7
    -4 -5 -7
    -4 -5 -7
    -4 -5 -7
    4 5 7
    -4 5 -7
    4 5 7
    -4 5 -7
    -4 5 -7
    -4 5 -7
    -4 5 -7
    -4 5 -7
    4 5 7
    5 -5 7
    5 -5 7
    -5 -5 -7
    -5 -5 -7
    -5 -5 -7
    5 -5 7
    -5 -5 -7
    5 5 7
    5 5 7
    -5 5 -7
    -5 5 -7
    5 5 7
    5 5 7
    -5 5 -7
    -5 5 -7
    6 -5 7
    -6 -5 -7
    -6 -5 -7
    -6 -5 -7
    6 -5 7
    6 5 7
    6 5 7
    -6 5 -7
    6 5 7
    -6 5 -7
    6 5 7
    -6 5 -7
    7 -5 7
    -7 -5 -7
    7 -5 7
    -7 -5 -7
    -7 -5 -7
    -7 -5 -7
    7 5 7
    -7 5 -7
    -7 5 -7
    -7 5 -7
    -7 5 -7
    7 5 7
    7 5 7
    7 5 7
    -7 5 -7
    -7 -6 7
    7 -6 -7
    7 -6 -7
    -7 -6 7
    7 6 -7
    -7 6 7
    -7 6 7
    -7 6 7
    7 6 -7
    7 6 -7
    7 6 -7
    -6 -6 7
    -6 -6 7
    6 -6 -7
    -6 -6 7
    6 -6 -7
    6 -6 -7
    6 6 -7
    6 6 -7
    -6 6 7
    6 6 -7
    -6 6 7
    -6 6 7
    -5 -6 7
    5 -6 -7
    5 -6 -7
    -5 -6 7
    -5 -6 7
    -5 6 7
    -5 6 7
    5 6 -7
    5 6 -7
    5 6 -7
    -5 6 7
    -5 6 7
    5 6 -7
    -4 -6 7
    -4 -6 7
    -4 -6 7
    -4 -6 7
    4 -6 -7
    4 -6 -7
    -4 6 7
    4 6 -7
    -4 6 7
    -4 6 7
    4 6 -7
    -4 6 7
    4 6 -7
    4 6 -7
    3 -6 -7
    3 -6 -7
    -3 -6 7
    -3 6 7
    -3 6 7
    -3 6 7
    -3 6 7
    -3 6 7
    -3 6 7
    3 6 -7
    3 6 -7
    2 -6 -7
    -2 -6 7
    2 -6 -7
    -2 6 7
    -2 6 7
    2 6 -7
    -2 6 7
    2 6 -7
    2 6 -7
    2 6 -7
    -2 6 7
    -2 6 7
    1 -6 -7
    1 -6 -7
    -1 6 7
    1 6 -7
    1 6 -7
    1 6 -7
    -1 6 7
    -1 6 7
    1 6 -7
    -1 6 7
    1 6 -7
    0 -6 -7
    0 -6 -7
    0 -6 -7
    0 6 -7
    0 6 -7
    0 6 -7
    0 6 -7
    0 6 -7
    0 6 -7
    0 6 7
    0 6 7
    0 6 7
    -1 -6 -7
    -1 -6 -7
    1 6 7
    -1 6 -7
    1 6 7
    -1 6 -7
    1 6 7
    -1 6 -7
    -1 6 -7
    -1 6 -7
    -2 -6 -7
    -2 -6 -7
    2 6 7
    -2 6 -7
    -2 6 -7
    -2 6 -7
    2 6 7
    -2 6 -7
    2 6 7
    -2 6 -7
    -2 6 -7
    -3 -6 -7
    -3 -6 -7
    3 6 7
    -3 6 -7
    -3 6 -7
    -3 6 -7
    3 6 7
    3 6 7
    -3 6 -7
    -3 6 -7
    3 6 7
    -3 6 -7
    -4 -6 -7
    -4 -6 -7
    -4 6 -7
    4 6 7
    -4 6 -7
    -4 6 -7
    4 6 7
    -4 6 -7
    4 6 7
    4 6 7
    -4 6 -7
    -13 0 8
    -13 0 8
    13 0 -8
    13 0 -8
    13 0 -8
    13 0 -8
    -13 0 8
    12 0 -8
    12 0 -8
    -12 0 8
    -12 0 8
    -12 0 8
    12 0 -8
    11 0 -8
    11 0 -8
    11 0 -8
    -11 0 8
    -11 0 8
    -11 0 8
    10 0 -8
    10 0 -8
    -10 0 8
    10 0 -8
    -10 0 8
    -10 0 8
    10 0 -8
    -10 0 8
    -9 0 8
    9 0 -8
    -9 0 8
    9 0 -8
    -9 0 8
    -9 0 8
    9 0 -8
    9 0 -8
    -8 0 8
    -8 0 8
    -8 0 8
    8 0 -8
    8 0 -8
    8 0 -8
    -7 0 8
    7 0 -8
    -7 0 8
    -7 0 8
    7 0 -8
    7 0 -8
    -7 0 8
    7 0 -8
    -6 0 8
    -6 0 8
    -6 0 8
    6 0 -8
    6 0 -8
    6 0 -8
    6 0 -8
    -6 0 8
    -5 0 8
    5 0 -8
    -5 0 8
    5 0 -8
    -5 0 8
    5 0 -8
    5 0 -8
    -4 0 8
    -4 0 8
    -4 0 8
    4 0 -8
    4 0 -8
    4 0 -8
    -4 0 8
    4 0 -8
    4 0 -8
    3 0 -8
    -3 0 8
    -3 0 8
    3 0 -8
    3 0 -8
    -3 0 8
    3 0 -8
    -3 0 8
    -3 0 8
    3 0 -8
    2 0 -8
    2 0 -8
    2 0 -8
    -2 0 8
    2 0 -8
    -2 0 8
    -2 0 8
    2 0 -8
    -2 0 8
    -2 0 8
    -2 0 8
    -1 0 8
    -1 0 8
    -1 0 8
    -1 0 8
    1 0 -8
    1 0 -8
    -1 0 8
    -1 0 8
    1 0 -8
    1 0 -8
    0 0 8
    0 0 -8
    0 0 8
    0 0 8
    0 0 -8
    0 0 8
    0 0 -8
    0 0 8
    0 0 -8
    0 0 -8
    0 0 8
    0 0 8
    -1 0 -8
    -1 0 -8
    -1 0 -8
    -1 0 -8
    -1 0 -8
    1 0 8
    -1 0 -8
    1 0 8
    1 0 8
    1 0 8
    1 0 8
    -2 0 -8
    -2 0 -8
    2 0 8
    2 0 8
    -2 0 -8
    -2 0 -8
    -2 0 -8
    2 0 8
    2 0 8
    -2 0 -8
    2 0 8
    3 0 8
    -3 0 -8
    3 0 8
    -3 0 -8
    3 0 8
    -3 0 -8
    3 0 8
    -3 0 -8
    -3 0 -8
    3 0 8
    4 0 8
    4 0 8
    4 0 8
    -4 0 -8
    -4 0 -8
    -4 0 -8
    4 0 8
    -4 0 -8
    4 0 8
    -5 0 -8
    5 0 8
    -5 0 -8
    -5 0 -8
    -5 0 -8
    5 0 8
    5 0 8
    -5 0 -8
    5 0 8
    6 0 8
    -6 0 -8
    6 0 8
    -6 0 -8
    -6 0 -8
    -6 0 -8
    -6 0 -8
    6 0 8
    6 0 8
    -6 0 -8
    7 0 8
    -7 0 -8
    7 0 8
    -7 0 -8
    7 0 8
    -7 0 -8
    7 0 8
    -7 0 -8
    7 0 8
    8 0 8
    8 0 8
    8 0 8
    -8 0 -8
    -8 0 -8
    -8 0 -8
    8 0 8
    9 0 8
    -9 0 -8
    9 0 8
    9 0 8
    -9 0 -8
    -9 0 -8
    -9 0 -8
    9 0 8
    10 0 8
    -10 0 -8
    -10 0 -8
    10 0 8
    -10 0 -8
    10 0 8
    -10 0 -8
    10 0 8
    13 -1 -8
    13 -1 -8
    -13 -1 8
    13 -1 -8
    -13 -1 8
    13 -1 -8
    -13 -1 8
    13 1 -8
    -13 1 8
    13 1 -8
    13 1 -8
    -13 1 8
    -13 1 8
    13 1 -8
    -12 -1 8
    12 -1 -8
    -12 -1 8
    12 -1 -8
    -12 -1 8
    12 -1 -8
    12 -1 -8
    12 1 -8
    12 1 -8
    12 1 -8
    -12 1 8
    -12 1 8
    12 1 -8
    -12 1 8
    -11 -1 8
    -11 -1 8
    11 -1 -8
    -11 -1 8
    11 -1 -8
    11 -1 -8
    11 -1 -8
    11 1 -8
    11 1 -8
    11 1 -8
    -11 1 8
    -11 1 8
    -11 1 8
    11 1 -8
    10 -1 -8
    10 -1 -8
    -10 -1 8
    10 -1 -8
    -10 -1 8
    -10 1 8
    -10 1 8
    -10 1 8
    10 1 -8
    10 1 -8
    9 -1 -8
    -9 -1 8
    -9 -1 8
    -9 -1 8
    9 -1 -8
    -9 1 8
    9 1 -8
    -9 1 8
    -9 1 8
    -9 1 8
    9 1 -8
    9 1 -8
    9 1 -8
    8 -1 -8
    8 -1 -8
    -8 -1 8
    -8 -1 8
    8 -1 -8
    -8 -1 8
    8 1 -8
    -8 1 8
    -8 1 8
    -8 1 8
    8 1 -8
    -7 -1 8
    -7 -1 8
    7 -1 -8
    7 -1 -8
    -7 -1 8
    -7 -1 8
    7 -1 -8
    7 -1 -8
    -7 1 8
    7 1 -8
    -7 1 8
    -7 1 8
    7 1 -8
    -7 1 8
    7 1 -8
    7 1 -8
    6 -1 -8
    -6 -1 8
    6 -1 -8
    6 -1 -8
    -6 -1 8
    -6 -1 8
    6 -1 -8
    -6 -1 8
    -6 1 8
    6 1 -8
    -6 1 8
    6 1 -8
    6 1 -8
    -6 1 8
    6 1 -8
    -6 1 8
    -5 -1 8
    5 -1 -8
    5 -1 -8
    -5 -1 8
    -5 -1 8
    -5 -1 8
    5 -1 -8
    5 -1 -8
    5 -1 -8
    -5 1 8
    5 1 -8
    -5 1 8
    5 1 -8
    5 1 -8
    -5 1 8
    5 1 -8
    -5 1 8
    -4 -1 8
    4 -1 -8
    -4 -1 8
    4 -1 -8
    -4 -1 8
    -4 -1 8
    4 -1 -8
    -4 -1 8
    4 -1 -8
    4 -1 -8
    4 1 -8
    4 1 -8
    -4 1 8
    -4 1 8
    4 1 -8
    -4 1 8
    4 1 -8
    -4 1 8
    -3 -1 8
    -3 -1 8
    3 -1 -8
    3 -1 -8
    3 -1 -8
    3 -1 -8
    3 -1 -8
    -3 -1 8
    -3 -1 8
    -3 -1 8
    -3 1 8
    3 1 -8
    -3 1 8
    3 1 -8
    3 1 -8
    3 1 -8
    -3 1 8
    -3 1 8
    2 -1 -8
    -2 -1 8
    -2 -1 8
    -2 -1 8
    -2 -1 8
    2 -1 -8
    -2 -1 8
    -2 -1 8
    2 -1 -8
    2 -1 -8
    2 -1 -8
    2 1 -8
    2 1 -8
    2 1 -8
    2 1 -8
    -2 1 8
    -2 1 8
    -2 1 8
    2 1 -8
    -2 1 8
    -2 1 8
    -2 1 8
    1 -1 -8
    -1 -1 8
    -1 -1 8
    1 -1 -8
    -1 -1 8
    -1 -1 8
    1 -1 -8
    1 -1 -8
    -1 -1 8
    1 -1 -8
    -1 -1 8
    -1 1 8
    1 1 -8
    1 1 -8
    -1 1 8
    1 1 -8
    1 1 -8
    1 1 -8
    -1 1 8
    -1 1 8
    -1 1 8
    -1 1 8
    -1 1 8
    0 -1 -8
    0 -1 8
    0 -1 8
    0 -1 -8
    0 -1 8
    0 -1 8
    0 -1 -8
    0 -1 -8
    0 -1 8
    0 -1 -8
    0 1 8
    0 1 8
    0 1 8
    0 1 8
    0 1 -8
    0 1 8
    0 1 8
    0 1 -8
    0 1 -8
    0 1 -8
    0 1 -8
    1 -1 8
    -1 -1 -8
    -1 -1 -8
    -1 -1 -8
    -1 -1 -8
    1 -1 8
    1 -1 8
    1 -1 8
    -1 -1 -8
    -1 1 -8
    -1 1 -8
    1 1 8
    -1 1 -8
    1 1 8
    -1 1 -8
    -1 1 -8
    1 1 8
    -1 1 -8
    1 1 8
    2 -1 8
    -2 -1 -8
    2 -1 8
    -2 -1 -8
    2 -1 8
    -2 -1 -8
    2 -1 8
    -2 -1 -8
    -2 -1 -8
    -2 -1 -8
    2 1 8
    -2 1 -8
    2 1 8
    -2 1 -8
    -2 1 -8
    2 1 8
    -2 1 -8
    -2 1 -8
    -2 1 -8
    2 1 8
    3 -1 8
    -3 -1 -8
    3 -1 8
    -3 -1 -8
    -3 -1 -8
    -3 -1 -8
    3 -1 8
    3 -1 8
    -3 -1 -8
    -3 -1 -8
    -3 1 -8
    3 1 8
    3 1 8
    -3 1 -8
    -3 1 -8
    -3 1 -8
    3 1 8
    -3 1 -8
    3 1 8
    3 1 8
    -4 -1 -8
    4 -1 8
    -4 -1 -8
    -4 -1 -8
    -4 -1 -8
    4 -1 8
    4 -1 8
    -4 -1 -8
    -4 -1 -8
    4 -1 8
    4 1 8
    -4 1 -8
    -4 1 -8
    -4 1 -8
    4 1 8
    -4 1 -8
    4 1 8
    4 1 8
    -4 1 -8
    5 -1 8
    5 -1 8
    5 -1 8
    -5 -1 -8
    -5 -1 -8
    5 -1 8
    -5 -1 -8
    -5 -1 -8
    -5 -1 -8
    -5 1 -8
    5 1 8
    5 1 8
    5 1 8
    -5 1 -8
    -5 1 -8
    5 1 8
    5 1 8
    -5 1 -8
    -5 1 -8
    -6 -1 -8
    6 -1 8
    -6 -1 -8
    -6 -1 -8
    6 -1 8
    -6 -1 -8
    6 -1 8
    -6 -1 -8
    6 -1 8
    6 -1 8
    -6 1 -8
    6 1 8
    -6 1 -8
    6 1 8
    -6 1 -8
    6 1 8
    -7 -1 -8
    7 -1 8
    -7 -1 -8
    7 -1 8
    -7 -1 -8
    7 -1 8
    7 -1 8
    7 -1 8
    -7 -1 -8
    -7 -1 -8
    7 1 8
    -7 1 -8
    7 1 8
    -7 1 -8
    -7 1 -8
    7 1 8
    -7 1 -8
    -8 -1 -8
    8 -1 8
    -8 -1 -8
    -8 -1 -8
    -8 -1 -8
    8 -1 8
    -8 -1 -8
    8 -1 8
    8 -1 8
    -8 1 -8
    8 1 8
    -8 1 -8
    -8 1 -8
    -8 1 -8
    8 1 8
    8 1 8
    8 1 8
    -9 -1 -8
    -9 -1 -8
    9 -1 8
    9 -1 8
    -9 -1 -8
    -9 -1 -8
    9 -1 8
    9 -1 8
    -9 -1 -8
    -9 1 -8
    9 1 8
    9 1 8
    9 1 8
    -9 1 -8
    9 1 8
    -9 1 -8
    -9 1 -8
    -13 -2 8
    13 -2 -8
    13 -2 -8
    -13 -2 8
    13 -2 -8
    -13 2 8
    13 2 -8
    13 2 -8
    12 -2 -8
    12 -2 -8
    -12 -2 8
    12 -2 -8
    -12 -2 8
    -12 -2 8
    12 -2 -8
    -12 -2 8
    12 2 -8
    12 2 -8
    -12 2 8
    -12 2 8
    12 2 -8
    12 2 -8
    -12 2 8
    -11 -2 8
    11 -2 -8
    11 -2 -8
    -11 -2 8
    -11 -2 8
    11 -2 -8
    11 -2 -8
    11 2 -8
    -11 2 8
    11 2 -8
    11 2 -8
    -11 2 8
    11 2 -8
    -11 2 8
    -10 -2 8
    10 -2 -8
    10 -2 -8
    -10 -2 8
    10 -2 -8
    -10 2 8
    10 2 -8
    -10 2 8
    10 2 -8
    10 2 -8
    10 2 -8
    -10 2 8
    -10 2 8
    -9 -2 8
    9 -2 -8
    9 -2 -8
    -9 -2 8
    -9 -2 8
    9 2 -8
    9 2 -8
    -9 2 8
    -9 2 8
    9 2 -8
    8 -2 -8
    -8 -2 8
    -8 -2 8
    8 -2 -8
    8 -2 -8
    -8 -2 8
    8 -2 -8
    -8 2 8
    -8 2 8
    8 2 -8
    8 2 -8
    -8 2 8
    8 2 -8
    7 -2 -8
    7 -2 -8
    -7 -2 8
    -7 -2 8
    7 -2 -8
    -7 -2 8
    7 -2 -8
    -7 2 8
    -7 2 8
    7 2 -8
    7 2 -8
    7 2 -8
    -7 2 8
    6 -2 -8
    6 -2 -8
    6 -2 -8
    -6 -2 8
    -6 -2 8
    6 -2 -8
    -6 -2 8
    6 2 -8
    6 2 -8
    -6 2 8
    6 2 -8
    -6 2 8
    -6 2 8
    -5 -2 8
    5 -2 -8
    -5 -2 8
    5 -2 -8
    -5 -2 8
    -5 -2 8
    -5 -2 8
    5 -2 -8
    5 -2 -8
    -5 2 8
    5 2 -8
    5 2 -8
    -5 2 8
    5 2 -8
    -4 -2 8
    -4 -2 8
    4 -2 -8
    -4 -2 8
    4 -2 -8
    4 -2 -8
    4 -2 -8
    4 -2 -8
    -4 -2 8
    -4 -2 8
    -4 -2 8
    4 2 -8
    4 2 -8
    4 2 -8
    -4 2 8
    -4 2 8
    -4 2 8
    -4 2 8
    4 2 -8
    3 -2 -8
    -3 -2 8
    -3 -2 8
    -3 -2 8
    -3 -2 8
    3 -2 -8
    -3 -2 8
    3 -2 -8
    3 -2 -8
    -3 -2 8
    3 -2 -8
    3 2 -8
    -3 2 8
    3 2 -8
    -3 2 8
    -3 2 8
    3 2 -8
    -3 2 8
    3 2 -8
    -2 -2 8
    2 -2 -8
    -2 -2 8
    -2 -2 8
    -2 -2 8
    2 -2 -8
    -2 -2 8
    2 -2 -8
    -2 -2 8
    2 -2 -8
    2 -2 -8
    -2 2 8
    2 2 -8
    2 2 -8
    -2 2 8
    2 2 -8
    -2 2 8
    -2 2 8
    -2 2 8
    -2 2 8
    -1 -2 8
    -1 -2 8
    1 -2 -8
    -1 -2 8
    1 -2 -8
    1 -2 -8
    1 -2 -8
    -1 -2 8
    1 -2 -8
    -1 -2 8
    -1 2 8
    1 2 -8
    -1 2 8
    -1 2 8
    -1 2 8
    -1 2 8
    -1 2 8
    1 2 -8
    1 2 -8
    -1 2 8
    1 2 -8
    0 -2 8
    0 -2 -8
    0 -2 -8
    0 -2 -8
    0 -2 8
    0 -2 8
    0 -2 8
    0 -2 -8
    0 -2 -8
    0 -2 8
    0 2 -8
    0 2 -8
    0 2 -8
    0 2 8
    0 2 -8
    0 2 -8
    0 2 -8
    0 2 8
    0 2 8
    0 2 8
    0 2 8
    1 -2 8
    -1 -2 -8
    1 -2 8
    1 -2 8
    -1 -2 -8
    1 -2 8
    -1 -2 -8
    1 -2 8
    -1 -2 -8
    1 2 8
    -1 2 -8
    -1 2 -8
    -1 2 -8
    -1 2 -8
    -1 2 -8
    1 2 8
    -1 2 -8
    1 2 8
    2 -2 8
    2 -2 8
    2 -2 8
    -2 -2 -8
    -2 -2 -8
    -2 -2 -8
    2 -2 8
    -2 2 -8
    2 2 8
    -2 2 -8
    -2 2 -8
    -2 2 -8
    -2 2 -8
    -2 2 -8
    2 2 8
    2 2 8
    3 -2 8
    -3 -2 -8
    -3 -2 -8
    3 -2 8
    -3 -2 -8
    -3 2 -8
    -3 2 -8
    3 2 8
    -3 2 -8
    3 2 8
    -3 2 -8
    3 2 8
    -3 2 -8
    3 2 8
    -3 2 -8
    -4 -2 -8
    -4 -2 -8
    -4 -2 -8
    -4 -2 -8
    4 -2 8
    4 -2 8
    4 -2 8
    4 -2 8
    -4 -2 -8
    -4 2 -8
    4 2 8
    -4 2 -8
    4 2 8
    -4 2 -8
    4 2 8
    -4 2 -8
    -5 -2 -8
    5 -2 8
    5 -2 8
    5 -2 8
    5 -2 8
    -5 -2 -8
    -5 -2 -8
    -5 -2 -8
    -5 -2 -8
    5 -2 8
    -5 2 -8
    5 2 8
    -5 2 -8
    -5 2 -8
    -5 2 -8
    5 2 8
    5 2 8
    5 2 8
    -6 -2 -8
    -6 -2 -8
    6 -2 8
    -6 -2 -8
    6 -2 8
    -6 -2 -8
    -6 -2 -8
    6 -2 8
    6 -2 8
    6 2 8
    -6 2 -8
    6 2 8
    -6 2 -8
    -6 2 -8
    6 2 8
    -6 2 -8
    6 2 8
    -6 2 -8
    -7 -2 -8
    7 -2 8
    7 -2 8
    -7 -2 -8
    -7 -2 -8
    7 -2 8
    -7 -2 -8
    7 -2 8
    -7 -2 -8
    -7 2 -8
    7 2 8
    -7 2 -8
    7 2 8
    -7 2 -8
    -7 2 -8
    7 2 8
    7 2 8
    -7 2 -8
    -8 -2 -8
    8 -2 8
    -8 -2 -8
    -8 -2 -8
    8 -2 8
    -8 -2 -8
    8 -2 8
    -8 -2 -8
    8 2 8
    8 2 8
    -8 2 -8
    -8 2 -8
    8 2 8
    8 2 8
    -8 2 -8
    -8 2 -8
    -8 2 -8
    9 -2 8
    -9 -2 -8
    9 -2 8
    -9 -2 -8
    -9 -2 -8
    9 -2 8
    -9 -2 -8
    9 -2 8
    9 2 8
    -9 2 -8
    -9 2 -8
    -9 2 -8
    9 2 8
    9 2 8
    9 2 8
    -9 2 -8
    -12 -3 8
    12 -3 -8
    12 -3 -8
    12 -3 -8
    -12 -3 8
    12 -3 -8
    -12 -3 8
    -12 -3 8
    12 -3 -8
    -12 3 8
    12 3 -8
    12 3 -8
    12 3 -8
    12 3 -8
    -12 3 8
    11 -3 -8
    11 -3 -8
    -11 -3 8
    11 -3 -8
    11 -3 -8
    -11 -3 8
    11 -3 -8
    -11 -3 8
    11 3 -8
    -11 3 8
    11 3 -8
    11 3 -8
    -11 3 8
    -11 3 8
    -10 -3 8
    10 -3 -8
    -10 -3 8
    10 -3 -8
    10 -3 -8
    10 -3 -8
    10 -3 -8
    -10 -3 8
    -10 3 8
    10 3 -8
    -10 3 8
    10 3 -8
    10 3 -8
    -10 3 8
    -10 3 8
    10 3 -8
    -9 -3 8
    9 -3 -8
    9 -3 -8
    9 -3 -8
    -9 -3 8
    9 -3 -8
    -9 -3 8
    9 -3 -8
    9 3 -8
    -9 3 8
    9 3 -8
    9 3 -8
    -9 3 8
    9 3 -8
    -9 3 8
    -9 3 8
    8 -3 -8
    -8 -3 8
    -8 -3 8
    -8 -3 8
    -8 -3 8
    8 -3 -8
    -8 -3 8
    8 -3 -8
    8 -3 -8
    8 -3 -8
    -8 3 8
    8 3 -8
    8 3 -8
    8 3 -8
    -8 3 8
    -8 3 8
    -8 3 8
    8 3 -8
    -7 -3 8
    7 -3 -8
    7 -3 -8
    -7 -3 8
    -7 -3 8
    -7 -3 8
    7 -3 -8
    -7 -3 8
    7 -3 -8
    7 -3 -8
    7 3 -8
    7 3 -8
    7 3 -8
    -7 3 8
    -7 3 8
    -7 3 8
    -7 3 8
    7 3 -8
    -6 -3 8
    -6 -3 8
    -6 -3 8
    -6 -3 8
    6 -3 -8
    6 -3 -8
    -6 -3 8
    -6 -3 8
    6 -3 -8
    6 -3 -8
    6 -3 -8
    6 3 -8
    -6 3 8
    6 3 -8
    -6 3 8
    6 3 -8
    -6 3 8
    -6 3 8
    5 -3 -8
    5 -3 -8
    5 -3 -8
    -5 -3 8
    -5 -3 8
    -5 -3 8
    5 -3 -8
    -5 -3 8
    -5 -3 8
    5 3 -8
    5 3 -8
    5 3 -8
    -5 3 8
    -5 3 8
    5 3 -8
    -5 3 8
    -5 3 8
    -4 -3 8
    4 -3 -8
    4 -3 -8
    -4 -3 8
    4 -3 -8
    4 -3 -8
    -4 -3 8
    -4 -3 8
    -4 -3 8
    4 -3 -8
    -4 -3 8
    -4 3 8
    -4 3 8
    -4 3 8
    4 3 -8
    -4 3 8
    4 3 -8
    4 3 -8
    4 3 -8
    3 -3 -8
    -3 -3 8
    -3 -3 8
    -3 -3 8
    -3 -3 8
    3 -3 -8
    3 -3 -8
    3 -3 -8
    3 -3 -8
    -3 -3 8
    -3 -3 8
    3 3 -8
    3 3 -8
    -3 3 8
    -3 3 8
    3 3 -8
    -3 3 8
    -3 3 8
    3 3 -8
    -2 -3 8
    2 -3 -8
    2 -3 -8
    -2 -3 8
    -2 -3 8
    -2 -3 8
    -2 -3 8
    2 -3 -8
    2 -3 -8
    2 -3 -8
    2 3 -8
    -2 3 8
    2 3 -8
    2 3 -8
    2 3 -8
    2 3 -8
    -2 3 8
    -2 3 8
    -2 3 8
    -1 -3 8
    1 -3 -8
    1 -3 -8
    -1 -3 8
    -1 -3 8
    -1 -3 8
    1 -3 -8
    1 -3 -8
    -1 -3 8
    1 -3 -8
    -1 -3 8
    -1 3 8
    -1 3 8
    -1 3 8
    1 3 -8
    1 3 -8
    -1 3 8
    -1 3 8
    -1 3 8
    1 3 -8
    1 3 -8
    0 -3 8
    0 -3 -8
    0 -3 8
    0 -3 -8
    0 -3 8
    0 -3 8
    0 -3 -8
    0 -3 8
    0 -3 -8
    0 -3 -8
    0 3 -8
    0 3 8
    0 3 8
    0 3 8
    0 3 -8
    0 3 8
    0 3 -8
    0 3 -8
    1 -3 8
    -1 -3 -8
    -1 -3 -8
    -1 -3 -8
    1 -3 8
    1 -3 8
    1 -3 8
    -1 -3 -8
    1 3 8
    1 3 8
    1 3 8
    -1 3 -8
    -1 3 -8
    -1 3 -8
    -1 3 -8
    1 3 8
    2 -3 8
    2 -3 8
    -2 -3 -8
    -2 -3 -8
    -2 -3 -8
    2 -3 8
    -2 3 -8
    2 3 8
    -2 3 -8
    -2 3 -8
    2 3 8
    -2 3 -8
    2 3 8
    -3 -3 -8
    -3 -3 -8
    -3 -3 -8
    3 -3 8
    3 -3 8
    3 -3 8
    3 -3 8
    -3 -3 -8
    -3 3 -8
    -3 3 -8
    -3 3 -8
    3 3 8
    -3 3 -8
    3 3 8
    3 3 8
    4 -3 8
    4 -3 8
    -4 -3 -8
    -4 -3 -8
    4 -3 8
    -4 -3 -8
    4 -3 8
    -4 -3 -8
    -4 3 -8
    -4 3 -8
    -4 3 -8
    4 3 8
    4 3 8
    -4 3 -8
    -4 3 -8
    -4 3 -8
    4 3 8
    4 3 8
    -5 -3 -8
    -5 -3 -8
    5 -3 8
    5 -3 8
    5 -3 8
    -5 -3 -8
    5 -3 8
    -5 -3 -8
    5 3 8
    5 3 8
    -5 3 -8
    -5 3 -8
    5 3 8
    -5 3 -8
    -5 3 -8
    -5 3 -8
    -5 3 -8
    6 -3 8
    -6 -3 -8
    -6 -3 -8
    -6 -3 -8
    -6 -3 -8
    6 -3 8
    -6 -3 -8
    6 -3 8
    -6 -3 -8
    6 -3 8
    -6 3 -8
    6 3 8
    -6 3 -8
    6 3 8
    6 3 8
    6 3 8
    -6 3 -8
    -7 -3 -8
    -7 -3 -8
    -7 -3 -8
    7 -3 8
    7 -3 8
    7 -3 8
    -7 -3 -8
    -7 -3 -8
    7 -3 8
    7 3 8
    -7 3 -8
    7 3 8
    -7 3 -8
    -7 3 -8
    7 3 8
    -7 3 -8
    -7 3 -8
    7 3 8
    8 -3 8
    -8 -3 -8
    -8 -3 -8
    -8 -3 -8
    -8 -3 -8
    -8 -3 -8
    8 -3 8
    8 -3 8
    8 -3 8
    8 3 8
    -8 3 -8
    -8 3 -8
    -8 3 -8
    8 3 8
    -8 3 -8
    8 3 8
    -8 3 -8
    8 3 8
    -11 -4 8
    -11 -4 8
    -11 -4 8
    11 -4 -8
    11 -4 -8
    11 -4 -8
    11 -4 -8
    -11 -4 8
    -11 -4 8
    11 -4 -8
    11 4 -8
    11 4 -8
    -11 4 8
    -11 4 8
    11 4 -8
    11 4 -8
    -11 4 8
    10 -4 -8
    -10 -4 8
    -10 -4 8
    -10 -4 8
    10 -4 -8
    10 -4 -8
    -10 -4 8
    -10 -4 8
    10 -4 -8
    10 -4 -8
    -10 4 8
    -10 4 8
    10 4 -8
    10 4 -8
    10 4 -8
    -10 4 8
    10 4 -8
    -9 -4 8
    -9 -4 8
    -9 -4 8
    9 -4 -8
    9 -4 -8
    -9 -4 8
    9 -4 -8
    9 -4 -8
    9 -4 -8
    -9 -4 8
    -9 4 8
    -9 4 8
    9 4 -8
    -9 4 8
    -9 4 8
    9 4 -8
    9 4 -8
    9 4 -8
    8 -4 -8
    -8 -4 8
    -8 -4 8
    8 -4 -8
    8 -4 -8
    -8 -4 8
    8 -4 -8
    8 -4 -8
    -8 -4 8
    -8 -4 8
    -8 4 8
    -8 4 8
    8 4 -8
    -8 4 8
    8 4 -8
    8 4 -8
    -8 4 8
    -7 -4 8
    7 -4 -8
    7 -4 -8
    -7 -4 8
    7 -4 -8
    -7 -4 8
    -7 -4 8
    -7 -4 8
    7 -4 -8
    7 -4 -8
    -7 4 8
    7 4 -8
    7 4 -8
    7 4 -8
    7 4 -8
    -7 4 8
    -7 4 8
    -7 4 8
    6 -4 -8
    6 -4 -8
    -6 -4 8
    -6 -4 8
    6 -4 -8
    6 -4 -8
    -6 -4 8
    6 -4 -8
    -6 -4 8
    -6 -4 8
    -6 -4 8
    -6 4 8
    6 4 -8
    6 4 -8
    6 4 -8
    6 4 -8
    -6 4 8
    -6 4 8
    -6 4 8
    5 -4 -8
    -5 -4 8
    -5 -4 8
    5 -4 -8
    -5 -4 8
    -5 -4 8
    -5 -4 8
    5 -4 -8
    5 -4 -8
    -5 4 8
    5 4 -8
    -5 4 8
    5 4 -8
    -5 4 8
    -5 4 8
    5 4 -8
    5 4 -8
    4 -4 -8
    -4 -4 8
    4 -4 -8
    4 -4 -8
    -4 -4 8
    4 -4 -8
    -4 -4 8
    -4 -4 8
    4 -4 -8
    -4 4 8
    4 4 -8
    4 4 -8
    -4 4 8
    4 4 -8
    4 4 -8
    -4 4 8
    4 4 -8
    -4 4 8
    3 -4 -8
    3 -4 -8
    -3 -4 8
    3 -4 -8
    -3 -4 8
    -3 -4 8
    3 -4 -8
    -3 -4 8
    3 4 -8
    -3 4 8
    -3 4 8
    3 4 -8
    3 4 -8
    -3 4 8
    -3 4 8
    3 4 -8
    3 4 -8
    2 -4 -8
    -2 -4 8
    -2 -4 8
    -2 -4 8
    -2 -4 8
    2 -4 -8
    2 -4 -8
    -2 -4 8
    2 -4 -8
    2 4 -8
    -2 4 8
    2 4 -8
    2 4 -8
    2 4 -8
    -2 4 8
    -2 4 8
    2 4 -8
    -2 4 8
    1 -4 -8
    -1 -4 8
    1 -4 -8
    -1 -4 8
    1 -4 -8
    -1 -4 8
    -1 -4 8
    -1 -4 8
    1 -4 -8
    1 4 -8
    1 4 -8
    -1 4 8
    1 4 -8
    -1 4 8
    1 4 -8
    -1 4 8
    -1 4 8
    0 -4 8
    0 -4 -8
    0 -4 -8
    0 -4 8
    0 -4 -8
    0 -4 -8
    0 -4 8
    0 -4 -8
    0 4 8
    0 4 8
    0 4 -8
    0 4 -8
    0 4 -8
    0 4 8
    0 4 -8
    0 4 8
    1 -4 8
    1 -4 8
    -1 -4 -8
    -1 -4 -8
    1 -4 8
    -1 -4 -8
    -1 -4 -8
    -1 4 -8
    1 4 8
    -1 4 -8
    1 4 8
    -1 4 -8
    -1 4 -8
    2 -4 8
    -2 -4 -8
    -2 -4 -8
    -2 -4 -8
    2 -4 8
    -2 -4 -8
    2 -4 8
    2 -4 8
    -2 -4 -8
    -2 4 -8
    2 4 8
    2 4 8
    -2 4 -8
    -2 4 -8
    2 4 8
    -2 4 -8
    -2 4 -8
    -2 4 -8
    -3 -4 -8
    3 -4 8
    -3 -4 -8
    -3 -4 -8
    3 -4 8
    -3 -4 -8
    3 -4 8
    3 -4 8
    -3 4 -8
    -3 4 -8
    -3 4 -8
    -3 4 -8
    3 4 8
    3 4 8
    -3 4 -8
    3 4 8
    -3 4 -8
    4 -4 8
    -4 -4 -8
    -4 -4 -8
    4 -4 8
    -4 -4 -8
    4 -4 8
    4 -4 8
    -4 4 -8
    -4 4 -8
    4 4 8
    4 4 8
    -4 4 -8
    -4 4 -8
    4 4 8
    -4 4 -8
    4 4 8
    5 -4 8
    -5 -4 -8
    5 -4 8
    5 -4 8
    -5 -4 -8
    5 -4 8
    -5 -4 -8
    -5 -4 -8
    5 4 8
    -5 4 -8
    -5 4 -8
    -5 4 -8
    -5 4 -8
    -5 4 -8
    5 4 8
    5 4 8
    5 4 8
    -6 -4 -8
    -6 -4 -8
    6 -4 8
    6 -4 8
    -6 -4 -8
    6 -4 8
    6 -4 8
    -6 -4 -8
    -6 4 -8
    -6 4 -8
    -6 4 -8
    6 4 8
    6 4 8
    -6 4 -8
    -6 4 -8
    6 4 8
    6 4 8
    -7 -4 -8
    7 -4 8
    7 -4 8
    7 -4 8
    -7 -4 -8
    7 -4 8
    -7 -4 -8
    -7 -4 -8
    7 -4 8
    7 4 8
    -7 4 -8
    7 4 8
    7 4 8
    -7 4 -8
    -7 4 -8
    7 4 8
    -9 -5 8
    9 -5 -8
    -9 -5 8
    9 -5 -8
    -9 -5 8
    9 -5 -8
    -9 -5 8
    9 -5 -8
    -9 -5 8
    9 -5 -8
    -9 -5 8
    9 5 -8
    9 5 -8
    -9 5 8
    -9 5 8
    -9 5 8
    -9 5 8
    9 5 -8
    9 5 -8
    8 -5 -8
    -8 -5 8
    8 -5 -8
    -8 -5 8
    -8 -5 8
    8 -5 -8
    8 -5 -8
    8 -5 -8
    -8 -5 8
    -8 -5 8
    8 5 -8
    -8 5 8
    -8 5 8
    -8 5 8
    8 5 -8
    8 5 -8
    7 -5 -8
    7 -5 -8
    7 -5 -8
    -7 -5 8
    7 -5 -8
    -7 -5 8
    -7 -5 8
    -7 5 8
    -7 5 8
    7 5 -8
    7 5 -8
    7 5 -8
    -7 5 8
    -7 5 8
    7 5 -8
    -6 -5 8
    6 -5 -8
    6 -5 -8
    -6 -5 8
    6 -5 -8
    -6 -5 8
    6 -5 -8
    -6 5 8
    6 5 -8
    -6 5 8
    6 5 -8
    6 5 -8
    6 5 -8
    -6 5 8
    -6 5 8
    -5 -5 8
    5 -5 -8
    -5 -5 8
    5 -5 -8
    5 -5 -8
    -5 -5 8
    5 5 -8
    -5 5 8
    5 5 -8
    5 5 -8
    -5 5 8
    5 5 -8
    -5 5 8
    -5 5 8
    -4 -5 8
    4 -5 -8
    4 -5 -8
    4 -5 -8
    4 -5 -8
    -4 -5 8
    -4 -5 8
    4 5 -8
    -4 5 8
    4 5 -8
    4 5 -8
    -4 5 8
    -4 5 8
    -4 5 8
    4 5 -8
    -3 -5 8
    3 -5 -8
    -3 -5 8
    -3 -5 8
    3 -5 -8
    -3 5 8
    3 5 -8
    -3 5 8
    3 5 -8
    -3 5 8
    3 5 -8
    3 5 -8
    3 5 -8
    -3 5 8
    2 -5 -8
    -2 -5 8
    2 -5 -8
    2 -5 -8
    -2 5 8
    2 5 -8
    2 5 -8
    2 5 -8
    2 5 -8
    -2 5 8
    2 5 -8
    -2 5 8
    -2 5 8
    -1 -5 8
    1 -5 -8
    1 -5 -8
    1 -5 -8
    1 5 -8
    -1 5 8
    1 5 -8
    1 5 -8
    -1 5 8
    -1 5 8
    1 5 -8
    1 5 -8
    -1 5 8
    0 -5 -8
    0 -5 -8
    0 -5 -8
    0 -5 -8
    0 5 8
    0 5 -8
    0 5 -8
    0 5 8
    0 5 8
    0 5 -8
    0 5 -8
    0 5 -8
    0 5 8
    0 5 -8
    -1 -5 -8
    -1 -5 -8
    -1 -5 -8
    -1 -5 -8
    -1 -5 -8
    -1 5 -8
    -1 5 -8
    1 5 8
    1 5 8
    -1 5 -8
    -1 5 -8
    1 5 8
    -1 5 -8
    -2 -5 -8
    -2 -5 -8
    -2 -5 -8
    2 -5 8
    -2 -5 -8
    -2 -5 -8
    2 5 8
    -2 5 -8
    -2 5 -8
    -2 5 -8
    2 5 8
    -2 5 -8
    -2 5 -8
    -3 -5 -8
    -3 -5 -8
    -3 -5 -8
    -3 -5 -8
    3 -5 8
    3 -5 8
    3 5 8
    -3 5 -8
    3 5 8
    -3 5 -8
    3 5 8
    -3 5 -8
    -3 5 -8
    -3 5 -8
    -3 5 -8
    3 5 8
    4 -5 8
    -4 -5 -8
    4 -5 8
    -4 -5 -8
    -4 -5 -8
    -4 -5 -8
    -4 5 -8
    -4 5 -8
    4 5 8
    -4 5 -8
    4 5 8
    4 5 8
    -4 5 -8
    -4 5 -8
    4 5 8
    -4 5 -8
    -5 -5 -8
    5 -5 8
    5 -5 8
    -5 -5 -8
    -5 -5 -8
    -5 5 -8
    5 5 8
    -5 5 -8
    -5 5 -8
    5 5 8
    5 5 8
    5 5 8
    -5 5 -8
    -6 -5 -8
    -6 -5 -8
    -6 -5 -8
    6 -5 8
    6 -5 8
    -6 -5 -8
    6 5 8
    -6 5 -8
    -6 5 -8
    -6 5 -8
    6 5 8
    -6 5 -8
    6 5 8
    -6 5 -8
    6 5 8
    -7 -6 8
    7 -6 -8
    7 -6 -8
    -7 -6 8
    7 -6 -8
    -7 -6 8
    7 6 -8
    -7 6 8
    7 6 -8
    -7 6 8
    7 6 -8
    7 6 -8
    -7 6 8
    -7 6 8
    6 -6 -8
    -6 -6 8
    6 -6 -8
    -6 -6 8
    -6 -6 8
    -6 6 8
    -6 6 8
    6 6 -8
    6 6 -8
    -6 6 8
    6 6 -8
    6 6 -8
    -6 6 8
    -5 -6 8
    5 -6 -8
    -5 -6 8
    5 -6 -8
    -5 -6 8
    5 6 -8
    5 6 -8
    -5 6 8
    5 6 -8
    -5 6 8
    -5 6 8
    -5 6 8
    4 -6 -8
    -4 -6 8
    4 -6 -8
    -4 -6 8
    4 6 -8
    4 6 -8
    -4 6 8
    4 6 -8
    -4 6 8
    -4 6 8
    4 6 -8
    3 -6 -8
    -3 -6 8
    -3 -6 8
    3 -6 -8
    3 6 -8
    -3 6 8
    -3 6 8
    -3 6 8
    -3 6 8
    -3 6 8
    3 6 -8
    3 6 -8
    3 6 -8
    -3 6 8
    -2 -6 8
    2 -6 -8
    2 -6 -8
    2 6 -8
    -2 6 8
    -2 6 8
    2 6 -8
    -2 6 8
    2 6 -8
    2 6 -8
    -2 6 8
    1 -6 -8
    1 -6 -8
    -1 6 8
    -1 6 8
    -1 6 8
    1 6 -8
    1 6 -8
    1 6 -8
    1 6 -8
    -1 6 8
    0 -6 -8
    0 -6 -8
    0 6 8
    0 6 -8
    0 6 -8
    0 6 -8
    0 6 8
    0 6 -8
    0 6 8
    0 6 -8
    -1 -6 -8
    -1 -6 -8
    -1 -6 -8
    -1 6 -8
    1 6 8
    -1 6 -8
    -1 6 -8
    -1 6 -8
    1 6 8
    1 6 8
    -1 6 -8
    -1 6 -8
    -2 -6 -8
    -2 -6 -8
    2 6 8
    2 6 8
    -2 6 -8
    -2 6 -8
    2 6 8
    2 6 8
    -2 6 -8
    -2 6 -8
    -3 -6 -8
    -3 -6 -8
    -3 6 -8
    -3 6 -8
    3 6 8
    -3 6 -8
    3 6 8
    3 6 8
    -3 6 -8
    3 6 8
    -3 6 -8
    -3 6 -8
    13 0 -9
    13 0 -9
    13 0 -9
    13 0 -9
    -13 0 9
    -13 0 9
    -13 0 9
    12 0 -9
    12 0 -9
    12 0 -9
    12 0 -9
    -12 0 9
    -12 0 9
    11 0 -9
    -11 0 9
    11 0 -9
    11 0 -9
    -11 0 9
    -11 0 9
    11 0 -9
    -11 0 9
    10 0 -9
    -10 0 9
    10 0 -9
    -10 0 9
    -10 0 9
    10 0 -9
    10 0 -9
    -10 0 9
    9 0 -9
    -9 0 9
    -9 0 9
    9 0 -9
    -9 0 9
    8 0 -9
    -8 0 9
    8 0 -9
    8 0 -9
    -8 0 9
    -8 0 9
    -8 0 9
    7 0 -9
    -7 0 9
    -7 0 9
    7 0 -9
    7 0 -9
    -7 0 9
    -7 0 9
    6 0 -9
    -6 0 9
    6 0 -9
    -6 0 9
    6 0 -9
    -6 0 9
    -6 0 9
    -5 0 9
    -5 0 9
    -5 0 9
    5 0 -9
    5 0 -9
    5 0 -9
    5 0 -9
    5 0 -9
    -5 0 9
    4 0 -9
    4 0 -9
    -4 0 9
    -4 0 9
    -4 0 9
    -4 0 9
    4 0 -9
    4 0 -9
    -4 0 9
    4 0 -9
    3 0 -9
    -3 0 9
    3 0 -9
    -3 0 9
    -3 0 9
    -3 0 9
    3 0 -9
    -3 0 9
    3 0 -9
    -3 0 9
    3 0 -9
    -2 0 9
    -2 0 9
    -2 0 9
    2 0 -9
    -2 0 9
    -2 0 9
    2 0 -9
    2 0 -9
    2 0 -9
    -2 0 9
    -1 0 9
    -1 0 9
    -1 0 9
    1 0 -9
    -1 0 9
    1 0 -9
    1 0 -9
    1 0 -9
    -1 0 9
    1 0 -9
    -1 0 9
    0 0 -9
    0 0 -9
    0 0 9
    0 0 9
    0 0 9
    0 0 -9
    0 0 9
    0 0 9
    0 0 -9
    0 0 -9
    0 0 9
    -1 0 -9
    -1 0 -9
    1 0 9
    1 0 9
    -1 0 -9
    1 0 9
    1 0 9
    -1 0 -9
    -1 0 -9
    -2 0 -9
    2 0 9
    2 0 9
    2 0 9
    -2 0 -9
    -2 0 -9
    -2 0 -9
    2 0 9
    -2 0 -9
    2 0 9
    -3 0 -9
    3 0 9
    -3 0 -9
    3 0 9
    3 0 9
    -3 0 -9
    -3 0 -9
    -3 0 -9
    3 0 9
    3 0 9
    -4 0 -9
    -4 0 -9
    4 0 9
    -4 0 -9
    -4 0 -9
    4 0 9
    4 0 9
    -4 0 -9
    -4 0 -9
    4 0 9
    -5 0 -9
    5 0 9
    5 0 9
    -5 0 -9
    -5 0 -9
    5 0 9
    -5 0 -9
    5 0 9
    5 0 9
    -5 0 -9
    -5 0 -9
    -6 0 -9
    6 0 9
    -6 0 -9
    6 0 9
    -6 0 -9
    -6 0 -9
    6 0 9
    6 0 9
    -6 0 -9
    6 0 9
    -6 0 -9
    7 0 9
    -7 0 -9
    7 0 9
    7 0 9
    -7 0 -9
    7 0 9
    -7 0 -9
    -7 0 -9
    -7 0 -9
    -7 0 -9
    8 0 9
    -8 0 -9
    -8 0 -9
    -8 0 -9
    8 0 9
    -8 0 -9
    8 0 9
    -8 0 -9
    8 0 9
    -8 0 -9
    -9 0 -9
    -9 0 -9
    -9 0 -9
    -9 0 -9
    9 0 9
    9 0 9
    -9 0 -9
    9 0 9
    -9 0 -9
    9 0 9
    -13 -1 9
    13 -1 -9
    13 -1 -9
    13 -1 -9
    -13 -1 9
    13 -1 -9
    -13 -1 9
    -13 1 9
    -13 1 9
    13 1 -9
    13 1 -9
    13 1 -9
    -13 1 9
    13 1 -9
    12 -1 -9
    -12 -1 9
    12 -1 -9
    12 -1 -9
    -12 -1 9
    12 -1 -9
    -12 1 9
    -12 1 9
    -12 1 9
    12 1 -9
    12 1 -9
    12 1 -9
    12 1 -9
    11 -1 -9
    11 -1 -9
    -11 -1 9
    -11 -1 9
    11 -1 -9
    11 -1 -9
    11 1 -9
    11 1 -9
    11 1 -9
    -11 1 9
    11 1 -9
    -11 1 9
    -11 1 9
    10 -1 -9
    10 -1 -9
    -10 -1 9
    -10 -1 9
    -10 -1 9
    10 -1 -9
    -10 -1 9
    10 1 -9
    -10 1 9
    -10 1 9
    -10 1 9
    10 1 -9
    10 1 -9
    10 1 -9
    -9 -1 9
    9 -1 -9
    9 -1 -9
    9 -1 -9
    -9 -1 9
    9 1 -9
    -9 1 9
    -9 1 9
    9 1 -9
    9 1 -9
    9 1 -9
    -9 1 9
    -8 -1 9
    8 -1 -9
    -8 -1 9
    -8 -1 9
    -8 -1 9
    8 -1 -9
    8 -1 -9
    8 -1 -9
    -8 1 9
    8 1 -9
    -8 1 9
    8 1 -9
    8 1 -9
    -8 1 9
    7 -1 -9
    7 -1 -9
    7 -1 -9
    -7 -1 9
    -7 -1 9
    7 -1 -9
    -7 -1 9
    -7 1 9
    -7 1 9
    -7 1 9
    7 1 -9
    7 1 -9
    -7 1 9
    7 1 -9
    -6 -1 9
    -6 -1 9
    -6 -1 9
    6 -1 -9
    6 -1 -9
    6 -1 -9
    6 -1 -9
    6 -1 -9
    -6 -1 9
    -6 1 9
    -6 1 9
    6 1 -9
    -6 1 9
    6 1 -9
    6 1 -9
    5 -1 -9
    -5 -1 9
    5 -1 -9
    -5 -1 9
    5 -1 -9
    -5 -1 9
    -5 -1 9
    5 -1 -9
    -5 1 9
    5 1 -9
    -5 1 9
    -5 1 9
    5 1 -9
    -5 1 9
    5 1 -9
    4 -1 -9
    -4 -1 9
    -4 -1 9
    4 -1 -9
    -4 -1 9
    4 -1 -9
    4 -1 -9
    4 -1 -9
    -4 -1 9
    -4 -1 9
    -4 -1 9
    4 1 -9
    -4 1 9
    -4 1 9
    4 1 -9
    4 1 -9
    -4 1 9
    4 1 -9
    -4 1 9
    3 -1 -9
    3 -1 -9
    -3 -1 9
    3 -1 -9
    3 -1 -9
    3 -1 -9
    -3 -1 9
    -3 -1 9
    -3 -1 9
    -3 -1 9
    -3 -1 9
    3 1 -9
    3 1 -9
    -3 1 9
    3 1 -9
    -3 1 9
    -3 1 9
    3 1 -9
    -3 1 9
    -3 1 9
    3 1 -9
    -2 -1 9
    -2 -1 9
    2 -1 -9
    -2 -1 9
    2 -1 -9
    -2 -1 9
    2 -1 -9
    -2 -1 9
    2 -1 -9
    2 -1 -9
    -2 -1 9
    -2 1 9
    2 1 -9
    -2 1 9
    2 1 -9
    -2 1 9
    -2 1 9
    2 1 -9
    2 1 -9
    -2 1 9
    2 1 -9
    -2 1 9
    1 -1 -9
    -1 -1 9
    -1 -1 9
    1 -1 -9
    1 -1 -9
    -1 -1 9
    1 -1 -9
    1 -1 -9
    -1 -1 9
    -1 -1 9
    -1 -1 9
    -1 1 9
    -1 1 9
    -1 1 9
    -1 1 9
    1 1 -9
    1 1 -9
    -1 1 9
    1 1 -9
    1 1 -9
    0 -1 -9
    0 -1 9
    0 -1 -9
    0 -1 -9
    0 -1 9
    0 -1 9
    0 -1 9
    0 -1 -9
    0 -1 -9
    0 -1 9
    0 1 -9
    0 1 9
    0 1 9
    0 1 9
    0 1 9
    0 1 9
    0 1 -9
    0 1 9
    0 1 9
    0 1 -9
    0 1 -9
    1 -1 9
    -1 -1 -9
    1 -1 9
    -1 -1 -9
    -1 -1 -9
    1 -1 9
    -1 -1 -9
    -1 -1 -9
    1 1 9
    1 1 9
    -1 1 -9
    -1 1 -9
    1 1 9
    1 1 9
    -1 1 -9
    -1 1 -9
    -1 1 -9
    -2 -1 -9
    -2 -1 -9
    -2 -1 -9
    -2 -1 -9
    2 -1 9
    -2 -1 -9
    2 -1 9
    2 -1 9
    -2 1 -9
    2 1 9
    -2 1 -9
    -2 1 -9
    2 1 9
    2 1 9
    2 1 9
    -2 1 -9
    -2 1 -9
    -3 -1 -9
    3 -1 9
    -3 -1 -9
    -3 -1 -9
    -3 -1 -9
    3 -1 9
    3 -1 9
    -3 -1 -9
    3 -1 9
    3 1 9
    -3 1 -9
    3 1 9
    3 1 9
    -3 1 -9
    -3 1 -9
    3 1 9
    -3 1 -9
    -3 1 -9
    -4 -1 -9
    4 -1 9
    -4 -1 -9
    4 -1 9
    -4 -1 -9
    -4 -1 -9
    4 -1 9
    4 -1 9
    -4 -1 -9
    4 1 9
    4 1 9
    -4 1 -9
    -4 1 -9
    -4 1 -9
    4 1 9
    -4 1 -9
    4 1 9
    -4 1 -9
    5 -1 9
    -5 -1 -9
    -5 -1 -9
    5 -1 9
    -5 -1 -9
    5 -1 9
    -5 -1 -9
    -5 -1 -9
    5 -1 9
    -5 1 -9
    -5 1 -9
    -5 1 -9
    5 1 9
    -5 1 -9
    5 1 9
    5 1 9
    5 1 9
    5 1 9
    6 -1 9
    6 -1 9
    -6 -1 -9
    6 -1 9
    -6 -1 -9
    6 -1 9
    -6 -1 -9
    -6 -1 -9
    -6 -1 -9
    6 -1 9
    6 1 9
    6 1 9
    -6 1 -9
    -6 1 -9
    6 1 9
    6 1 9
    -7 -1 -9
    -7 -1 -9
    7 -1 9
    -7 -1 -9
    -7 -1 -9
    -7 -1 -9
    7 -1 9
    -7 -1 -9
    7 -1 9
    7 -1 9
    7 1 9
    -7 1 -9
    7 1 9
    -7 1 -9
    -7 1 -9
    -7 1 -9
    7 1 9
    -7 1 -9
    -7 1 -9
    7 1 9
    -8 -1 -9
    8 -1 9
    -8 -1 -9
    8 -1 9
    -8 -1 -9
    8 -1 9
    -8 -1 -9
    8 -1 9
    8 1 9
    8 1 9
    -8 1 -9
    -8 1 -9
    8 1 9
    -8 1 -9
    -8 1 -9
    -8 1 -9
    8 1 9
    -8 1 -9
    -9 -1 -9
    9 -1 9
    -9 -1 -9
    -9 -1 -9
    9 -1 9
    -9 -1 -9
    9 -1 9
    9 -1 9
    -9 1 -9
    -9 1 -9
    -9 1 -9
    -9 1 -9
    9 1 9
    9 1 9
    -9 1 -9
    -12 -2 9
    12 -2 -9
    12 -2 -9
    -12 -2 9
    12 -2 -9
    -12 -2 9
    12 -2 -9
    12 2 -9
    -12 2 9
    -12 2 9
    12 2 -9
    12 2 -9
    -12 2 9
    12 2 -9
    11 -2 -9
    11 -2 -9
    -11 -2 9
    -11 -2 9
    -11 -2 9
    11 -2 -9
    11 -2 -9
    11 2 -9
    -11 2 9
    11 2 -9
    -11 2 9
    11 2 -9
    -11 2 9
    -11 2 9
    11 2 -9
    -10 -2 9
    10 -2 -9
    10 -2 -9
    -10 -2 9
    10 -2 -9
    -10 -2 9
    10 2 -9
    10 2 -9
    -10 2 9
    10 2 -9
    10 2 -9
    -10 2 9
    -10 2 9
    -10 2 9
    -9 -2 9
    -9 -2 9
    9 -2 -9
    9 -2 -9
    -9 -2 9
    9 -2 -9
    9 -2 -9
    9 -2 -9
    -9 -2 9
    -9 2 9
    -9 2 9
    -9 2 9
    9 2 -9
    9 2 -9
    -9 2 9
    9 2 -9
    9 2 -9
    8 -2 -9
    8 -2 -9
    8 -2 -9
    -8 -2 9
    -8 -2 9
    8 -2 -9
    -8 -2 9
    8 2 -9
    -8 2 9
    -8 2 9
    -8 2 9
    8 2 -9
    8 2 -9
    8 2 -9
    -8 2 9
    7 -2 -9
    -7 -2 9
    7 -2 -9
    -7 -2 9
    7 -2 -9
    -7 -2 9
    7 -2 -9
    7 2 -9
    -7 2 9
    7 2 -9
    -7 2 9
    7 2 -9
    -7 2 9
    6 -2 -9
    6 -2 -9
    -6 -2 9
    6 -2 -9
    6 -2 -9
    -6 -2 9
    -6 -2 9
    -6 -2 9
    6 2 -9
    -6 2 9
    6 2 -9
    -6 2 9
    6 2 -9
    -6 2 9
    -5 -2 9
    5 -2 -9
    -5 -2 9
    -5 -2 9
    5 -2 -9
    5 -2 -9
    -5 -2 9
    5 -2 -9
    -5 -2 9
    5 2 -9
    5 2 -9
    -5 2 9
    -5 2 9
    -5 2 9
    5 2 -9
    -4 -2 9
    4 -2 -9
    -4 -2 9
    -4 -2 9
    -4 -2 9
    4 -2 -9
    4 -2 -9
    4 -2 -9
    -4 -2 9
    4 2 -9
    4 2 -9
    -4 2 9
    4 2 -9
    4 2 -9
    -4 2 9
    -4 2 9
    -3 -2 9
    -3 -2 9
    -3 -2 9
    3 -2 -9
    -3 -2 9
    3 -2 -9
    3 -2 -9
    -3 -2 9
    -3 -2 9
    3 -2 -9
    3 2 -9
    -3 2 9
    3 2 -9
    3 2 -9
    -3 2 9
    -3 2 9
    3 2 -9
    2 -2 -9
    -2 -2 9
    -2 -2 9
    -2 -2 9
    2 -2 -9
    -2 -2 9
    -2 -2 9
    -2 -2 9
    2 -2 -9
    2 2 -9
    2 2 -9
    -2 2 9
    -2 2 9
    -2 2 9
    -2 2 9
    2 2 -9
    -2 2 9
    2 2 -9
    1 -2 -9
    -1 -2 9
    -1 -2 9
    -1 -2 9
    -1 -2 9
    1 -2 -9
    -1 -2 9
    1 -2 -9
    1 -2 -9
    1 2 -9
    -1 2 9
    -1 2 9
    -1 2 9
    1 2 -9
    1 2 -9
    1 2 -9
    -1 2 9
    -1 2 9
    -1 2 9
    0 -2 -9
    0 -2 -9
    0 -2 9
    0 -2 9
    0 -2 9
    0 -2 -9
    0 -2 9
    0 -2 -9
    0 2 9
    0 2 -9
    0 2 9
    0 2 -9
    0 2 -9
    0 2 -9
    0 2 -9
    0 2 9
    0 2 9
    0 2 -9
    0 2 9
    1 -2 9
    1 -2 9
    1 -2 9
    -1 -2 -9
    -1 -2 -9
    -1 -2 -9
    -1 -2 -9
    -1 2 -9
    -1 2 -9
    -1 2 -9
    -1 2 -9
    -1 2 -9
    1 2 9
    -1 2 -9
    1 2 9
    2 -2 9
    2 -2 9
    -2 -2 -9
    -2 -2 -9
    2 -2 9
    -2 -2 -9
    -2 2 -9
    2 2 9
    -2 2 -9
    2 2 9
    2 2 9
    -2 2 -9
    -2 2 -9
    3 -2 9
    -3 -2 -9
    3 -2 9
    -3 -2 -9
    3 -2 9
    -3 -2 -9
    -3 2 -9
    3 2 9
    -3 2 -9
    3 2 9
    3 2 9
    -3 2 -9
    4 -2 9
    -4 -2 -9
    -4 -2 -9
    -4 -2 -9
    -4 -2 -9
    4 -2 9
    -4 -2 -9
    4 -2 9
    4 -2 9
    4 2 9
    -4 2 -9
    -4 2 -9
    4 2 9
    -4 2 -9
    -4 2 -9
    4 2 9
    4 2 9
    5 -2 9
    5 -2 9
    5 -2 9
    -5 -2 -9
    5 -2 9
    5 -2 9
    -5 -2 -9
    -5 -2 -9
    -5 -2 -9
    -5 2 -9
    5 2 9
    -5 2 -9
    -5 2 -9
    -5 2 -9
    -5 2 -9
    5 2 9
    5 2 9
    5 2 9
    -5 2 -9
    6 -2 9
    -6 -2 -9
    6 -2 9
    -6 -2 -9
    -6 -2 -9
    -6 -2 -9
    -6 -2 -9
    -6 -2 -9
    6 -2 9
    6 -2 9
    6 -2 9
    -6 2 -9
    -6 2 -9
    -6 2 -9
    -6 2 -9
    -6 2 -9
    6 2 9
    6 2 9
    6 2 9
    -6 2 -9
    6 2 9
    -7 -2 -9
    7 -2 9
    -7 -2 -9
    -7 -2 -9
    -7 -2 -9
    7 -2 9
    -7 -2 -9
    -7 -2 -9
    7 -2 9
    -7 2 -9
    7 2 9
    -7 2 -9
    -7 2 -9
    -7 2 -9
    -7 2 -9
    -7 2 -9
    7 2 9
    7 2 9
    7 2 9
    -8 -2 -9
    -8 -2 -9
    -8 -2 -9
    8 -2 9
    8 -2 9
    -8 -2 -9
    -8 -2 -9
    8 -2 9
    -8 -2 -9
    8 -2 9
    8 2 9
    -8 2 -9
    -8 2 -9
    8 2 9
    -8 2 -9
    -8 2 -9
    8 2 9
    -8 2 -9
    8 2 9
    -8 2 -9
    -11 -3 9
    11 -3 -9
    11 -3 -9
    -11 -3 9
    11 -3 -9
    -11 -3 9
    11 -3 -9
    -11 3 9
    11 3 -9
    -11 3 9
    11 3 -9
    -11 3 9
    -11 3 9
    11 3 -9
    11 3 -9
    10 -3 -9
    10 -3 -9
    -10 -3 9
    10 -3 -9
    -10 -3 9
    -10 -3 9
    10 -3 -9
    10 -3 -9
    -10 3 9
    10 3 -9
    -10 3 9
    -10 3 9
    10 3 -9
    -10 3 9
    10 3 -9
    10 3 -9
    -9 -3 9
    9 -3 -9
    -9 -3 9
    9 -3 -9
    9 -3 -9
    9 -3 -9
    9 -3 -9
    -9 -3 9
    -9 -3 9
    -9 3 9
    9 3 -9
    9 3 -9
    -9 3 9
    9 3 -9
    -9 3 9
    9 3 -9
    -9 3 9
    -8 -3 9
    8 -3 -9
    8 -3 -9
    -8 -3 9
    -8 -3 9
    -8 -3 9
    -8 -3 9
    8 -3 -9
    8 -3 -9
    8 -3 -9
    8 3 -9
    8 3 -9
    8 3 -9
    -8 3 9
    -8 3 9
    -8 3 9
    -8 3 9
    8 3 -9
    -7 -3 9
    7 -3 -9
    7 -3 -9
    -7 -3 9
    7 -3 -9
    7 -3 -9
    -7 -3 9
    7 -3 -9
    -7 -3 9
    -7 -3 9
    -7 -3 9
    7 3 -9
    -7 3 9
    -7 3 9
    7 3 -9
    -7 3 9
    7 3 -9
    -7 3 9
    7 3 -9
    6 -3 -9
    -6 -3 9
    -6 -3 9
    -6 -3 9
    6 -3 -9
    -6 -3 9
    6 -3 -9
    6 -3 -9
    -6 -3 9
    6 3 -9
    6 3 -9
    -6 3 9
    6 3 -9
    6 3 -9
    -6 3 9
    -6 3 9
    -5 -3 9
    -5 -3 9
    5 -3 -9
    -5 -3 9
    -5 -3 9
    5 -3 -9
    -5 -3 9
    5 -3 -9
    5 3 -9
    -5 3 9
    -5 3 9
    5 3 -9
    5 3 -9
    -5 3 9
    5 3 -9
    -4 -3 9
    4 -3 -9
    4 -3 -9
    4 -3 -9
    -4 -3 9
    -4 -3 9
    4 -3 -9
    4 -3 -9
    -4 -3 9
    -4 -3 9
    -4 3 9
    4 3 -9
    4 3 -9
    4 3 -9
    4 3 -9
    -4 3 9
    -4 3 9
    -4 3 9
    -3 -3 9
    3 -3 -9
    -3 -3 9
    -3 -3 9
    -3 -3 9
    3 -3 -9
    3 -3 -9
    3 -3 -9
    -3 3 9
    3 3 -9
    3 3 -9
    -3 3 9
    3 3 -9
    -3 3 9
    -3 3 9
    3 3 -9
    2 -3 -9
    -2 -3 9
    2 -3 -9
    2 -3 -9
    -2 -3 9
    -2 -3 9
    -2 -3 9
    2 -3 -9
    2 3 -9
    2 3 -9
    2 3 -9
    -2 3 9
    -2 3 9
    -2 3 9
    -2 3 9
    2 3 -9
    -2 3 9
    -2 3 9
    -1 -3 9
    -1 -3 9
    -1 -3 9
    1 -3 -9
    1 -3 -9
    -1 -3 9
    1 -3 -9
    -1 -3 9
    1 -3 -9
    -1 3 9
    1 3 -9
    -1 3 9
    -1 3 9
    -1 3 9
    -1 3 9
    -1 3 9
    1 3 -9
    1 3 -9
    1 3 -9
    0 -3 9
    0 -3 9
    0 -3 -9
    0 -3 -9
    0 -3 9
    0 -3 -9
    0 -3 -9
    0 -3 9
    0 3 9
    0 3 -9
    0 3 -9
    0 3 -9
    0 3 9
    0 3 -9
    0 3 9
    0 3 -9
    0 3 -9
    0 3 9
    -1 -3 -9
    1 -3 9
    1 -3 9
    -1 -3 -9
    -1 -3 -9
    1 -3 9
    -1 -3 -9
    1 -3 9
    -1 3 -9
    -1 3 -9
    1 3 9
    -1 3 -9
    -1 3 -9
    1 3 9
    2 -3 9
    -2 -3 -9
    -2 -3 -9
    2 -3 9
    2 -3 9
    -2 -3 -9
    -2 -3 -9
    -2 3 -9
    2 3 9
    2 3 9
    -2 3 -9
    -2 3 -9
    2 3 9
    -2 3 -9
    -2 3 -9
    -3 -3 -9
    3 -3 9
    3 -3 9
    -3 -3 -9
    -3 -3 -9
    3 -3 9
    3 -3 9
    -3 -3 -9
    -3 3 -9
    3 3 9
    -3 3 -9
    3 3 9
    3 3 9
    -3 3 -9
    -3 3 -9
    -3 3 -9
    -4 -3 -9
    4 -3 9
    4 -3 9
    -4 -3 -9
    4 -3 9
    4 -3 9
    -4 -3 -9
    -4 -3 -9
    4 3 9
    -4 3 -9
    -4 3 -9
    4 3 9
    4 3 9
    -4 3 -9
    -4 3 -9
    -4 3 -9
    4 3 9
    5 -3 9
    -5 -3 -9
    5 -3 9
    -5 -3 -9
    5 -3 9
    -5 -3 -9
    5 -3 9
    -5 -3 -9
    -5 3 -9
    -5 3 -9
    -5 3 -9
    5 3 9
    5 3 9
    -5 3 -9
    5 3 9
    -5 3 -9
    5 3 9
    -6 -3 -9
    -6 -3 -9
    6 -3 9
    6 -3 9
    -6 -3 -9
    6 -3 9
    6 -3 9
    -6 3 -9
    -6 3 -9
    -6 3 -9
    6 3 9
    6 3 9
    6 3 9
    6 3 9
    -6 3 -9
    -6 3 -9
    7 -3 9
    -7 -3 -9
    7 -3 9
    -7 -3 -9
    -7 -3 -9
    -7 -3 -9
    7 -3 9
    -7 -3 -9
    7 -3 9
    -7 -3 -9
    -7 3 -9
    7 3 9
    -7 3 -9
    7 3 9
    -7 3 -9
    -7 3 -9
    7 3 9
    -7 3 -9
    -7 3 -9
    7 3 9
    -8 -3 -9
    -8 -3 -9
    8 -3 9
    8 -3 9
    -8 -3 -9
    -8 -3 -9
    8 -3 9
    8 -3 9
    -8 3 -9
    8 3 9
    8 3 9
    -8 3 -9
    8 3 9
    -8 3 -9
    8 3 9
    -8 3 -9
    10 -4 -9
    10 -4 -9
    10 -4 -9
    -10 -4 9
    -10 -4 9
    -10 -4 9
    -10 -4 9
    -10 -4 9
    10 -4 -9
    10 4 -9
    10 4 -9
    -10 4 9
    -10 4 9
    -10 4 9
    -10 4 9
    10 4 -9
    10 4 -9
    -9 -4 9
    9 -4 -9
    9 -4 -9
    9 -4 -9
    -9 -4 9
    -9 -4 9
    -9 -4 9
    9 -4 -9
    9 -4 -9
    -9 -4 9
    -9 4 9
    9 4 -9
    -9 4 9
    -9 4 9
    -9 4 9
    9 4 -9
    9 4 -9
    9 4 -9
    -8 -4 9
    8 -4 -9
    -8 -4 9
    -8 -4 9
    8 -4 -9
    8 -4 -9
    8 -4 -9
    8 -4 -9
    -8 -4 9
    -8 -4 9
    8 4 -9
    -8 4 9
    -8 4 9
    8 4 -9
    8 4 -9
    8 4 -9
    -8 4 9
    -8 4 9
    -7 -4 9
    -7 -4 9
    -7 -4 9
    -7 -4 9
    7 -4 -9
    7 -4 -9
    7 -4 -9
    7 -4 -9
    -7 -4 9
    7 -4 -9
    -7 -4 9
    -7 4 9
    7 4 -9
    7 4 -9
    7 4 -9
    -7 4 9
    -7 4 9
    -7 4 9
    7 4 -9
    -6 -4 9
    -6 -4 9
    -6 -4 9
    -6 -4 9
    -6 -4 9
    6 -4 -9
    6 -4 -9
    6 -4 -9
    -6 -4 9
    6 -4 -9
    6 -4 -9
    -6 4 9
    -6 4 9
    6 4 -9
    -6 4 9
    6 4 -9
    -6 4 9
    6 4 -9
    -5 -4 9
    5 -4 -9
    -5 -4 9
    -5 -4 9
    -5 -4 9
    5 -4 -9
    5 -4 -9
    5 -4 -9
    5 -4 -9
    -5 -4 9
    -5 4 9
    -5 4 9
    5 4 -9
    5 4 -9
    5 4 -9
    5 4 -9
    -5 4 9
    5 4 -9
    4 -4 -9
    -4 -4 9
    4 -4 -9
    4 -4 -9
    -4 -4 9
    4 -4 -9
    -4 -4 9
    4 -4 -9
    4 4 -9
    4 4 -9
    -4 4 9
    -4 4 9
    -4 4 9
    4 4 -9
    4 4 -9
    -4 4 9
    -3 -4 9
    3 -4 -9
    3 -4 -9
    -3 -4 9
    -3 -4 9
    3 -4 -9
    -3 -4 9
    3 -4 -9
    3 -4 -9
    3 4 -9
    -3 4 9
    -3 4 9
    -3 4 9
    -3 4 9
    3 4 -9
    3 4 -9
    3 4 -9
    -2 -4 9
    2 -4 -9
    2 -4 -9
    -2 -4 9
    2 -4 -9
    -2 -4 9
    -2 -4 9
    2 -4 -9
    -2 -4 9
    2 -4 -9
    -2 -4 9
    -2 4 9
    -2 4 9
    2 4 -9
    -2 4 9
    -2 4 9
    2 4 -9
    2 4 -9
    2 4 -9
    -2 4 9
    1 -4 -9
    1 -4 -9
    1 -4 -9
    -1 -4 9
    1 -4 -9
    -1 -4 9
    -1 -4 9
    -1 -4 9
    1 -4 -9
    -1 4 9
    -1 4 9
    1 4 -9
    -1 4 9
    -1 4 9
    1 4 -9
    1 4 -9
    1 4 -9
    0 -4 -9
    0 -4 9
    0 -4 9
    0 -4 -9
    0 -4 -9
    0 -4 -9
    0 -4 9
    0 -4 9
    0 -4 -9
    0 4 -9
    0 4 -9
    0 4 9
    0 4 -9
    0 4 9
    0 4 9
    1 -4 9
    1 -4 9
    -1 -4 -9
    -1 -4 -9
    1 -4 9
    -1 -4 -9
    -1 -4 -9
    -1 -4 -9
    1 4 9
    -1 4 -9
    -1 4 -9
    1 4 9
    -1 4 -9
    -1 4 -9
    1 4 9
    -1 4 -9
    -1 4 -9
    2 -4 9
    2 -4 9
    -2 -4 -9
    -2 -4 -9
    2 -4 9
    2 -4 9
    -2 -4 -9
    -2 -4 -9
    -2 4 -9
    2 4 9
    2 4 9
    -2 4 -9
    -2 4 -9
    -2 4 -9
    -2 4 -9
    2 4 9
    -2 4 -9
    -3 -4 -9
    3 -4 9
    3 -4 9
    -3 -4 -9
    -3 -4 -9
    -3 -4 -9
    3 -4 9
    3 -4 9
    3 4 9
    -3 4 -9
    -3 4 -9
    -3 4 -9
    -3 4 -9
    3 4 9
    -3 4 -9
    -3 4 -9
    3 4 9
    -4 -4 -9
    4 -4 9
    -4 -4 -9
    4 -4 9
    -4 -4 -9
    4 -4 9
    -4 -4 -9
    4 -4 9
    -4 4 -9
    4 4 9
    4 4 9
    -4 4 -9
    4 4 9
    -4 4 -9
    -4 4 -9
    -4 4 -9
    -4 4 -9
    4 4 9
    -5 -4 -9
    -5 -4 -9
    5 -4 9
    -5 -4 -9
    5 -4 9
    -5 -4 -9
    5 -4 9
    5 -4 9
    5 4 9
    5 4 9
    -5 4 -9
    -5 4 -9
    -5 4 -9
    -5 4 -9
    -5 4 -9
    5 4 9
    5 4 9
    -5 4 -9
    6 -4 9
    6 -4 9
    -6 -4 -9
    -6 -4 -9
    -6 -4 -9
    -6 -4 -9
    6 -4 9
    6 -4 9
    -6 4 -9
    -6 4 -9
    -6 4 -9
    6 4 9
    -6 4 -9
    6 4 9
    6 4 9
    -8 -5 9
    -8 -5 9
    -8 -5 9
    8 -5 -9
    8 -5 -9
    8 -5 -9
    8 -5 -9
    -8 -5 9
    -8 -5 9
    8 -5 -9
    -8 5 9
    -8 5 9
    -8 5 9
    8 5 -9
    -8 5 9
    8 5 -9
    8 5 -9
    8 5 -9
    7 -5 -9
    -7 -5 9
    7 -5 -9
    7 -5 -9
    -7 -5 9
    -7 -5 9
    7 -5 -9
    7 -5 -9
    7 5 -9
    7 5 -9
    -7 5 9
    -7 5 9
    -7 5 9
    7 5 -9
    7 5 -9
    6 -5 -9
    6 -5 -9
    -6 -5 9
    6 -5 -9
    -6 -5 9
    6 -5 -9
    -6 -5 9
    6 -5 -9
    -6 5 9
    6 5 -9
    -6 5 9
    6 5 -9
    6 5 -9
    -6 5 9
    6 5 -9
    -6 5 9
    5 -5 -9
    5 -5 -9
    5 -5 -9
    -5 -5 9
    5 -5 -9
    -5 -5 9
    -5 -5 9
    -5 -5 9
    5 -5 -9
    5 5 -9
    5 5 -9
    -5 5 9
    -5 5 9
    5 5 -9
    -5 5 9
    5 5 -9
    4 -5 -9
    4 -5 -9
    4 -5 -9
    -4 -5 9
    -4 -5 9
    4 -5 -9
    4 -5 -9
    -4 -5 9
    -4 -5 9
    -4 5 9
    4 5 -9
    -4 5 9
    4 5 -9
    4 5 -9
    -4 5 9
    4 5 -9
    -4 5 9
    3 -5 -9
    3 -5 -9
    -3 -5 9
    -3 -5 9
    -3 -5 9
    3 -5 -9
    -3 -5 9
    3 -5 -9
    3 -5 -9
    3 5 -9
    -3 5 9
    -3 5 9
    3 5 -9
    3 5 -9
    3 5 -9
    -3 5 9
    3 5 -9
    -3 5 9
    2 -5 -9
    2 -5 -9
    -2 -5 9
    2 -5 -9
    2 -5 -9
    2 -5 -9
    -2 -5 9
    -2 5 9
    -2 5 9
    2 5 -9
    -2 5 9
    -2 5 9
    2 5 -9
    2 5 -9
    2 5 -9
    1 -5 -9
    1 -5 -9
    -1 -5 9
    -1 -5 9
    1 -5 -9
    1 -5 -9
    1 -5 -9
    1 5 -9
    -1 5 9
    1 5 -9
    -1 5 9
    1 5 -9
    -1 5 9
    1 5 -9
    1 5 -9
    -1 5 9
    0 -5 -9
    0 -5 -9
    0 -5 9
    0 -5 -9
    0 -5 -9
    0 -5 -9
    0 -5 9
    0 5 -9
    0 5 9
    0 5 -9
    0 5 -9
    0 5 9
    0 5 -9
    0 5 9
    0 5 9
    0 5 -9
    -1 -5 -9
    -1 -5 -9
    1 -5 9
    -1 -5 -9
    -1 -5 -9
    -1 -5 -9
    1 -5 9
    -1 5 -9
    -1 5 -9
    1 5 9
    -1 5 -9
    1 5 9
    -1 5 -9
    1 5 9
    -1 5 -9
    -1 5 -9
    -2 -5 -9
    2 -5 9
    -2 -5 -9
    -2 -5 -9
    -2 -5 -9
    2 -5 9
    2 5 9
    -2 5 -9
    -2 5 -9
    2 5 9
    2 5 9
    -2 5 -9
    -2 5 -9
    -2 5 -9
    -2 5 -9
    3 -5 9
    -3 -5 -9
    -3 -5 -9
    3 -5 9
    -3 -5 -9
    -3 -5 -9
    -3 5 -9
    3 5 9
    -3 5 -9
    -3 5 -9
    3 5 9
    -3 5 -9
    3 5 9
    -3 5 -9
    -3 5 -9
    -4 -5 -9
    -4 -5 -9
    -4 -5 -9
    4 -5 9
    -4 -5 -9
    4 -5 9
    -4 5 -9
    -4 5 -9
    4 5 9
    -4 5 -9
    4 5 9
    -4 5 -9
    4 5 9
    -4 5 -9
    4 5 9
    -5 -5 -9
    -5 -5 -9
    5 -5 9
    5 -5 9
    -5 -5 -9
    -5 -5 -9
    -5 5 -9
    5 5 9
    5 5 9
    -5 5 -9
    5 5 9
    -5 5 -9
    -5 5 -9
    5 5 9
    -5 5 -9
    -5 5 -9
    -5 -6 9
    -5 -6 9
    -5 -6 9
    5 -6 -9
    5 -6 -9
    5 -6 -9
    5 6 -9
    5 6 -9
    -5 6 9
    5 6 -9
    -5 6 9
    5 6 -9
    -5 6 9
    -5 6 9
    -4 -6 9
    -4 -6 9
    -4 -6 9
    4 -6 -9
    4 -6 -9
    4 -6 -9
    -4 6 9
    -4 6 9
    -4 6 9
    -4 6 9
    4 6 -9
    4 6 -9
    4 6 -9
    4 6 -9
    3 -6 -9
    3 -6 -9
    -3 -6 9
    -3 -6 9
    3 -6 -9
    3 6 -9
    -3 6 9
    -3 6 9
    3 6 -9
    -3 6 9
    3 6 -9
    -3 6 9
    3 6 -9
    -2 -6 9
    2 -6 -9
    2 -6 -9
    -2 -6 9
    2 -6 -9
    2 6 -9
    2 6 -9
    2 6 -9
    -2 6 9
    -2 6 9
    -2 6 9
    -2 6 9
    2 6 -9
    -1 -6 9
    1 -6 -9
    1 -6 -9
    1 -6 -9
    1 6 -9
    -1 6 9
    -1 6 9
    -1 6 9
    1 6 -9
    -1 6 9
    1 6 -9
    1 6 -9
    0 -6 -9
    0 -6 -9
    0 -6 9
    0 -6 -9
    0 6 -9
    0 6 9
    0 6 -9
    0 6 -9
    0 6 -9
    0 6 -9
    0 6 9
    -1 -6 -9
    -1 -6 -9
    1 -6 9
    -1 -6 -9
    1 -6 9
    1 6 9
    1 6 9
    -1 6 -9
    -1 6 -9
    -1 6 -9
    -1 6 -9
    1 6 9
    -1 6 -9
    -1 6 -9
    12 0 -10
    -12 0 10
    -12 0 10
    12 0 -10
    12 0 -10
    -12 0 10
    12 0 -10
    11 0 -10
    -11 0 10
    11 0 -10
    11 0 -10
    -11 0 10
    -11 0 10
    11 0 -10
    -11 0 10
    10 0 -10
    10 0 -10
    -10 0 10
    10 0 -10
    -10 0 10
    10 0 -10
    -10 0 10
    -10 0 10
    -9 0 10
    9 0 -10
    9 0 -10
    -9 0 10
    -9 0 10
    9 0 -10
    -9 0 10
    9 0 -10
    -8 0 10
    -8 0 10
    8 0 -10
    -8 0 10
    8 0 -10
    8 0 -10
    8 0 -10
    -8 0 10
    7 0 -10
    -7 0 10
    7 0 -10
    -7 0 10
    -7 0 10
    7 0 -10
    7 0 -10
    -7 0 10
    -6 0 10
    6 0 -10
    6 0 -10
    -6 0 10
    6 0 -10
    -6 0 10
    5 0 -10
    -5 0 10
    -5 0 10
    5 0 -10
    5 0 -10
    -5 0 10
    5 0 -10
    5 0 -10
    4 0 -10
    -4 0 10
    -4 0 10
    -4 0 10
    -4 0 10
    4 0 -10
    -4 0 10
    4 0 -10
    4 0 -10
    4 0 -10
    -4 0 10
    3 0 -10
    3 0 -10
    3 0 -10
    3 0 -10
    3 0 -10
    -3 0 10
    -3 0 10
    -3 0 10
    -3 0 10
    -3 0 10
    -3 0 10
    2 0 -10
    -2 0 10
    2 0 -10
    -2 0 10
    2 0 -10
    -2 0 10
    2 0 -10
    -2 0 10
    -2 0 10
    2 0 -10
    -2 0 10
    1 0 -10
    1 0 -10
    1 0 -10
    -1 0 10
    1 0 -10
    -1 0 10
    -1 0 10
    1 0 -10
    -1 0 10
    -1 0 10
    -1 0 10
    0 0 -10
    0 0 -10
    0 0 10
    0 0 -10
    0 0 10
    0 0 10
    0 0 -10
    0 0 10
    0 0 -10
    1 0 10
    -1 0 -10
    -1 0 -10
    1 0 10
    -1 0 -10
    1 0 10
    -2 0 -10
    -2 0 -10
    -2 0 -10
    2 0 10
    -2 0 -10
    2 0 10
    -2 0 -10
    2 0 10
    2 0 10
    -3 0 -10
    3 0 10
    3 0 10
    -3 0 -10
    -3 0 -10
    -3 0 -10
    -3 0 -10
    3 0 10
    3 0 10
    -4 0 -10
    -4 0 -10
    4 0 10
    -4 0 -10
    -4 0 -10
    4 0 10
    -4 0 -10
    -4 0 -10
    4 0 10
    4 0 10
    5 0 10
    5 0 10
    5 0 10
    5 0 10
    -5 0 -10
    -5 0 -10
    -5 0 -10
    -5 0 -10
    -5 0 -10
    5 0 10
    -5 0 -10
    6 0 10
    -6 0 -10
    -6 0 -10
    6 0 10
    6 0 10
    -6 0 -10
    6 0 10
    -7 0 -10
    -7 0 -10
    7 0 10
    -7 0 -10
    -7 0 -10
    8 0 10
    8 0 10
    -8 0 -10
    8 0 10
    -8 0 -10
    -8 0 -10
    -8 0 -10
    -8 0 -10
    8 0 10
    -12 -1 10
    -12 -1 10
    12 -1 -10
    12 -1 -10
    -12 -1 10
    12 -1 -10
    12 -1 -10
    -12 1 10
    12 1 -10
    12 1 -10
    -12 1 10
    -12 1 10
    12 1 -10
    -12 1 10
    12 1 -10
    11 -1 -10
    11 -1 -10
    -11 -1 10
    -11 -1 10
    -11 -1 10
    -11 -1 10
    11 -1 -10
    11 -1 -10
    -11 1 10
    11 1 -10
    -11 1 10
    -11 1 10
    11 1 -10
    11 1 -10
    11 1 -10
    -11 1 10
    -10 -1 10
    10 -1 -10
    10 -1 -10
    -10 -1 10
    -10 -1 10
    10 -1 -10
    -10 -1 10
    10 -1 -10
    -10 1 10
    10 1 -10
    10 1 -10
    -10 1 10
    -10 1 10
    -10 1 10
    10 1 -10
    -9 -1 10
    -9 -1 10
    9 -1 -10
    9 -1 -10
    -9 -1 10
    -9 1 10
    -9 1 10
    9 1 -10
    -9 1 10
    9 1 -10
    9 1 -10
    -9 1 10
    9 1 -10
    8 -1 -10
    8 -1 -10
    8 -1 -10
    8 -1 -10
    -8 -1 10
    -8 -1 10
    -8 -1 10
    -8 1 10
    8 1 -10
    -8 1 10
    8 1 -10
    -8 1 10
    8 1 -10
    -7 -1 10
    -7 -1 10
    7 -1 -10
    7 -1 -10
    7 -1 -10
    -7 -1 10
    7 -1 -10
    -7 -1 10
    -7 1 10
    -7 1 10
    7 1 -10
    7 1 -10
    7 1 -10
    7 1 -10
    -7 1 10
    6 -1 -10
    6 -1 -10
    -6 -1 10
    6 -1 -10
    -6 -1 10
    6 -1 -10
    6 -1 -10
    -6 -1 10
    -6 -1 10
    -6 1 10
    6 1 -10
    6 1 -10
    -6 1 10
    6 1 -10
    -6 1 10
    -5 -1 10
    -5 -1 10
    -5 -1 10
    5 -1 -10
    -5 -1 10
    5 -1 -10
    5 -1 -10
    -5 -1 10
    5 -1 -10
    5 -1 -10
    -5 1 10
    5 1 -10
    5 1 -10
    -5 1 10
    -5 1 10
    -4 -1 10
    4 -1 -10
    4 -1 -10
    -4 -1 10
    4 -1 -10
    -4 -1 10
    4 -1 -10
    -4 -1 10
    -4 -1 10
    -4 -1 10
    4 -1 -10
    4 1 -10
    -4 1 10
    -4 1 10
    -4 1 10
    4 1 -10
    -4 1 10
    4 1 -10
    4 1 -10
    -3 -1 10
    -3 -1 10
    -3 -1 10
    3 -1 -10
    -3 -1 10
    3 -1 -10
    3 -1 -10
    -3 -1 10
    3 -1 -10
    -3 -1 10
    3 -1 -10
    3 1 -10
    -3 1 10
    3 1 -10
    -3 1 10
    3 1 -10
    -3 1 10
    3 1 -10
    -3 1 10
    -3 1 10
    -3 1 10
    -2 -1 10
    -2 -1 10
    2 -1 -10
    2 -1 -10
    2 -1 -10
    -2 -1 10
    -2 -1 10
    -2 -1 10
    2 -1 -10
    2 -1 -10
    2 1 -10
    -2 1 10
    -2 1 10
    -2 1 10
    2 1 -10
    2 1 -10
    -2 1 10
    -2 1 10
    2 1 -10
    -2 1 10
    -1 -1 10
    -1 -1 10
    1 -1 -10
    -1 -1 10
    1 -1 -10
    -1 -1 10
    1 -1 -10
    1 -1 -10
    1 -1 -10
    -1 -1 10
    -1 1 10
    1 1 -10
    -1 1 10
    -1 1 10
    -1 1 10
    -1 1 10
    1 1 -10
    -1 1 10
    1 1 -10
    1 1 -10
    0 -1 10
    0 -1 10
    0 -1 -10
    0 -1 -10
    0 -1 10
    0 -1 -10
    0 -1 -10
    0 -1 -10
    0 1 -10
    0 1 10
    0 1 -10
    0 1 10
    0 1 10
    0 1 10
    0 1 10
    0 1 -10
    -1 -1 -10
    1 -1 10
    -1 -1 -10
    -1 -1 -10
    1 -1 10
    -1 -1 -10
    1 -1 10
    -1 1 -10
    1 1 10
    -1 1 -10
    1 1 10
    1 1 10
    -1 1 -10
    -1 1 -10
    -2 -1 -10
    2 -1 10
    2 -1 10
    -2 -1 -10
    2 -1 10
    -2 -1 -10
    2 1 10
    -2 1 -10
    -2 1 -10
    2 1 10
    -2 1 -10
    2 1 10
    -2 1 -10
    2 1 10
    -2 1 -10
    3 -1 10
    -3 -1 -10
    -3 -1 -10
    3 -1 10
    -3 -1 -10
    -3 -1 -10
    3 -1 10
    3 -1 10
    3 -1 10
    -3 -1 -10
    3 1 10
    -3 1 -10
    -3 1 -10
    -3 1 -10
    3 1 10
    3 1 10
    -3 1 -10
    -3 1 -10
    3 1 10
    -3 1 -10
    3 1 10
    -4 -1 -10
    4 -1 10
    4 -1 10
    -4 -1 -10
    4 -1 10
    -4 -1 -10
    -4 -1 -10
    4 1 10
    4 1 10
    -4 1 -10
    -4 1 -10
    -4 1 -10
    4 1 10
    4 1 10
    -4 1 -10
    4 1 10
    5 -1 10
    -5 -1 -10
    5 -1 10
    5 -1 10
    5 -1 10
    -5 -1 -10
    -5 -1 -10
    -5 -1 -10
    -5 -1 -10
    -5 1 -10
    -5 1 -10
    5 1 10
    5 1 10
    -5 1 -10
    5 1 10
    -6 -1 -10
    -6 -1 -10
    6 -1 10
    -6 -1 -10
    -6 -1 -10
    -6 -1 -10
    6 -1 10
    6 -1 10
    6 -1 10
    -6 -1 -10
    -6 1 -10
    6 1 10
    6 1 10
    -6 1 -10
    -6 1 -10
    6 1 10
    -6 1 -10
    6 1 10
    -6 1 -10
    -7 -1 -10
    -7 -1 -10
    7 -1 10
    -7 -1 -10
    -7 -1 -10
    -7 -1 -10
    7 -1 10
    7 -1 10
    -7 -1 -10
    7 -1 10
    -7 1 -10
    -7 1 -10
    7 1 10
    7 1 10
    -7 1 -10
    7 1 10
    7 1 10
    -7 1 -10
    -7 1 -10
    -7 1 -10
    -8 -1 -10
    8 -1 10
    8 -1 10
    -8 -1 -10
    8 -1 10
    -8 -1 -10
    -8 -1 -10
    -8 -1 -10
    -8 -1 -10
    -8 1 -10
    8 1 10
    8 1 10
    -8 1 -10
    -8 1 -10
    8 1 10
    -8 1 -10
    8 1 10
    -8 1 -10
    -8 1 -10
    12 -2 -10
    12 -2 -10
    -12 -2 10
    -12 -2 10
    12 -2 -10
    -12 -2 10
    12 -2 -10
    12 -2 -10
    -12 2 10
    12 2 -10
    -12 2 10
    -12 2 10
    12 2 -10
    12 2 -10
    12 2 -10
    -11 -2 10
    11 -2 -10
    -11 -2 10
    11 -2 -10
    11 -2 -10
    11 -2 -10
    -11 -2 10
    11 -2 -10
    -11 2 10
    11 2 -10
    11 2 -10
    -11 2 10
    11 2 -10
    -11 2 10
    11 2 -10
    -11 2 10
    -10 -2 10
    10 -2 -10
    -10 -2 10
    -10 -2 10
    10 -2 -10
    10 -2 -10
    10 -2 -10
    -10 -2 10
    10 2 -10
    -10 2 10
    10 2 -10
    10 2 -10
    -10 2 10
    -10 2 10
    9 -2 -10
    9 -2 -10
    -9 -2 10
    -9 -2 10
    9 -2 -10
    -9 -2 10
    9 -2 -10
    9 2 -10
    -9 2 10
    -9 2 10
    9 2 -10
    -9 2 10
    9 2 -10
    -8 -2 10
    8 -2 -10
    -8 -2 10
    8 -2 -10
    -8 -2 10
    8 -2 -10
    8 -2 -10
    -8 -2 10
    8 -2 -10
    8 2 -10
    -8 2 10
    -8 2 10
    8 2 -10
    -8 2 10
    -8 2 10
    8 2 -10
    8 2 -10
    -7 -2 10
    7 -2 -10
    -7 -2 10
    -7 -2 10
    -7 -2 10
    -7 2 10
    7 2 -10
    -7 2 10
    7 2 -10
    7 2 -10
    -6 -2 10
    6 -2 -10
    -6 -2 10
    6 -2 -10
    6 -2 -10
    -6 -2 10
    -6 -2 10
    -6 -2 10
    6 -2 -10
    -6 2 10
    6 2 -10
    6 2 -10
    -6 2 10
    6 2 -10
    -6 2 10
    -5 -2 10
    5 -2 -10
    -5 -2 10
    5 -2 -10
    5 -2 -10
    -5 -2 10
    5 -2 -10
    -5 -2 10
    -5 -2 10
    5 2 -10
    5 2 -10
    -5 2 10
    -5 2 10
    -5 2 10
    5 2 -10
    4 -2 -10
    4 -2 -10
    -4 -2 10
    -4 -2 10
    -4 -2 10
    4 -2 -10
    -4 -2 10
    4 -2 -10
    -4 -2 10
    4 2 -10
    -4 2 10
    -4 2 10
    -4 2 10
    4 2 -10
    4 2 -10
    -3 -2 10
    3 -2 -10
    -3 -2 10
    -3 -2 10
    3 -2 -10
    -3 -2 10
    3 -2 -10
    -3 -2 10
    3 -2 -10
    3 2 -10
    3 2 -10
    -3 2 10
    -3 2 10
    3 2 -10
    3 2 -10
    -3 2 10
    -3 2 10
    2 -2 -10
    -2 -2 10
    2 -2 -10
    -2 -2 10
    -2 -2 10
    -2 -2 10
    2 -2 -10
    2 -2 -10
    -2 -2 10
    2 2 -10
    2 2 -10
    -2 2 10
    2 2 -10
    2 2 -10
    -2 2 10
    -2 2 10
    -2 2 10
    2 2 -10
    -2 2 10
    -1 -2 10
    -1 -2 10
    1 -2 -10
    -1 -2 10
    1 -2 -10
    1 -2 -10
    1 -2 -10
    -1 -2 10
    -1 2 10
    1 2 -10
    1 2 -10
    -1 2 10
    1 2 -10
    -1 2 10
    -1 2 10
    -1 2 10
    -1 2 10
    1 2 -10
    0 -2 -10
    0 -2 10
    0 -2 -10
    0 -2 10
    0 -2 10
    0 -2 10
    0 -2 -10
    0 -2 -10
    0 2 -10
    0 2 -10
    0 2 -10
    0 2 10
    0 2 10
    0 2 -10
    0 2 10
    0 2 10
    -1 -2 -10
    1 -2 10
    1 -2 10
    -1 -2 -10
    -1 -2 -10
    1 -2 10
    1 -2 10
    -1 -2 -10
    1 2 10
    -1 2 -10
    -1 2 -10
    -1 2 -10
    -1 2 -10
    1 2 10
    -2 -2 -10
    2 -2 10
    2 -2 10
    -2 -2 -10
    2 -2 10
    -2 -2 -10
    -2 2 -10
    -2 2 -10
    3 -2 10
    -3 -2 -10
    -3 -2 -10
    3 -2 10
    3 -2 10
    -3 -2 -10
    3 -2 10
    3 2 10
    3 2 10
    -3 2 -10
    3 2 10
    3 2 10
    -3 2 -10
    -3 2 -10
    -3 2 -10
    -4 -2 -10
    -4 -2 -10
    4 -2 10
    4 -2 10
    -4 -2 -10
    4 -2 10
    4 -2 10
    -4 -2 -10
    4 2 10
    -4 2 -10
    -4 2 -10
    -4 2 -10
    4 2 10
    4 2 10
    -4 2 -10
    4 2 10
    -4 2 -10
    -4 2 -10
    5 -2 10
    -5 -2 -10
    5 -2 10
    -5 -2 -10
    -5 -2 -10
    5 -2 10
    -5 -2 -10
    5 -2 10
    -5 -2 -10
    -5 2 -10
    5 2 10
    -5 2 -10
    5 2 10
    -5 2 -10
    5 2 10
    -5 2 -10
    -5 2 -10
    -5 2 -10
    5 2 10
    -6 -2 -10
    6 -2 10
    6 -2 10
    -6 -2 -10
    -6 -2 -10
    -6 -2 -10
    -6 -2 -10
    6 -2 10
    6 -2 10
    -6 -2 -10
    6 2 10
    -6 2 -10
    -6 2 -10
    -6 2 -10
    -6 2 -10
    6 2 10
    -6 2 -10
    -6 2 -10
    6 2 10
    6 2 10
    7 -2 10
    7 -2 10
    -7 -2 -10
    7 -2 10
    7 -2 10
    -7 -2 -10
    -7 -2 -10
    -7 -2 -10
    -7 -2 -10
    -7 -2 -10
    -7 2 -10
    -7 2 -10
    7 2 10
    -7 2 -10
    -7 2 -10
    -7 2 -10
    7 2 10
    7 2 10
    7 2 10
    -7 2 -10
    11 -3 -10
    -11 -3 10
    11 -3 -10
    11 -3 -10
    -11 -3 10
    11 -3 -10
    11 -3 -10
    11 3 -10
    11 3 -10
    -11 3 10
    -11 3 10
    -11 3 10
    -11 3 10
    11 3 -10
    11 3 -10
    10 -3 -10
    -10 -3 10
    10 -3 -10
    -10 -3 10
    -10 -3 10
    10 -3 -10
    10 -3 -10
    10 3 -10
    -10 3 10
    10 3 -10
    -10 3 10
    -10 3 10
    10 3 -10
    -10 3 10
    9 -3 -10
    -9 -3 10
    -9 -3 10
    -9 -3 10
    9 -3 -10
    9 -3 -10
    9 -3 -10
    -9 -3 10
    9 3 -10
    9 3 -10
    9 3 -10
    -9 3 10
    -9 3 10
    9 3 -10
    -9 3 10
    -9 3 10
    8 -3 -10
    8 -3 -10
    -8 -3 10
    8 -3 -10
    -8 -3 10
    -8 -3 10
    8 -3 -10
    -8 -3 10
    -8 -3 10
    -8 -3 10
    8 3 -10
    -8 3 10
    8 3 -10
    -8 3 10
    8 3 -10
    8 3 -10
    -8 3 10
    -8 3 10
    7 -3 -10
    -7 -3 10
    -7 -3 10
    -7 -3 10
    7 -3 -10
    7 -3 -10
    -7 -3 10
    7 -3 -10
    -7 -3 10
    7 -3 -10
    -7 -3 10
    7 3 -10
    -7 3 10
    -7 3 10
    -7 3 10
    7 3 -10
    -7 3 10
    7 3 -10
    7 3 -10
    6 -3 -10
    -6 -3 10
    6 -3 -10
    -6 -3 10
    6 -3 -10
    6 -3 -10
    -6 -3 10
    6 -3 -10
    -6 -3 10
    -6 -3 10
    -6 -3 10
    6 3 -10
    6 3 -10
    -6 3 10
    -6 3 10
    -6 3 10
    6 3 -10
    -6 3 10
    6 3 -10
    5 -3 -10
    5 -3 -10
    -5 -3 10
    5 -3 -10
    -5 -3 10
    5 -3 -10
    5 -3 -10
    -5 -3 10
    -5 -3 10
    -5 3 10
    -5 3 10
    -5 3 10
    5 3 -10
    -5 3 10
    5 3 -10
    5 3 -10
    5 3 -10
    -4 -3 10
    -4 -3 10
    -4 -3 10
    4 -3 -10
    4 -3 -10
    4 -3 -10
    -4 -3 10
    -4 -3 10
    4 -3 -10
    -4 -3 10
    4 -3 -10
    4 3 -10
    -4 3 10
    4 3 -10
    -4 3 10
    -4 3 10
    -4 3 10
    4 3 -10
    4 3 -10
    -3 -3 10
    3 -3 -10
    -3 -3 10
    -3 -3 10
    3 -3 -10
    3 -3 -10
    -3 -3 10
    3 -3 -10
    3 -3 -10
    -3 -3 10
    3 3 -10
    -3 3 10
    -3 3 10
    3 3 -10
    -3 3 10
    3 3 -10
    -3 3 10
    3 3 -10
    2 -3 -10
    2 -3 -10
    -2 -3 10
    2 -3 -10
    -2 -3 10
    2 -3 -10
    -2 -3 10
    2 -3 -10
    -2 -3 10
    2 3 -10
    -2 3 10
    -2 3 10
    -2 3 10
    -2 3 10
    -2 3 10
    2 3 -10
    2 3 -10
    2 3 -10
    -2 3 10
    1 -3 -10
    -1 -3 10
    -1 -3 10
    1 -3 -10
    1 -3 -10
    -1 -3 10
    1 -3 -10
    -1 -3 10
    1 -3 -10
    -1 -3 10
    -1 -3 10
    1 3 -10
    -1 3 10
    -1 3 10
    1 3 -10
    1 3 -10
    -1 3 10
    -1 3 10
    -1 3 10
    1 3 -10
    0 -3 10
    0 -3 -10
    0 -3 10
    0 -3 10
    0 -3 -10
    0 -3 -10
    0 -3 -10
    0 -3 10
    0 -3 10
    0 -3 -10
    0 3 -10
    0 3 -10
    0 3 10
    0 3 10
    0 3 10
    0 3 -10
    0 3 -10
    0 3 10
    0 3 -10
    -1 -3 -10
    -1 -3 -10
    1 -3 10
    -1 -3 -10
    1 -3 10
    1 -3 10
    -1 -3 -10
    -1 -3 -10
    1 -3 10
    -1 3 -10
    -1 3 -10
    -1 3 -10
    1 3 10
    1 3 10
    -1 3 -10
    -1 3 -10
    -1 3 -10
    1 3 10
    -2 -3 -10
    2 -3 10
    -2 -3 -10
    -2 -3 -10
    2 -3 10
    2 -3 10
    -2 -3 -10
    -2 3 -10
    2 3 10
    -2 3 -10
    -2 3 -10
    -2 3 -10
    2 3 10
    -2 3 -10
    -2 3 -10
    2 3 10
    -3 -3 -10
    -3 -3 -10
    3 -3 10
    3 -3 10
    3 -3 10
    3 -3 10
    -3 -3 -10
    -3 -3 -10
    3 3 10
    -3 3 -10
    -3 3 -10
    3 3 10
    3 3 10
    -3 3 -10
    3 3 10
    -3 3 -10
    -3 3 -10
    -3 3 -10
    4 -3 10
    -4 -3 -10
    4 -3 10
    4 -3 10
    4 -3 10
    -4 -3 -10
    -4 -3 -10
    -4 3 -10
    -4 3 -10
    -4 3 -10
    4 3 10
    -4 3 -10
    -4 3 -10
    -4 3 -10
    4 3 10
    4 3 10
    4 3 10
    5 -3 10
    -5 -3 -10
    -5 -3 -10
    5 -3 10
    5 -3 10
    -5 -3 -10
    -5 -3 -10
    5 -3 10
    -5 3 -10
    -5 3 -10
    5 3 10
    5 3 10
    -5 3 -10
    5 3 10
    -5 3 -10
    -5 3 -10
    -5 3 -10
    5 3 10
    -6 -3 -10
    6 -3 10
    -6 -3 -10
    -6 -3 -10
    -6 -3 -10
    6 -3 10
    6 -3 10
    6 -3 10
    -6 3 -10
    -6 3 -10
    -6 3 -10
    -6 3 -10
    -6 3 -10
    6 3 10
    6 3 10
    6 3 10
    6 3 10
    -6 3 -10
    7 -3 10
    7 -3 10
    7 -3 10
    -7 -3 -10
    -7 -3 -10
    -7 -3 -10
    7 -3 10
    -7 -3 -10
    -7 3 -10
    7 3 10
    -7 3 -10
    -7 3 -10
    -7 3 -10
    7 3 10
    7 3 10
    7 3 10
    -10 -4 10
    10 -4 -10
    10 -4 -10
    -10 -4 10
    -10 -4 10
    10 -4 -10
    10 -4 -10
    -10 -4 10
    10 -4 -10
    -10 -4 10
    -10 4 10
    10 4 -10
    10 4 -10
    -10 4 10
    10 4 -10
    -10 4 10
    10 4 -10
    -10 4 10
    -9 -4 10
    -9 -4 10
    9 -4 -10
    9 -4 -10
    -9 -4 10
    -9 -4 10
    9 -4 -10
    9 -4 -10
    -9 -4 10
    -9 4 10
    9 4 -10
    -9 4 10
    -9 4 10
    -9 4 10
    9 4 -10
    9 4 -10
    9 4 -10
    8 -4 -10
    8 -4 -10
    -8 -4 10
    -8 -4 10
    8 -4 -10
    -8 -4 10
    8 -4 -10
    -8 -4 10
    -8 -4 10
    8 -4 -10
    8 4 -10
    -8 4 10
    -8 4 10
    8 4 -10
    -8 4 10
    8 4 -10
    -8 4 10
    8 4 -10
    -7 -4 10
    7 -4 -10
    7 -4 -10
    7 -4 -10
    7 -4 -10
    -7 -4 10
    7 -4 -10
    -7 -4 10
    7 4 -10
    7 4 -10
    7 4 -10
    -7 4 10
    -7 4 10
    7 4 -10
    -7 4 10
    -7 4 10
    6 -4 -10
    -6 -4 10
    -6 -4 10
    6 -4 -10
    -6 -4 10
    6 -4 -10
    -6 -4 10
    -6 -4 10
    -6 -4 10
    6 -4 -10
    -6 4 10
    6 4 -10
    -6 4 10
    6 4 -10
    -6 4 10
    6 4 -10
    -6 4 10
    6 4 -10
    5 -4 -10
    5 -4 -10
    -5 -4 10
    5 -4 -10
    -5 -4 10
    -5 -4 10
    5 -4 -10
    -5 -4 10
    5 -4 -10
    -5 -4 10
    -5 4 10
    5 4 -10
    5 4 -10
    5 4 -10
    -5 4 10
    5 4 -10
    5 4 -10
    -5 4 10
    -5 4 10
    4 -4 -10
    -4 -4 10
    4 -4 -10
    -4 -4 10
    -4 -4 10
    4 -4 -10
    4 -4 -10
    4 -4 -10
    -4 -4 10
    -4 -4 10
    4 4 -10
    4 4 -10
    -4 4 10
    4 4 -10
    -4 4 10
    4 4 -10
    4 4 -10
    -4 4 10
    -4 4 10
    3 -4 -10
    -3 -4 10
    -3 -4 10
    -3 -4 10
    3 -4 -10
    -3 -4 10
    -3 -4 10
    3 -4 -10
    3 -4 -10
    3 -4 -10
    3 4 -10
    -3 4 10
    -3 4 10
    3 4 -10
    -3 4 10
    3 4 -10
    -3 4 10
    -3 4 10
    3 4 -10
    -2 -4 10
    2 -4 -10
    -2 -4 10
    2 -4 -10
    -2 -4 10
    2 -4 -10
    2 -4 -10
    2 -4 -10
    -2 -4 10
    -2 -4 10
    -2 -4 10
    -2 4 10
    -2 4 10
    2 4 -10
    -2 4 10
    2 4 -10
    2 4 -10
    -2 4 10
    2 4 -10
    -2 4 10
    -2 4 10
    1 -4 -10
    1 -4 -10
    -1 -4 10
    -1 -4 10
    1 -4 -10
    1 -4 -10
    -1 -4 10
    -1 -4 10
    -1 4 10
    1 4 -10
    -1 4 10
    1 4 -10
    -1 4 10
    1 4 -10
    1 4 -10
    0 -4 10
    0 -4 -10
    0 -4 10
    0 -4 10
    0 -4 -10
    0 -4 -10
    0 -4 -10
    0 -4 10
    0 4 -10
    0 4 -10
    0 4 10
    0 4 10
    0 4 -10
    0 4 10
    0 4 -10
    0 4 -10
    0 4 10
    1 -4 10
    -1 -4 -10
    1 -4 10
    1 -4 10
    -1 -4 -10
    -1 -4 -10
    -1 -4 -10
    1 -4 10
    -1 -4 -10
    -1 4 -10
    -1 4 -10
    -1 4 -10
    1 4 10
    1 4 10
    -1 4 -10
    -1 4 -10
    -1 4 -10
    2 -4 10
    -2 -4 -10
    -2 -4 -10
    2 -4 10
    2 -4 10
    -2 -4 -10
    2 -4 10
    -2 -4 -10
    -2 4 -10
    2 4 10
    -2 4 -10
    2 4 10
    -2 4 -10
    2 4 10
    -2 4 -10
    -2 4 -10
    3 -4 10
    3 -4 10
    -3 -4 -10
    -3 -4 -10
    -3 -4 -10
    -3 -4 -10
    3 -4 10
    3 -4 10
    -3 4 -10
    3 4 10
    3 4 10
    -3 4 -10
    3 4 10
    -3 4 -10
    -3 4 -10
    3 4 10
    -3 4 -10
    -3 4 -10
    4 -4 10
    -4 -4 -10
    4 -4 10
    4 -4 10
    -4 -4 -10
    -4 -4 -10
    -4 -4 -10
    -4 4 -10
    4 4 10
    4 4 10
    -4 4 -10
    -4 4 -10
    -4 4 -10
    -4 4 -10
    4 4 10
    4 4 10
    -4 4 -10
    5 -4 10
    5 -4 10
    -5 -4 -10
    -5 -4 -10
    5 -4 10
    5 -4 10
    -5 -4 -10
    -5 -4 -10
    -5 4 -10
    -5 4 -10
    -5 4 -10
    5 4 10
    -5 4 -10
    5 4 10
    5 4 10
    -5 4 -10
    5 4 10
    -5 4 -10
    -8 -5 10
    8 -5 -10
    8 -5 -10
    8 -5 -10
    -8 -5 10
    -8 -5 10
    -8 -5 10
    8 -5 -10
    8 5 -10
    8 5 -10
    8 5 -10
    -8 5 10
    -8 5 10
    -8 5 10
    -8 5 10
    8 5 -10
    -7 -5 10
    7 -5 -10
    7 -5 -10
    7 -5 -10
    -7 -5 10
    7 -5 -10
    -7 -5 10
    -7 -5 10
    7 -5 -10
    7 5 -10
    -7 5 10
    7 5 -10
    -7 5 10
    7 5 -10
    -7 5 10
    7 5 -10
    -7 5 10
    6 -5 -10
    6 -5 -10
    -6 -5 10
    -6 -5 10
    6 -5 -10
    6 -5 -10
    6 -5 -10
    -6 -5 10
    -6 -5 10
    -6 5 10
    6 5 -10
    -6 5 10
    -6 5 10
    6 5 -10
    -6 5 10
    5 -5 -10
    5 -5 -10
    5 -5 -10
    5 -5 -10
    -5 -5 10
    -5 -5 10
    -5 -5 10
    5 -5 -10
    -5 -5 10
    5 5 -10
    5 5 -10
    -5 5 10
    -5 5 10
    -5 5 10
    5 5 -10
    5 5 -10
    -5 5 10
    -4 -5 10
    -4 -5 10
    -4 -5 10
    -4 -5 10
    4 -5 -10
    4 -5 -10
    4 -5 -10
    4 -5 -10
    4 -5 -10
    -4 5 10
    4 5 -10
    4 5 -10
    -4 5 10
    -4 5 10
    4 5 -10
    4 5 -10
    -4 5 10
    3 -5 -10
    -3 -5 10
    3 -5 -10
    -3 -5 10
    3 -5 -10
    3 -5 -10
    -3 -5 10
    3 -5 -10
    3 5 -10
    -3 5 10
    -3 5 10
    -3 5 10
    -3 5 10
    3 5 -10
    3 5 -10
    -3 5 10
    2 -5 -10
    2 -5 -10
    2 -5 -10
    -2 -5 10
    2 -5 -10
    2 -5 -10
    -2 -5 10
    -2 5 10
    2 5 -10
    -2 5 10
    -2 5 10
    -2 5 10
    2 5 -10
    2 5 -10
    -1 -5 10
    1 -5 -10
    1 -5 -10
    -1 -5 10
    1 -5 -10
    1 -5 -10
    1 -5 -10
    1 5 -10
    1 5 -10
    -1 5 10
    1 5 -10
    -1 5 10
    -1 5 10
    -1 5 10
    0 -5 -10
    0 -5 10
    0 -5 -10
    0 -5 -10
    0 -5 -10
    0 -5 -10
    0 5 -10
    0 5 10
    0 5 10
    0 5 10
    0 5 -10
    0 5 -10
    0 5 -10
    0 5 -10
    -1 -5 -10
    -1 -5 -10
    1 -5 10
    -1 -5 -10
    1 -5 10
    -1 -5 -10
    -1 -5 -10
    -1 5 -10
    1 5 10
    1 5 10
    1 5 10
    -1 5 -10
    -1 5 -10
    -1 5 -10
    -1 5 -10
    -1 5 -10
    2 -5 10
    -2 -5 -10
    -2 -5 -10
    -2 -5 -10
    2 -5 10
    -2 -5 -10
    -2 5 -10
    2 5 10
    -2 5 -10
    2 5 10
    -2 5 -10
    -2 5 -10
    2 5 10
    2 5 10
    -3 -5 -10
    3 -5 10
    3 -5 10
    -3 -5 -10
    -3 -5 -10
    -3 -5 -10
    3 5 10
    -3 5 -10
    3 5 10
    3 5 10
    -3 5 -10
    -3 5 -10
    3 5 10
    -3 5 -10
    -3 5 -10
    -3 5 -10
    3 -6 -10
    -3 -6 10
    -2 -6 10
    2 -6 -10
    2 -6 -10
    -2 -6 10
    -2 6 10
    2 6 -10
    2 6 -10
    -2 6 10
    -2 6 10
    2 6 -10
    2 6 -10
    -2 6 10
    12 0 -11
    -12 0 11
    -12 0 11
    12 0 -11
    -12 0 11
    12 0 -11
    -12 0 11
    12 0 -11
    11 0 -11
    -11 0 11
    -11 0 11
    11 0 -11
    -11 0 11
    11 0 -11
    -11 0 11
    11 0 -11
    10 0 -11
    -10 0 11
    10 0 -11
    10 0 -11
    -10 0 11
    -10 0 11
    -10 0 11
    10 0 -11
    9 0 -11
    -9 0 11
    -9 0 11
    -9 0 11
    9 0 -11
    9 0 -11
    9 0 -11
    -9 0 11
    8 0 -11
    -8 0 11
    -8 0 11
    8 0 -11
    8 0 -11
    -8 0 11
    -8 0 11
    8 0 -11
    7 0 -11
    7 0 -11
    -7 0 11
    7 0 -11
    -7 0 11
    -6 0 11
    6 0 -11
    -6 0 11
    6 0 -11
    6 0 -11
    -6 0 11
    -6 0 11
    6 0 -11
    -5 0 11
    5 0 -11
    -5 0 11
    5 0 -11
    5 0 -11
    5 0 -11
    -5 0 11
    -5 0 11
    5 0 -11
    4 0 -11
    -4 0 11
    4 0 -11
    -4 0 11
    -4 0 11
    4 0 -11
    4 0 -11
    -4 0 11
    -3 0 11
    -3 0 11
    3 0 -11
    3 0 -11
    3 0 -11
    -3 0 11
    -3 0 11
    3 0 -11
    -3 0 11
    2 0 -11
    2 0 -11
    -2 0 11
    -2 0 11
    2 0 -11
    -2 0 11
    -2 0 11
    -2 0 11
    2 0 -11
    -1 0 11
    1 0 -11
    1 0 -11
    -1 0 11
    -1 0 11
    1 0 -11
    1 0 -11
    -1 0 11
    -1 0 11
    0 0 -11
    0 0 -11
    0 0 11
    0 0 -11
    0 0 -11
    0 0 11
    0 0 11
    -1 0 -11
    -1 0 -11
    1 0 11
    -1 0 -11
    1 0 11
    2 0 11
    2 0 11
    -2 0 -11
    2 0 11
    -2 0 -11
    2 0 11
    2 0 11
    -2 0 -11
    -2 0 -11
    -2 0 -11
    3 0 11
    -3 0 -11
    3 0 11
    3 0 11
    -3 0 -11
    -3 0 -11
    -3 0 -11
    -3 0 -11
    3 0 11
    -3 0 -11
    3 0 11
    -4 0 -11
    -4 0 -11
    4 0 11
    -4 0 -11
    4 0 11
    4 0 11
    4 0 11
    4 0 11
    -4 0 -11
    -4 0 -11
    -4 0 -11
    -5 0 -11
    5 0 11
    5 0 11
    -5 0 -11
    -5 0 -11
    5 0 11
    5 0 11
    -5 0 -11
    6 0 11
    -6 0 -11
    6 0 11
    6 0 11
    -6 0 -11
    6 0 11
    -6 0 -11
    -6 0 -11
    -6 0 -11
    -6 0 -11
    -7 0 -11
    7 0 11
    -7 0 -11
    7 0 11
    -7 0 -11
    7 0 11
    -7 0 -11
    -7 0 -11
    7 0 11
    -12 -1 11
    12 -1 -11
    12 1 -11
    -12 1 11
    11 -1 -11
    11 -1 -11
    -11 -1 11
    11 -1 -11
    -11 -1 11
    -11 -1 11
    -11 -1 11
    11 1 -11
    -11 1 11
    -11 1 11
    11 1 -11
    11 1 -11
    -11 1 11
    -11 1 11
    11 1 -11
    -10 -1 11
    10 -1 -11
    10 -1 -11
    -10 -1 11
    10 -1 -11
    -10 -1 11
    10 -1 -11
    -10 -1 11
    -10 1 11
    -10 1 11
    10 1 -11
    10 1 -11
    10 1 -11
    -10 1 11
    9 -1 -11
    -9 -1 11
    9 -1 -11
    9 -1 -11
    9 -1 -11
    9 -1 -11
    -9 -1 11
    -9 -1 11
    -9 -1 11
    9 1 -11
    -9 1 11
    -9 1 11
    9 1 -11
    9 1 -11
    9 1 -11
    -9 1 11
    8 -1 -11
    8 -1 -11
    -8 -1 11
    -8 -1 11
    8 -1 -11
    8 -1 -11
    8 1 -11
    8 1 -11
    -8 1 11
    -8 1 11
    8 1 -11
    -8 1 11
    -8 1 11
    8 1 -11
    -7 -1 11
    7 -1 -11
    -7 -1 11
    -7 -1 11
    -7 -1 11
    7 -1 -11
    7 -1 -11
    -7 -1 11
    7 -1 -11
    7 1 -11
    7 1 -11
    -7 1 11
    7 1 -11
    -7 1 11
    7 1 -11
    -6 -1 11
    -6 -1 11
    -6 -1 11
    6 -1 -11
    6 -1 -11
    -6 -1 11
    6 -1 -11
    6 -1 -11
    6 1 -11
    6 1 -11
    6 1 -11
    -6 1 11
    -6 1 11
    6 1 -11
    -6 1 11
    -6 1 11
    -5 -1 11
    5 -1 -11
    -5 -1 11
    -5 -1 11
    5 -1 -11
    5 -1 -11
    -5 -1 11
    -5 -1 11
    -5 -1 11
    5 -1 -11
    5 1 -11
    -5 1 11
    5 1 -11
    5 1 -11
    -5 1 11
    -5 1 11
    5 1 -11
    5 1 -11
    -4 -1 11
    -4 -1 11
    4 -1 -11
    -4 -1 11
    -4 -1 11
    -4 -1 11
    4 -1 -11
    4 -1 -11
    -4 1 11
    4 1 -11
    -4 1 11
    -4 1 11
    4 1 -11
    -4 1 11
    4 1 -11
    -4 1 11
    4 1 -11
    -3 -1 11
    -3 -1 11
    -3 -1 11
    3 -1 -11
    -3 -1 11
    3 -1 -11
    -3 -1 11
    3 -1 -11
    3 -1 -11
    3 -1 -11
    3 1 -11
    3 1 -11
    -3 1 11
    -3 1 11
    -3 1 11
    -3 1 11
    3 1 -11
    3 1 -11
    -3 1 11
    -3 1 11
    -2 -1 11
    2 -1 -11
    -2 -1 11
    2 -1 -11
    -2 -1 11
    2 -1 -11
    -2 -1 11
    2 -1 -11
    -2 -1 11
    -2 -1 11
    2 -1 -11
    -2 1 11
    -2 1 11
    -2 1 11
    -2 1 11
    -2 1 11
    2 1 -11
    2 1 -11
    2 1 -11
    -2 1 11
    2 1 -11
    1 -1 -11
    1 -1 -11
    -1 -1 11
    1 -1 -11
    -1 -1 11
    1 -1 -11
    -1 -1 11
    -1 -1 11
    -1 -1 11
    1 1 -11
    -1 1 11
    -1 1 11
    -1 1 11
    1 1 -11
    -1 1 11
    1 1 -11
    -1 1 11
    -1 1 11
    0 -1 11
    0 -1 11
    0 -1 -11
    0 -1 11
    0 -1 11
    0 -1 -11
    0 -1 -11
    0 -1 -11
    0 1 -11
    0 1 11
    0 1 -11
    0 1 11
    0 1 11
    0 1 -11
    0 1 11
    0 1 -11
    1 -1 11
    -1 -1 -11
    1 -1 11
    -1 -1 -11
    1 -1 11
    1 -1 11
    -1 -1 -11
    1 1 11
    1 1 11
    -1 1 -11
    1 1 11
    -1 1 -11
    -1 1 -11
    -1 1 -11
    2 -1 11
    2 -1 11
    -2 -1 -11
    -2 -1 -11
    2 -1 11
    -2 -1 -11
    2 1 11
    2 1 11
    2 1 11
    -2 1 -11
    2 1 11
    -2 1 -11
    -2 1 -11
    -2 1 -11
    2 1 11
    3 -1 11
    -3 -1 -11
    -3 -1 -11
    3 -1 11
    3 -1 11
    -3 -1 -11
    -3 -1 -11
    3 1 11
    -3 1 -11
    -3 1 -11
    -3 1 -11
    -3 1 -11
    3 1 11
    3 1 11
    -3 1 -11
    3 1 11
    -3 1 -11
    -4 -1 -11
    4 -1 11
    -4 -1 -11
    4 -1 11
    -4 -1 -11
    -4 -1 -11
    4 -1 11
    -4 -1 -11
    4 -1 11
    4 1 11
    4 1 11
    4 1 11
    -4 1 -11
    -4 1 -11
    -4 1 -11
    -4 1 -11
    -4 1 -11
    4 1 11
    -4 1 -11
    5 -1 11
    -5 -1 -11
    5 -1 11
    -5 -1 -11
    -5 -1 -11
    -5 -1 -11
    -5 -1 -11
    -5 -1 -11
    5 -1 11
    5 -1 11
    -5 1 -11
    5 1 11
    -5 1 -11
    -5 1 -11
    5 1 11
    -5 1 -11
    -5 1 -11
    5 1 11
    5 1 11
    -5 1 -11
    -6 -1 -11
    6 -1 11
    6 -1 11
    -6 -1 -11
    6 -1 11
    6 -1 11
    -6 -1 -11
    -6 -1 -11
    -6 -1 -11
    -6 1 -11
    6 1 11
    6 1 11
    -6 1 -11
    6 1 11
    -6 1 -11
    -6 1 -11
    -6 1 -11
    -6 1 -11
    6 1 11
    -7 -1 -11
    7 -1 11
    -7 -1 -11
    7 -1 11
    -7 -1 -11
    -7 -1 -11
    7 -1 11
    7 1 11
    -7 1 -11
    7 1 11
    -7 1 -11
    7 1 11
    7 1 11
    -7 1 -11
    -7 1 -11
    -7 1 -11
    -7 1 -11
    11 -2 -11
    11 -2 -11
    -11 -2 11
    -11 -2 11
    11 -2 -11
    -11 -2 11
    11 -2 -11
    -11 -2 11
    11 -2 -11
    -11 2 11
    11 2 -11
    -11 2 11
    11 2 -11
    11 2 -11
    -11 2 11
    11 2 -11
    -11 2 11
    10 -2 -11
    10 -2 -11
    10 -2 -11
    -10 -2 11
    10 -2 -11
    10 -2 -11
    -10 -2 11
    -10 -2 11
    -10 -2 11
    -10 2 11
    10 2 -11
    -10 2 11
    10 2 -11
    10 2 -11
    10 2 -11
    -10 2 11
    -10 2 11
    9 -2 -11
    9 -2 -11
    9 -2 -11
    -9 -2 11
    -9 -2 11
    -9 -2 11
    -9 -2 11
    9 -2 -11
    -9 2 11
    -9 2 11
    9 2 -11
    9 2 -11
    9 2 -11
    -9 2 11
    -9 2 11
    9 2 -11
    -8 -2 11
    8 -2 -11
    8 -2 -11
    8 -2 -11
    8 -2 -11
    -8 -2 11
    -8 -2 11
    -8 -2 11
    8 -2 -11
    8 2 -11
    -8 2 11
    8 2 -11
    8 2 -11
    -8 2 11
    -8 2 11
    -8 2 11
    8 2 -11
    7 -2 -11
    -7 -2 11
    -7 -2 11
    -7 -2 11
    -7 -2 11
    -7 -2 11
    7 -2 -11
    7 -2 -11
    7 -2 -11
    -7 -2 11
    7 2 -11
    7 2 -11
    -7 2 11
    7 2 -11
    7 2 -11
    -7 2 11
    -7 2 11
    -7 2 11
    -6 -2 11
    6 -2 -11
    -6 -2 11
    -6 -2 11
    -6 -2 11
    6 -2 -11
    -6 -2 11
    6 -2 -11
    6 -2 -11
    6 -2 -11
    6 2 -11
    -6 2 11
    6 2 -11
    -6 2 11
    -6 2 11
    6 2 -11
    6 2 -11
    -6 2 11
    -5 -2 11
    5 -2 -11
    -5 -2 11
    5 -2 -11
    -5 -2 11
    -5 -2 11
    5 -2 -11
    -5 -2 11
    5 -2 -11
    -5 2 11
    5 2 -11
    5 2 -11
    5 2 -11
    -5 2 11
    -5 2 11
    4 -2 -11
    4 -2 -11
    -4 -2 11
    -4 -2 11
    -4 -2 11
    4 -2 -11
    4 -2 -11
    -4 -2 11
    -4 -2 11
    4 2 -11
    -4 2 11
    -4 2 11
    4 2 -11
    -4 2 11
    -4 2 11
    4 2 -11
    4 2 -11
    -3 -2 11
    -3 -2 11
    3 -2 -11
    -3 -2 11
    3 -2 -11
    3 -2 -11
    3 -2 -11
    -3 -2 11
    -3 -2 11
    -3 2 11
    3 2 -11
    -3 2 11
    -3 2 11
    3 2 -11
    3 2 -11
    -3 2 11
    -3 2 11
    3 2 -11
    -2 -2 11
    2 -2 -11
    -2 -2 11
    2 -2 -11
    -2 -2 11
    -2 -2 11
    2 -2 -11
    2 -2 -11
    -2 2 11
    2 2 -11
    -2 2 11
    2 2 -11
    -2 2 11
    -2 2 11
    2 2 -11
    -2 2 11
    1 -2 -11
    -1 -2 11
    1 -2 -11
    1 -2 -11
    -1 -2 11
    1 -2 -11
    1 -2 -11
    -1 -2 11
    -1 -2 11
    -1 -2 11
    1 2 -11
    -1 2 11
    1 2 -11
    -1 2 11
    -1 2 11
    -1 2 11
    1 2 -11
    -1 2 11
    -1 2 11
    0 -2 -11
    0 -2 11
    0 -2 -11
    0 -2 -11
    0 -2 11
    0 -2 -11
    0 -2 11
    0 -2 11
    0 -2 11
    0 -2 -11
    0 2 -11
    0 2 11
    0 2 11
    0 2 -11
    0 2 -11
    0 2 -11
    0 2 -11
    0 2 11
    0 2 11
    -1 -2 -11
    1 -2 11
    -1 -2 -11
    -1 -2 -11
    1 -2 11
    1 -2 11
    -1 -2 -11
    -1 2 -11
    -1 2 -11
    -1 2 -11
    1 2 11
    -1 2 -11
    1 2 11
    1 2 11
    -1 2 -11
    2 -2 11
    -2 -2 -11
    2 -2 11
    -2 -2 -11
    -2 -2 -11
    2 -2 11
    2 -2 11
    2 2 11
    -2 2 -11
    -2 2 -11
    -2 2 -11
    -2 2 -11
    2 2 11
    2 2 11
    -2 2 -11
    -2 2 -11
    -3 -2 -11
    -3 -2 -11
    3 -2 11
    3 -2 11
    3 -2 11
    3 -2 11
    -3 2 -11
    -3 2 -11
    -3 2 -11
    -3 2 -11
    3 2 11
    3 2 11
    3 2 11
    3 2 11
    -4 -2 -11
    -4 -2 -11
    4 -2 11
    4 -2 11
    -4 -2 -11
    -4 -2 -11
    -4 2 -11
    4 2 11
    -4 2 -11
    -4 2 -11
    -4 2 -11
    4 2 11
    -4 2 -11
    4 2 11
    -4 2 -11
    5 -2 11
    5 -2 11
    -5 -2 -11
    5 -2 11
    -5 -2 -11
    5 -2 11
    -5 -2 -11
    -5 -2 -11
    5 2 11
    -5 2 -11
    -5 2 -11
    -5 2 -11
    -5 2 -11
    -5 2 -11
    5 2 11
    5 2 11
    -5 2 -11
    5 2 11
    6 -2 11
    6 -2 11
    -6 -2 -11
    -6 -2 -11
    -6 -2 -11
    6 -2 11
    -6 -2 -11
    -6 -2 -11
    6 -2 11
    6 2 11
    6 2 11
    -6 2 -11
    -6 2 -11
    -6 2 -11
    -6 2 -11
    -6 2 -11
    6 2 11
    -6 2 -11
    6 2 11
    -10 -3 11
    10 -3 -11
    -10 -3 11
    10 -3 -11
    10 -3 -11
    -10 -3 11
    10 -3 -11
    10 -3 -11
    -10 -3 11
    -10 -3 11
    -10 3 11
    10 3 -11
    -10 3 11
    10 3 -11
    10 3 -11
    -10 3 11
    -10 3 11
    10 3 -11
    9 -3 -11
    -9 -3 11
    9 -3 -11
    -9 -3 11
    9 -3 -11
    -9 -3 11
    -9 -3 11
    9 -3 -11
    -9 -3 11
    9 3 -11
    -9 3 11
    9 3 -11
    -9 3 11
    9 3 -11
    9 3 -11
    -9 3 11
    8 -3 -11
    8 -3 -11
    8 -3 -11
    -8 -3 11
    -8 -3 11
    8 -3 -11
    8 -3 -11
    -8 -3 11
    -8 -3 11
    8 3 -11
    8 3 -11
    8 3 -11
    8 3 -11
    -8 3 11
    -8 3 11
    -8 3 11
    -8 3 11
    -7 -3 11
    7 -3 -11
    -7 -3 11
    7 -3 -11
    -7 -3 11
    7 -3 -11
    -7 -3 11
    7 -3 -11
    -7 -3 11
    -7 -3 11
    7 -3 -11
    -7 3 11
    7 3 -11
    7 3 -11
    -7 3 11
    7 3 -11
    7 3 -11
    -7 3 11
    -7 3 11
    -6 -3 11
    -6 -3 11
    6 -3 -11
    -6 -3 11
    6 -3 -11
    6 -3 -11
    -6 -3 11
    -6 -3 11
    -6 -3 11
    6 -3 -11
    6 -3 -11
    6 3 -11
    -6 3 11
    6 3 -11
    -6 3 11
    6 3 -11
    6 3 -11
    -6 3 11
    5 -3 -11
    5 -3 -11
    5 -3 -11
    5 -3 -11
    -5 -3 11
    -5 -3 11
    -5 -3 11
    -5 -3 11
    5 -3 -11
    -5 -3 11
    -5 -3 11
    5 3 -11
    -5 3 11
    -5 3 11
    5 3 -11
    5 3 -11
    -5 3 11
    5 3 -11
    -5 3 11
    4 -3 -11
    4 -3 -11
    4 -3 -11
    -4 -3 11
    4 -3 -11
    -4 -3 11
    -4 -3 11
    -4 -3 11
    4 -3 -11
    -4 -3 11
    -4 -3 11
    4 3 -11
    -4 3 11
    -4 3 11
    4 3 -11
    -4 3 11
    4 3 -11
    -4 3 11
    4 3 -11
    3 -3 -11
    -3 -3 11
    3 -3 -11
    -3 -3 11
    3 -3 -11
    3 -3 -11
    3 -3 -11
    -3 -3 11
    -3 -3 11
    3 3 -11
    -3 3 11
    3 3 -11
    -3 3 11
    -3 3 11
    3 3 -11
    -3 3 11
    3 3 -11
    -3 3 11
    -3 3 11
    -2 -3 11
    -2 -3 11
    -2 -3 11
    2 -3 -11
    -2 -3 11
    -2 -3 11
    2 -3 -11
    2 -3 -11
    2 -3 -11
    2 -3 -11
    2 3 -11
    2 3 -11
    -2 3 11
    -2 3 11
    -2 3 11
    -2 3 11
    -2 3 11
    -2 3 11
    2 3 -11
    2 3 -11
    -1 -3 11
    -1 -3 11
    -1 -3 11
    -1 -3 11
    1 -3 -11
    -1 -3 11
    1 -3 -11
    1 -3 -11
    1 -3 -11
    1 -3 -11
    -1 3 11
    -1 3 11
    1 3 -11
    1 3 -11
    1 3 -11
    1 3 -11
    -1 3 11
    -1 3 11
    0 -3 11
    0 -3 11
    0 -3 -11
    0 -3 -11
    0 -3 -11
    0 -3 11
    0 -3 -11
    0 -3 11
    0 -3 11
    0 -3 -11
    0 3 -11
    0 3 11
    0 3 -11
    0 3 11
    0 3 -11
    0 3 -11
    0 3 11
    1 -3 11
    1 -3 11
    -1 -3 -11
    -1 -3 -11
    -1 -3 -11
    -1 -3 -11
    1 -3 11
    1 -3 11
    -1 3 -11
    -1 3 -11
    1 3 11
    -1 3 -11
    -1 3 -11
    -1 3 -11
    1 3 11
    1 3 11
    -1 3 -11
    2 -3 11
    2 -3 11
    -2 -3 -11
    2 -3 11
    2 -3 11
    -2 -3 -11
    -2 -3 -11
    -2 -3 -11
    -2 3 -11
    -2 3 -11
    -2 3 -11
    -2 3 -11
    -2 3 -11
    2 3 11
    2 3 11
    2 3 11
    3 -3 11
    3 -3 11
    3 -3 11
    -3 -3 -11
    3 -3 11
    -3 -3 -11
    -3 3 -11
    -3 3 -11
    3 3 11
    -3 3 -11
    -3 3 -11
    3 3 11
    -3 3 -11
    -3 3 -11
    4 -3 11
    -4 -3 -11
    -4 -3 -11
    -4 -3 -11
    4 -3 11
    4 -3 11
    4 -3 11
    -4 3 -11
    -4 3 -11
    4 3 11
    4 3 11
    -4 3 -11
    -4 3 -11
    4 3 11
    -4 3 -11
    -4 3 -11
    4 3 11
    -5 -3 -11
    -5 -3 -11
    5 -3 11
    -5 -3 -11
    5 -3 11
    -5 -3 -11
    5 -3 11
    5 -3 11
    -5 3 -11
    -5 3 -11
    5 3 11
    5 3 11
    -5 3 -11
    5 3 11
    -5 3 -11
    -5 3 -11
    5 3 11
    -9 -4 11
    9 -4 -11
    9 -4 -11
    -9 -4 11
    9 -4 -11
    -9 -4 11
    -9 -4 11
    -9 -4 11
    9 -4 -11
    9 -4 -11
    -9 4 11
    -9 4 11
    -9 4 11
    9 4 -11
    9 4 -11
    9 4 -11
    9 4 -11
    -9 4 11
    -8 -4 11
    -8 -4 11
    8 -4 -11
    8 -4 -11
    8 -4 -11
    -8 -4 11
    -8 -4 11
    -8 -4 11
    -8 -4 11
    8 -4 -11
    8 -4 -11
    -8 4 11
    -8 4 11
    8 4 -11
    8 4 -11
    -8 4 11
    8 4 -11
    8 4 -11
    -8 4 11
    -7 -4 11
    -7 -4 11
    -7 -4 11
    7 -4 -11
    -7 -4 11
    7 -4 -11
    7 -4 -11
    7 -4 -11
    7 -4 -11
    -7 -4 11
    -7 -4 11
    7 4 -11
    -7 4 11
    -7 4 11
    7 4 -11
    -7 4 11
    7 4 -11
    7 4 -11
    -7 4 11
    -6 -4 11
    6 -4 -11
    6 -4 -11
    -6 -4 11
    6 -4 -11
    -6 -4 11
    6 -4 -11
    -6 -4 11
    -6 -4 11
    6 4 -11
    -6 4 11
    6 4 -11
    -6 4 11
    6 4 -11
    6 4 -11
    -6 4 11
    -6 4 11
    5 -4 -11
    -5 -4 11
    -5 -4 11
    5 -4 -11
    -5 -4 11
    5 -4 -11
    -5 -4 11
    5 -4 -11
    5 -4 -11
    -5 -4 11
    -5 4 11
    5 4 -11
    -5 4 11
    5 4 -11
    5 4 -11
    -5 4 11
    5 4 -11
    -5 4 11
    4 -4 -11
    -4 -4 11
    4 -4 -11
    4 -4 -11
    -4 -4 11
    -4 -4 11
    4 -4 -11
    4 -4 -11
    -4 -4 11
    -4 -4 11
    -4 4 11
    -4 4 11
    -4 4 11
    -4 4 11
    4 4 -11
    4 4 -11
    4 4 -11
    4 4 -11
    4 4 -11
    -3 -4 11
    -3 -4 11
    -3 -4 11
    3 -4 -11
    -3 -4 11
    -3 -4 11
    3 -4 -11
    3 -4 -11
    3 -4 -11
    3 -4 -11
    3 4 -11
    -3 4 11
    -3 4 11
    3 4 -11
    -3 4 11
    -3 4 11
    3 4 -11
    -3 4 11
    -3 4 11
    3 4 -11
    -2 -4 11
    2 -4 -11
    2 -4 -11
    -2 -4 11
    -2 -4 11
    -2 -4 11
    2 -4 -11
    2 -4 -11
    -2 -4 11
    -2 -4 11
    2 -4 -11
    -2 4 11
    -2 4 11
    -2 4 11
    2 4 -11
    2 4 -11
    2 4 -11
    -2 4 11
    -2 4 11
    1 -4 -11
    1 -4 -11
    -1 -4 11
    -1 -4 11
    -1 -4 11
    -1 -4 11
    1 -4 -11
    1 -4 -11
    -1 -4 11
    1 -4 -11
    1 4 -11
    1 4 -11
    -1 4 11
    -1 4 11
    -1 4 11
    1 4 -11
    -1 4 11
    1 4 -11
    0 -4 -11
    0 -4 -11
    0 -4 11
    0 -4 11
    0 -4 11
    0 -4 -11
    0 -4 -11
    0 -4 11
    0 -4 -11
    0 4 11
    0 4 11
    0 4 -11
    0 4 -11
    0 4 -11
    0 4 -11
    0 4 11
    0 4 -11
    0 4 11
    1 -4 11
    1 -4 11
    -1 -4 -11
    -1 -4 -11
    -1 -4 -11
    -1 -4 -11
    1 -4 11
    -1 -4 -11
    1 -4 11
    1 4 11
    -1 4 -11
    1 4 11
    -1 4 -11
    1 4 11
    -1 4 -11
    -1 4 -11
    -1 4 -11
    -1 4 -11
    2 -4 11
    2 -4 11
    -2 -4 -11
    -2 -4 -11
    2 -4 11
    -2 -4 -11
    -2 -4 -11
    2 -4 11
    -2 4 -11
    -2 4 -11
    -2 4 -11
    -2 4 -11
    -2 4 -11
    -2 4 -11
    2 4 11
    2 4 11
    2 4 11
    -3 -4 -11
    3 -4 11
    3 -4 11
    -3 -4 -11
    -3 -4 -11
    3 -4 11
    -3 -4 -11
    3 -4 11
    -3 4 -11
    3 4 11
    -3 4 -11
    -3 4 -11
    -3 4 -11
    3 4 11
    -3 4 -11
    3 4 11
    -3 4 -11
    3 4 11
    -4 -4 -11
    -4 -4 -11
    4 -4 11
    4 -4 11
    4 -4 11
    -4 -4 -11
    4 -4 11
    4 4 11
    4 4 11
    -4 4 -11
    -4 4 -11
    4 4 11
    4 4 11
    -4 4 -11
    -4 4 -11
    -4 4 -11
    -6 -5 11
    6 -5 -11
    -6 -5 11
    6 -5 -11
    -6 -5 11
    6 -5 -11
    6 -5 -11
    6 -5 -11
    -6 -5 11
    -6 -5 11
    6 5 -11
    6 5 -11
    -6 5 11
    6 5 -11
    6 5 -11
    -6 5 11
    -6 5 11
    -6 5 11
    5 -5 -11
    5 -5 -11
    -5 -5 11
    -5 -5 11
    -5 -5 11
    5 -5 -11
    5 -5 -11
    -5 -5 11
    5 -5 -11
    5 5 -11
    -5 5 11
    -5 5 11
    -5 5 11
    5 5 -11
    -5 5 11
    5 5 -11
    5 5 -11
    -4 -5 11
    4 -5 -11
    4 -5 -11
    -4 -5 11
    4 -5 -11
    -4 -5 11
    4 -5 -11
    -4 -5 11
    -4 -5 11
    4 -5 -11
    4 5 -11
    4 5 -11
    -4 5 11
    -4 5 11
    -4 5 11
    -4 5 11
    4 5 -11
    -3 -5 11
    3 -5 -11
    -3 -5 11
    3 -5 -11
    3 -5 -11
    -3 -5 11
    3 -5 -11
    -3 -5 11
    3 -5 -11
    -3 5 11
    3 5 -11
    -3 5 11
    3 5 -11
    -3 5 11
    3 5 -11
    -3 5 11
    2 -5 -11
    2 -5 -11
    -2 -5 11
    2 -5 -11
    -2 -5 11
    -2 -5 11
    2 -5 -11
    2 -5 -11
    -2 5 11
    2 5 -11
    2 5 -11
    -2 5 11
    -2 5 11
    -2 5 11
    2 5 -11
    2 5 -11
    -1 -5 11
    1 -5 -11
    1 -5 -11
    -1 -5 11
    1 -5 -11
    1 -5 -11
    1 -5 -11
    -1 5 11
    -1 5 11
    -1 5 11
    -1 5 11
    1 5 -11
    1 5 -11
    1 5 -11
    0 -5 11
    0 -5 -11
    0 -5 -11
    0 -5 11
    0 -5 -11
    0 -5 -11
    0 5 -11
    0 5 11
    0 5 -11
    0 5 11
    0 5 -11
    0 5 -11
    0 5 11
    0 5 -11
    -1 -5 -11
    -1 -5 -11
    -1 -5 -11
    -1 -5 -11
    1 -5 11
    -1 -5 -11
    1 5 11
    -1 5 -11
    -1 5 -11
    -1 5 -11
    -1 5 -11
    1 5 11
    1 5 11
    -1 5 -11
    11 0 -12
    -11 0 12
    11 0 -12
    -11 0 12
    -11 0 12
    11 0 -12
    11 0 -12
    -11 0 12
    10 0 -12
    10 0 -12
    -10 0 12
    10 0 -12
    -10 0 12
    -10 0 12
    10 0 -12
    -10 0 12
    -9 0 12
    -9 0 12
    -9 0 12
    9 0 -12
    -9 0 12
    9 0 -12
    9 0 -12
    -8 0 12
    8 0 -12
    -8 0 12
    -8 0 12
    8 0 -12
    8 0 -12
    8 0 -12
    8 0 -12
    7 0 -12
    -7 0 12
    -7 0 12
    7 0 -12
    7 0 -12
    -7 0 12
    7 0 -12
    -7 0 12
    7 0 -12
    -6 0 12
    -6 0 12
    -6 0 12
    6 0 -12
    -6 0 12
    -6 0 12
    6 0 -12
    6 0 -12
    6 0 -12
    6 0 -12
    5 0 -12
    5 0 -12
    5 0 -12
    5 0 -12
    -5 0 12
    -5 0 12
    -5 0 12
    5 0 -12
    -5 0 12
    -5 0 12
    -5 0 12
    -4 0 12
    -4 0 12
    4 0 -12
    -4 0 12
    4 0 -12
    4 0 -12
    -4 0 12
    -4 0 12
    4 0 -12
    4 0 -12
    -3 0 12
    3 0 -12
    -3 0 12
    -3 0 12
    3 0 -12
    3 0 -12
    3 0 -12
    -3 0 12
    -2 0 12
    2 0 -12
    -2 0 12
    2 0 -12
    2 0 -12
    2 0 -12
    2 0 -12
    -2 0 12
    -2 0 12
    -2 0 12
    1 0 -12
    1 0 -12
    -1 0 12
    1 0 -12
    -1 0 12
    1 0 -12
    -1 0 12
    0 0 12
    0 0 12
    0 0 -12
    0 0 12
    0 0 -12
    0 0 12
    0 0 -12
    0 0 -12
    -1 0 -12
    -1 0 -12
    -1 0 -12
    1 0 12
    1 0 12
    -2 0 -12
    2 0 12
    2 0 12
    2 0 12
    -2 0 -12
    -2 0 -12
    2 0 12
    -3 0 -12
    3 0 12
    -3 0 -12
    -3 0 -12
    3 0 12
    3 0 12
    -3 0 -12
    3 0 12
    -4 0 -12
    -4 0 -12
    4 0 12
    4 0 12
    -4 0 -12
    -4 0 -12
    -4 0 -12
    -4 0 -12
    4 0 12
    4 0 12
    5 0 12
    -5 0 -12
    -5 0 -12
    -5 0 -12
    -5 0 -12
    5 0 12
    5 0 12
    5 0 12
    -5 0 -12
    -5 0 -12
    6 0 12
    -6 0 -12
    6 0 12
    6 0 12
    -6 0 -12
    -6 0 -12
    -6 0 -12
    6 0 12
    -6 0 -12
    11 -1 -12
    -11 -1 12
    11 -1 -12
    -11 -1 12
    11 -1 -12
    11 -1 -12
    11 -1 -12
    -11 -1 12
    11 1 -12
    -11 1 12
    -11 1 12
    11 1 -12
    11 1 -12
    11 1 -12
    -11 1 12
    -11 1 12
    10 -1 -12
    -10 -1 12
    -10 -1 12
    10 -1 -12
    10 -1 -12
    10 -1 -12
    -10 -1 12
    10 -1 -12
    -10 1 12
    -10 1 12
    -10 1 12
    10 1 -12
    10 1 -12
    10 1 -12
    10 1 -12
    -10 1 12
    -9 -1 12
    -9 -1 12
    9 -1 -12
    9 -1 -12
    9 -1 -12
    -9 -1 12
    9 -1 -12
    -9 -1 12
    9 -1 -12
    9 1 -12
    -9 1 12
    9 1 -12
    -9 1 12
    -9 1 12
    9 1 -12
    8 -1 -12
    8 -1 -12
    8 -1 -12
    8 -1 -12
    8 -1 -12
    -8 -1 12
    -8 -1 12
    -8 -1 12
    -8 -1 12
    -8 -1 12
    -8 1 12
    8 1 -12
    -8 1 12
    -8 1 12
    8 1 -12
    -8 1 12
    8 1 -12
    8 1 -12
    -7 -1 12
    7 -1 -12
    -7 -1 12
    -7 -1 12
    7 -1 -12
    -7 -1 12
    7 -1 -12
    7 -1 -12
    -7 -1 12
    7 -1 -12
    -7 1 12
    7 1 -12
    7 1 -12
    -7 1 12
    -7 1 12
    7 1 -12
    7 1 -12
    -7 1 12
    6 -1 -12
    -6 -1 12
    -6 -1 12
    6 -1 -12
    -6 -1 12
    6 -1 -12
    -6 -1 12
    6 -1 -12
    6 -1 -12
    6 1 -12
    6 1 -12
    -6 1 12
    6 1 -12
    6 1 -12
    -6 1 12
    6 1 -12
    -6 1 12
    -6 1 12
    -5 -1 12
    5 -1 -12
    5 -1 -12
    -5 -1 12
    5 -1 -12
    -5 -1 12
    5 -1 -12
    5 -1 -12
    -5 -1 12
    -5 -1 12
    -5 -1 12
    -5 1 12
    -5 1 12
    -5 1 12
    5 1 -12
    5 1 -12
    5 1 -12
    5 1 -12
    5 1 -12
    -5 1 12
    -5 1 12
    4 -1 -12
    4 -1 -12
    -4 -1 12
    4 -1 -12
    -4 -1 12
    -4 -1 12
    -4 -1 12
    4 -1 -12
    -4 -1 12
    -4 1 12
    4 1 -12
    -4 1 12
    -4 1 12
    -4 1 12
    4 1 -12
    4 1 -12
    4 1 -12
    -4 1 12
    4 1 -12
    3 -1 -12
    -3 -1 12
    3 -1 -12
    3 -1 -12
    3 -1 -12
    -3 -1 12
    -3 -1 12
    -3 -1 12
    3 -1 -12
    -3 -1 12
    -3 1 12
    3 1 -12
    3 1 -12
    3 1 -12
    -3 1 12
    -3 1 12
    3 1 -12
    -3 1 12
    -3 1 12
    -3 1 12
    3 1 -12
    -2 -1 12
    2 -1 -12
    -2 -1 12
    -2 -1 12
    2 -1 -12
    -2 -1 12
    2 -1 -12
    2 -1 -12
    2 -1 -12
    -2 -1 12
    -2 1 12
    -2 1 12
    2 1 -12
    -2 1 12
    2 1 -12
    2 1 -12
    2 1 -12
    2 1 -12
    -2 1 12
    -2 1 12
    -2 1 12
    -1 -1 12
    1 -1 -12
    -1 -1 12
    1 -1 -12
    1 -1 -12
    1 -1 -12
    -1 -1 12
    -1 -1 12
    -1 1 12
    1 1 -12
    -1 1 12
    -1 1 12
    -1 1 12
    1 1 -12
    1 1 -12
    1 1 -12
    -1 1 12
    -1 1 12
    0 -1 12
    0 -1 -12
    0 -1 12
    0 -1 -12
    0 -1 12
    0 -1 -12
    0 -1 -12
    0 -1 -12
    0 1 12
    0 1 -12
    0 1 12
    0 1 -12
    0 1 -12
    0 1 12
    0 1 -12
    -1 -1 -12
    1 -1 12
    -1 -1 -12
    1 -1 12
    1 -1 12
    1 -1 12
    -1 -1 -12
    -1 -1 -12
    1 1 12
    1 1 12
    1 1 12
    -1 1 -12
    1 1 12
    -1 1 -12
    -1 1 -12
    -1 1 -12
    -2 -1 -12
    2 -1 12
    2 -1 12
    2 -1 12
    2 -1 12
    -2 -1 -12
    -2 -1 -12
    2 1 12
    -2 1 -12
    2 1 12
    2 1 12
    -2 1 -12
    -2 1 -12
    -2 1 -12
    -2 1 -12
    2 1 12
    -3 -1 -12
    3 -1 12
    -3 -1 -12
    -3 -1 -12
    3 -1 12
    -3 -1 -12
    3 -1 12
    3 -1 12
    3 1 12
    3 1 12
    -3 1 -12
    -3 1 -12
    -3 1 -12
    -3 1 -12
    3 1 12
    3 1 12
    -3 1 -12
    -3 1 -12
    4 -1 12
    4 -1 12
    -4 -1 -12
    -4 -1 -12
    -4 -1 -12
    4 -1 12
    -4 -1 -12
    -4 -1 -12
    4 -1 12
    4 1 12
    -4 1 -12
    -4 1 -12
    -4 1 -12
    -4 1 -12
    4 1 12
    4 1 12
    -4 1 -12
    -4 1 -12
    4 1 12
    -5 -1 -12
    -5 -1 -12
    5 -1 12
    5 -1 12
    5 -1 12
    5 -1 12
    -5 -1 -12
    -5 -1 -12
    -5 -1 -12
    -5 1 -12
    -5 1 -12
    5 1 12
    5 1 12
    -5 1 -12
    5 1 12
    -5 1 -12
    5 1 12
    -5 1 -12
    -5 1 -12
    6 -1 12
    -6 -1 -12
    6 -1 12
    -6 -1 -12
    -6 -1 -12
    -6 -1 -12
    6 -1 12
    6 -1 12
    -6 1 -12
    6 1 12
    -6 1 -12
    -6 1 -12
    6 1 12
    -6 1 -12
    6 1 12
    -6 1 -12
    6 1 12
    -6 1 -12
    -10 -2 12
    -10 -2 12
    10 -2 -12
    -10 -2 12
    10 -2 -12
    -10 -2 12
    -10 -2 12
    10 -2 -12
    10 -2 -12
    10 -2 -12
    -10 2 12
    10 2 -12
    -10 2 12
    10 2 -12
    -10 2 12
    10 2 -12
    -10 2 12
    10 2 -12
    9 -2 -12
    -9 -2 12
    -9 -2 12
    9 -2 -12
    9 -2 -12
    -9 -2 12
    9 -2 -12
    -9 -2 12
    -9 -2 12
    9 -2 -12
    9 2 -12
    9 2 -12
    9 2 -12
    9 2 -12
    -9 2 12
    -9 2 12
    -9 2 12
    -9 2 12
    -8 -2 12
    -8 -2 12
    8 -2 -12
    -8 -2 12
    8 -2 -12
    8 -2 -12
    8 -2 -12
    -8 -2 12
    8 -2 -12
    -8 -2 12
    8 2 -12
    8 2 -12
    -8 2 12
    -8 2 12
    8 2 -12
    -8 2 12
    -8 2 12
    7 -2 -12
    -7 -2 12
    -7 -2 12
    7 -2 -12
    7 -2 -12
    -7 -2 12
    7 -2 -12
    -7 -2 12
    -7 -2 12
    7 2 -12
    -7 2 12
    -7 2 12
    7 2 -12
    -7 2 12
    7 2 -12
    -7 2 12
    -6 -2 12
    -6 -2 12
    6 -2 -12
    6 -2 -12
    -6 -2 12
    -6 -2 12
    -6 -2 12
    6 -2 -12
    6 -2 -12
    -6 2 12
    6 2 -12
    -6 2 12
    6 2 -12
    6 2 -12
    -6 2 12
    -6 2 12
    5 -2 -12
    -5 -2 12
    -5 -2 12
    -5 -2 12
    -5 -2 12
    -5 -2 12
    5 -2 -12
    5 -2 -12
    -5 2 12
    5 2 -12
    -5 2 12
    -5 2 12
    -5 2 12
    5 2 -12
    5 2 -12
    -5 2 12
    5 2 -12
    5 2 -12
    -4 -2 12
    -4 -2 12
    -4 -2 12
    -4 -2 12
    -4 -2 12
    4 -2 -12
    4 -2 -12
    4 -2 -12
    -4 -2 12
    4 -2 -12
    4 2 -12
    4 2 -12
    4 2 -12
    -4 2 12
    -4 2 12
    -4 2 12
    4 2 -12
    -4 2 12
    4 2 -12
    -3 -2 12
    3 -2 -12
    -3 -2 12
    3 -2 -12
    -3 -2 12
    3 -2 -12
    -3 -2 12
    -3 -2 12
    3 -2 -12
    3 2 -12
    3 2 -12
    -3 2 12
    -3 2 12
    -3 2 12
    3 2 -12
    3 2 -12
    -3 2 12
    -3 2 12
    3 2 -12
    -3 2 12
    -2 -2 12
    2 -2 -12
    2 -2 -12
    -2 -2 12
    -2 -2 12
    -2 -2 12
    -2 -2 12
    2 -2 -12
    2 -2 -12
    2 2 -12
    -2 2 12
    2 2 -12
    2 2 -12
    -2 2 12
    -2 2 12
    2 2 -12
    -2 2 12
    -2 2 12
    -2 2 12
    1 -2 -12
    1 -2 -12
    1 -2 -12
    1 -2 -12
    -1 -2 12
    -1 -2 12
    -1 -2 12
    -1 -2 12
    -1 -2 12
    -1 2 12
    -1 2 12
    -1 2 12
    -1 2 12
    -1 2 12
    1 2 -12
    1 2 -12
    1 2 -12
    1 2 -12
    0 -2 -12
    0 -2 12
    0 -2 12
    0 -2 -12
    0 -2 -12
    0 -2 12
    0 -2 12
    0 -2 12
    0 -2 -12
    0 -2 -12
    0 2 -12
    0 2 12
    0 2 -12
    0 2 12
    0 2 -12
    0 2 12
    0 2 -12
    1 -2 12
    -1 -2 -12
    1 -2 12
    1 -2 12
    1 -2 12
    1 2 12
    1 2 12
    1 2 12
    -1 2 -12
    -1 2 -12
    -1 2 -12
    -1 2 -12
    -1 2 -12
    -2 -2 -12
    2 -2 12
    -2 -2 -12
    -2 -2 -12
    -2 -2 -12
    2 -2 12
    -2 2 -12
    -2 2 -12
    -2 2 -12
    -2 2 -12
    2 2 12
    2 2 12
    2 2 12
    -2 2 -12
    -2 2 -12
    2 2 12
    -3 -2 -12
    3 -2 12
    3 -2 12
    -3 -2 -12
    3 -2 12
    -3 -2 -12
    -3 -2 -12
    3 2 12
    -3 2 -12
    3 2 12
    -3 2 -12
    -3 2 -12
    3 2 12
    -3 2 -12
    -3 2 -12
    3 2 12
    -4 -2 -12
    4 -2 12
    -4 -2 -12
    -4 -2 -12
    -4 -2 -12
    4 -2 12
    4 -2 12
    4 2 12
    -4 2 -12
    4 2 12
    -4 2 -12
    4 2 12
    -4 2 -12
    -4 2 -12
    -4 2 -12
    4 2 12
    -4 2 -12
    -5 -2 -12
    -5 -2 -12
    5 -2 12
    5 -2 12
    5 -2 12
    5 -2 12
    -5 -2 -12
    -5 -2 -12
    5 2 12
    -5 2 -12
    -5 2 -12
    -5 2 -12
    -5 2 -12
    5 2 12
    -5 2 -12
    5 2 12
    -5 2 -12
    9 -3 -12
    -9 -3 12
    -9 -3 12
    9 -3 -12
    -9 -3 12
    -9 -3 12
    9 -3 -12
    9 -3 -12
    -9 -3 12
    -9 -3 12
    -9 3 12
    9 3 -12
    -9 3 12
    9 3 -12
    9 3 -12
    9 3 -12
    -9 3 12
    -9 3 12
    -8 -3 12
    -8 -3 12
    8 -3 -12
    8 -3 -12
    8 -3 -12
    -8 -3 12
    -8 -3 12
    8 -3 -12
    -8 -3 12
    8 3 -12
    -8 3 12
    8 3 -12
    8 3 -12
    -8 3 12
    -8 3 12
    8 3 -12
    -8 3 12
    -7 -3 12
    7 -3 -12
    -7 -3 12
    -7 -3 12
    7 -3 -12
    7 -3 -12
    -7 -3 12
    -7 -3 12
    7 -3 -12
    -7 -3 12
    7 3 -12
    7 3 -12
    7 3 -12
    7 3 -12
    -7 3 12
    -7 3 12
    -7 3 12
    -7 3 12
    -6 -3 12
    6 -3 -12
    -6 -3 12
    -6 -3 12
    6 -3 -12
    -6 -3 12
    -6 -3 12
    6 -3 -12
    -6 -3 12
    -6 3 12
    -6 3 12
    -6 3 12
    -6 3 12
    6 3 -12
    6 3 -12
    6 3 -12
    6 3 -12
    -5 -3 12
    5 -3 -12
    -5 -3 12
    -5 -3 12
    5 -3 -12
    -5 -3 12
    5 -3 -12
    5 -3 -12
    -5 -3 12
    5 -3 -12
    -5 -3 12
    5 3 -12
    -5 3 12
    -5 3 12
    -5 3 12
    5 3 -12
    5 3 -12
    5 3 -12
    -5 3 12
    -4 -3 12
    4 -3 -12
    -4 -3 12
    -4 -3 12
    4 -3 -12
    4 -3 -12
    4 -3 -12
    -4 -3 12
    4 -3 -12
    -4 -3 12
    4 3 -12
    -4 3 12
    -4 3 12
    4 3 -12
    4 3 -12
    4 3 -12
    -4 3 12
    -4 3 12
    4 3 -12
    -4 3 12
    3 -3 -12
    3 -3 -12
    -3 -3 12
    -3 -3 12
    -3 -3 12
    -3 -3 12
    -3 -3 12
    3 -3 -12
    3 -3 -12
    3 -3 -12
    3 3 -12
    -3 3 12
    -3 3 12
    3 3 -12
    3 3 -12
    3 3 -12
    -3 3 12
    -3 3 12
    -3 3 12
    -3 3 12
    -2 -3 12
    -2 -3 12
    -2 -3 12
    2 -3 -12
    2 -3 -12
    2 -3 -12
    2 -3 -12
    -2 -3 12
    2 3 -12
    -2 3 12
    -2 3 12
    -2 3 12
    2 3 -12
    2 3 -12
    -2 3 12
    2 3 -12
    -2 3 12
    -1 -3 12
    -1 -3 12
    -1 -3 12
    1 -3 -12
    1 -3 -12
    1 -3 -12
    1 -3 -12
    -1 -3 12
    -1 -3 12
    1 -3 -12
    -1 3 12
    1 3 -12
    -1 3 12
    1 3 -12
    1 3 -12
    -1 3 12
    1 3 -12
    -1 3 12
    0 -3 12
    0 -3 -12
    0 -3 12
    0 -3 -12
    0 -3 -12
    0 -3 12
    0 -3 12
    0 3 -12
    0 3 12
    0 3 -12
    0 3 -12
    0 3 12
    0 3 12
    0 3 -12
    -1 -3 -12
    1 -3 12
    -1 -3 -12
    -1 -3 -12
    1 -3 12
    1 -3 12
    1 -3 12
    -1 -3 -12
    1 3 12
    -1 3 -12
    -1 3 -12
    -1 3 -12
    -1 3 -12
    -1 3 -12
    1 3 12
    -2 -3 -12
    -2 -3 -12
    2 -3 12
    2 -3 12
    -2 -3 -12
    2 -3 12
    2 -3 12
    2 3 12
    -2 3 -12
    2 3 12
    -2 3 -12
    2 3 12
    -2 3 -12
    -2 3 -12
    -2 3 -12
    2 3 12
    -2 3 -12
    -3 -3 -12
    -3 -3 -12
    3 -3 12
    -3 -3 -12
    3 -3 12
    3 -3 12
    -3 -3 -12
    3 3 12
    -3 3 -12
    -3 3 -12
    3 3 12
    -3 3 -12
    -3 3 -12
    -3 3 -12
    -3 3 -12
    3 3 12
    -4 -3 -12
    4 -3 12
    4 -3 12
    4 -3 12
    -4 -3 -12
    -4 -3 -12
    4 -3 12
    -4 -3 -12
    4 3 12
    4 3 12
    -4 3 -12
    -4 3 -12
    4 3 12
    -4 3 -12
    -4 3 -12
    -4 3 -12
    4 3 12
    -4 3 -12
    -7 -4 12
    -7 -4 12
    7 -4 -12
    -7 -4 12
    7 -4 -12
    -7 -4 12
    7 -4 -12
    7 -4 -12
    7 -4 -12
    -7 -4 12
    7 4 -12
    7 4 -12
    -7 4 12
    -7 4 12
    7 4 -12
    -7 4 12
    7 4 -12
    -6 -4 12
    6 -4 -12
    -6 -4 12
    6 -4 -12
    6 -4 -12
    6 -4 -12
    -6 -4 12
    -6 -4 12
    -6 -4 12
    6 -4 -12
    6 4 -12
    -6 4 12
    -6 4 12
    -6 4 12
    6 4 -12
    -6 4 12
    6 4 -12
    6 4 -12
    -5 -4 12
    5 -4 -12
    5 -4 -12
    5 -4 -12
    5 -4 -12
    -5 -4 12
    5 -4 -12
    -5 -4 12
    -5 -4 12
    5 4 -12
    5 4 -12
    5 4 -12
    -5 4 12
    -5 4 12
    -5 4 12
    5 4 -12
    -4 -4 12
    -4 -4 12
    4 -4 -12
    4 -4 -12
    -4 -4 12
    -4 -4 12
    4 -4 -12
    4 -4 -12
    4 -4 -12
    -4 4 12
    -4 4 12
    -4 4 12
    4 4 -12
    4 4 -12
    -4 4 12
    -4 4 12
    4 4 -12
    -4 4 12
    4 4 -12
    3 -4 -12
    3 -4 -12
    -3 -4 12
    3 -4 -12
    3 -4 -12
    -3 -4 12
    -3 -4 12
    -3 -4 12
    3 -4 -12
    -3 -4 12
    -3 4 12
    -3 4 12
    -3 4 12
    3 4 -12
    3 4 -12
    -3 4 12
    3 4 -12
    -3 4 12
    3 4 -12
    -3 4 12
    2 -4 -12
    2 -4 -12
    2 -4 -12
    -2 -4 12
    2 -4 -12
    -2 -4 12
    -2 -4 12
    2 -4 -12
    -2 -4 12
    -2 -4 12
    -2 4 12
    -2 4 12
    2 4 -12
    -2 4 12
    2 4 -12
    -2 4 12
    2 4 -12
    2 4 -12
    1 -4 -12
    1 -4 -12
    -1 -4 12
    1 -4 -12
    1 -4 -12
    -1 -4 12
    -1 -4 12
    1 -4 -12
    -1 4 12
    1 4 -12
    -1 4 12
    1 4 -12
    1 4 -12
    -1 4 12
    1 4 -12
    -1 4 12
    0 -4 -12
    0 -4 -12
    0 -4 -12
    0 -4 -12
    0 -4 -12
    0 -4 12
    0 -4 12
    0 -4 12
    0 4 -12
    0 4 -12
    0 4 12
    0 4 -12
    0 4 12
    0 4 12
    0 4 -12
    -1 -4 -12
    1 -4 12
    -1 -4 -12
    1 -4 12
    -1 -4 -12
    -1 -4 -12
    1 -4 12
    1 -4 12
    -1 4 -12
    1 4 12
    1 4 12
    1 4 12
    -1 4 -12
    -1 4 -12
    -1 4 -12
    2 -4 12
    -2 -4 -12
    -2 -4 -12
    2 -4 12
    2 -4 12
    -2 -4 -12
    2 -4 12
    -2 -4 -12
    2 4 12
    -2 4 -12
    -2 4 -12
    2 4 12
    2 4 12
    2 4 12
    -2 4 -12
    -2 4 -12
    -2 4 -12
    -2 4 -12
    -3 -5 12
    3 -5 -12
    3 -5 -12
    3 -5 -12
    -3 -5 12
    -3 -5 12
    -3 -5 12
    3 -5 -12
    3 -5 -12
    -3 5 12
    3 5 -12
    3 5 -12
    -3 5 12
    3 5 -12
    3 5 -12
    -3 5 12
    -3 5 12
    2 -5 -12
    -2 -5 12
    2 -5 -12
    2 -5 -12
    2 -5 -12
    -2 -5 12
    2 -5 -12
    -2 -5 12
    2 5 -12
    -2 5 12
    2 5 -12
    -2 5 12
    -2 5 12
    2 5 -12
    2 5 -12
    10 0 -13
    -10 0 13
    -10 0 13
    -10 0 13
    10 0 -13
    10 0 -13
    10 0 -13
    -10 0 13
    10 0 -13
    9 0 -13
    -9 0 13
    9 0 -13
    9 0 -13
    9 0 -13
    9 0 -13
    -9 0 13
    -9 0 13
    -8 0 13
    -8 0 13
    8 0 -13
    8 0 -13
    8 0 -13
    -8 0 13
    8 0 -13
    -8 0 13
    8 0 -13
    -8 0 13
    -7 0 13
    7 0 -13
    -7 0 13
    -7 0 13
    -7 0 13
    7 0 -13
    7 0 -13
    7 0 -13
    -7 0 13
    7 0 -13
    6 0 -13
    6 0 -13
    6 0 -13
    6 0 -13
    -6 0 13
    -6 0 13
    6 0 -13
    5 0 -13
    -5 0 13
    -5 0 13
    5 0 -13
    -5 0 13
    -5 0 13
    5 0 -13
    -5 0 13
    5 0 -13
    5 0 -13
    -5 0 13
    4 0 -13
    -4 0 13
    -4 0 13
    4 0 -13
    4 0 -13
    -4 0 13
    4 0 -13
    -4 0 13
    -4 0 13
    -3 0 13
    -3 0 13
    -3 0 13
    3 0 -13
    3 0 -13
    3 0 -13
    -3 0 13
    3 0 -13
    2 0 -13
    2 0 -13
    2 0 -13
    -2 0 13
    -2 0 13
    -2 0 13
    -2 0 13
    2 0 -13
    -2 0 13
    -2 0 13
    2 0 -13
    1 0 -13
    1 0 -13
    -1 0 13
    -1 0 13
    -1 0 13
    1 0 -13
    1 0 -13
    -1 0 13
    1 0 -13
    0 0 -13
    0 0 -13
    0 0 13
    0 0 13
    1 0 13
    1 0 13
    -1 0 -13
    -1 0 -13
    -1 0 -13
    1 0 13
    -1 0 -13
    1 0 13
    2 0 13
    -2 0 -13
    2 0 13
    -2 0 -13
    2 0 13
    -2 0 -13
    -2 0 -13
    2 0 13
    3 0 13
    -3 0 -13
    3 0 13
    3 0 13
    -3 0 -13
    -3 0 -13
    3 0 13
    -3 0 -13
    4 0 13
    -4 0 -13
    4 0 13
    -4 0 -13
    4 0 13
    -4 0 -13
    -4 0 -13
    -4 0 -13
    10 -1 -13
    10 -1 -13
    10 -1 -13
    10 -1 -13
    10 -1 -13
    -10 -1 13
    -10 -1 13
    -10 -1 13
    10 1 -13
    10 1 -13
    10 1 -13
    -10 1 13
    10 1 -13
    -10 1 13
    -10 1 13
    -10 1 13
    9 -1 -13
    9 -1 -13
    9 -1 -13
    9 -1 -13
    -9 -1 13
    9 -1 -13
    -9 -1 13
    -9 -1 13
    -9 -1 13
    9 1 -13
    9 1 -13
    -9 1 13
    -9 1 13
    9 1 -13
    -9 1 13
    9 1 -13
    -9 1 13
    -8 -1 13
    8 -1 -13
    -8 -1 13
    8 -1 -13
    -8 -1 13
    8 -1 -13
    -8 -1 13
    8 -1 -13
    -8 -1 13
    8 -1 -13
    8 1 -13
    8 1 -13
    8 1 -13
    -8 1 13
    8 1 -13
    -8 1 13
    -8 1 13
    -8 1 13
    8 1 -13
    -7 -1 13
    -7 -1 13
    7 -1 -13
    7 -1 -13
    -7 -1 13
    7 -1 -13
    -7 -1 13
    -7 -1 13
    7 -1 -13
    -7 -1 13
    7 -1 -13
    7 1 -13
    -7 1 13
    7 1 -13
    -7 1 13
    -7 1 13
    -7 1 13
    7 1 -13
    7 1 -13
    -7 1 13
    7 1 -13
    6 -1 -13
    -6 -1 13
    6 -1 -13
    6 -1 -13
    -6 -1 13
    6 -1 -13
    -6 -1 13
    -6 -1 13
    -6 -1 13
    6 -1 -13
    -6 -1 13
    6 1 -13
    -6 1 13
    6 1 -13
    -6 1 13
    -6 1 13
    6 1 -13
    6 1 -13
    -6 1 13
    6 1 -13
    5 -1 -13
    -5 -1 13
    5 -1 -13
    -5 -1 13
    -5 -1 13
    5 -1 -13
    -5 -1 13
    -5 -1 13
    5 -1 -13
    5 -1 -13
    -5 -1 13
    -5 1 13
    5 1 -13
    5 1 -13
    -5 1 13
    -5 1 13
    -5 1 13
    5 1 -13
    -5 1 13
    -5 1 13
    5 1 -13
    -4 -1 13
    -4 -1 13
    4 -1 -13
    4 -1 -13
    4 -1 -13
    -4 -1 13
    -4 -1 13
    4 -1 -13
    4 -1 -13
    4 1 -13
    4 1 -13
    -4 1 13
    -4 1 13
    4 1 -13
    -4 1 13
    4 1 -13
    -4 1 13
    -4 1 13
    4 1 -13
    -4 1 13
    3 -1 -13
    3 -1 -13
    3 -1 -13
    -3 -1 13
    3 -1 -13
    -3 -1 13
    -3 -1 13
    -3 -1 13
    -3 -1 13
    3 1 -13
    3 1 -13
    -3 1 13
    -3 1 13
    3 1 -13
    3 1 -13
    3 1 -13
    -3 1 13
    -3 1 13
    -3 1 13
    -3 1 13
    2 -1 -13
    -2 -1 13
    2 -1 -13
    -2 -1 13
    -2 -1 13
    2 -1 -13
    -2 -1 13
    2 -1 -13
    -2 -1 13
    2 1 -13
    -2 1 13
    -2 1 13
    2 1 -13
    -2 1 13
    2 1 -13
    -2 1 13
    2 1 -13
    -2 1 13
    2 1 -13
    -2 1 13
    -1 -1 13
    1 -1 -13
    -1 -1 13
    1 -1 -13
    1 -1 -13
    1 -1 -13
    -1 -1 13
    1 -1 -13
    -1 1 13
    1 1 -13
    1 1 -13
    -1 1 13
    -1 1 13
    1 1 -13
    -1 1 13
    1 1 -13
    -1 1 13
    0 -1 13
    0 -1 -13
    0 -1 13
    0 -1 13
    0 -1 -13
    0 -1 -13
    0 -1 -13
    0 1 13
    0 1 -13
    0 1 13
    0 1 -13
    0 1 -13
    0 1 -13
    0 1 13
    -1 -1 -13
    -1 -1 -13
    -1 -1 -13
    1 -1 13
    1 -1 13
    1 -1 13
    -1 -1 -13
    1 -1 13
    -1 1 -13
    1 1 13
    1 1 13
    -1 1 -13
    -1 1 -13
    1 1 13
    -1 1 -13
    -2 -1 -13
    -2 -1 -13
    2 -1 13
    2 -1 13
    2 -1 13
    -2 -1 -13
    -2 -1 -13
    2 -1 13
    -2 1 -13
    2 1 13
    2 1 13
    -2 1 -13
    2 1 13
    -2 1 -13
    2 1 13
    -2 1 -13
    -3 -1 -13
    3 -1 13
    -3 -1 -13
    3 -1 13
    -3 -1 -13
    3 -1 13
    -3 -1 -13
    3 -1 13
    -3 1 -13
    3 1 13
    -3 1 -13
    -3 1 -13
    3 1 13
    3 1 13
    -3 1 -13
    -3 1 -13
    4 -1 13
    4 -1 13
    4 -1 13
    -4 -1 -13
    -4 -1 -13
    -4 -1 -13
    4 -1 13
    -4 -1 -13
    -4 1 -13
    -4 1 -13
    4 1 13
    -4 1 -13
    4 1 13
    -4 1 -13
    4 1 13
    -4 1 -13
    4 1 13
    9 -2 -13
    9 -2 -13
    9 -2 -13
    -9 -2 13
    -9 -2 13
    -9 -2 13
    -9 -2 13
    -9 -2 13
    9 -2 -13
    9 -2 -13
    -9 -2 13
    -9 2 13
    -9 2 13
    -9 2 13
    9 2 -13
    9 2 -13
    9 2 -13
    -9 2 13
    9 2 -13
    8 -2 -13
    8 -2 -13
    8 -2 -13
    8 -2 -13
    -8 -2 13
    -8 -2 13
    -8 -2 13
    -8 -2 13
    -8 -2 13
    8 -2 -13
    -8 -2 13
    8 2 -13
    -8 2 13
    8 2 -13
    8 2 -13
    8 2 -13
    -8 2 13
    -8 2 13
    -8 2 13
    -7 -2 13
    -7 -2 13
    7 -2 -13
    -7 -2 13
    -7 -2 13
    7 -2 -13
    -7 -2 13
    7 -2 -13
    -7 -2 13
    7 -2 -13
    -7 2 13
    -7 2 13
    -7 2 13
    -7 2 13
    7 2 -13
    7 2 -13
    7 2 -13
    7 2 -13
    6 -2 -13
    6 -2 -13
    6 -2 -13
    6 -2 -13
    -6 -2 13
    -6 -2 13
    6 -2 -13
    -6 -2 13
    -6 -2 13
    -6 -2 13
    6 2 -13
    -6 2 13
    -6 2 13
    -6 2 13
    -6 2 13
    6 2 -13
    6 2 -13
    -6 2 13
    6 2 -13
    6 2 -13
    -5 -2 13
    -5 -2 13
    -5 -2 13
    -5 -2 13
    5 -2 -13
    5 -2 -13
    5 -2 -13
    5 -2 -13
    5 -2 -13
    -5 -2 13
    -5 -2 13
    5 2 -13
    5 2 -13
    -5 2 13
    -5 2 13
    5 2 -13
    -5 2 13
    -5 2 13
    5 2 -13
    -5 2 13
    5 2 -13
    -5 2 13
    4 -2 -13
    4 -2 -13
    -4 -2 13
    4 -2 -13
    -4 -2 13
    4 -2 -13
    -4 -2 13
    4 -2 -13
    -4 -2 13
    -4 -2 13
    -4 2 13
    -4 2 13
    -4 2 13
    -4 2 13
    4 2 -13
    4 2 -13
    4 2 -13
    -4 2 13
    -4 2 13
    4 2 -13
    3 -2 -13
    -3 -2 13
    3 -2 -13
    -3 -2 13
    3 -2 -13
    -3 -2 13
    3 -2 -13
    -3 -2 13
    3 -2 -13
    -3 2 13
    -3 2 13
    -3 2 13
    -3 2 13
    3 2 -13
    3 2 -13
    3 2 -13
    3 2 -13
    -3 2 13
    -3 2 13
    3 2 -13
    -2 -2 13
    2 -2 -13
    2 -2 -13
    -2 -2 13
    2 -2 -13
    -2 -2 13
    -2 -2 13
    2 -2 -13
    2 -2 -13
    -2 2 13
    -2 2 13
    2 2 -13
    2 2 -13
    2 2 -13
    -2 2 13
    -2 2 13
    2 2 -13
    -2 2 13
    -2 2 13
    1 -2 -13
    -1 -2 13
    -1 -2 13
    -1 -2 13
    1 -2 -13
    1 -2 -13
    1 -2 -13
    1 -2 -13
    1 2 -13
    1 2 -13
    -1 2 13
    -1 2 13
    -1 2 13
    1 2 -13
    1 2 -13
    0 -2 13
    0 -2 -13
    0 -2 13
    0 -2 -13
    0 -2 -13
    0 -2 13
    0 -2 -13
    0 2 -13
    0 2 -13
    0 2 13
    0 2 -13
    0 2 -13
    0 2 13
    -1 -2 -13
    -1 -2 -13
    -1 -2 -13
    -1 -2 -13
    1 -2 13
    1 -2 13
    1 -2 13
    1 -2 13
    1 2 13
    -1 2 -13
    -1 2 -13
    1 2 13
    -1 2 -13
    2 -2 13
    2 -2 13
    -2 -2 -13
    -2 -2 -13
    2 -2 13
    -2 -2 -13
    -2 -2 -13
    -2 2 -13
    -2 2 -13
    2 2 13
    -2 2 -13
    -2 2 -13
    2 2 13
    -2 2 -13
    2 2 13
    2 2 13
    -3 -2 -13
    -3 -2 -13
    3 -2 13
    -3 -2 -13
    3 -2 13
    -3 -2 -13
    3 -2 13
    3 -2 13
    -3 2 -13
    3 2 13
    3 2 13
    -3 2 -13
    -3 2 -13
    -3 2 -13
    -3 2 -13
    3 2 13
    -3 2 -13
    3 2 13
    4 -2 13
    4 -2 13
    -4 -2 -13
    -4 -2 -13
    4 -2 13
    4 -2 13
    -4 -2 -13
    -4 -2 -13
    4 2 13
    4 2 13
    4 2 13
    -4 2 -13
    4 2 13
    -4 2 -13
    -4 2 -13
    -4 2 -13
    8 -3 -13
    -8 -3 13
    -8 -3 13
    8 -3 -13
    -8 -3 13
    -8 -3 13
    8 -3 -13
    -8 -3 13
    8 -3 -13
    -8 -3 13
    8 -3 -13
    8 3 -13
    -8 3 13
    -8 3 13
    8 3 -13
    8 3 -13
    -8 3 13
    -8 3 13
    8 3 -13
    7 -3 -13
    -7 -3 13
    -7 -3 13
    7 -3 -13
    -7 -3 13
    -7 -3 13
    7 -3 -13
    7 -3 -13
    7 -3 -13
    -7 -3 13
    7 3 -13
    7 3 -13
    -7 3 13
    -7 3 13
    7 3 -13
    7 3 -13
    -7 3 13
    -7 3 13
    -6 -3 13
    6 -3 -13
    6 -3 -13
    -6 -3 13
    -6 -3 13
    -6 -3 13
    -6 -3 13
    6 -3 -13
    6 -3 -13
    -6 -3 13
    6 -3 -13
    -6 3 13
    6 3 -13
    -6 3 13
    6 3 -13
    -6 3 13
    -6 3 13
    6 3 -13
    6 3 -13
    -5 -3 13
    5 -3 -13
    5 -3 -13
    5 -3 -13
    -5 -3 13
    -5 -3 13
    5 -3 -13
    -5 -3 13
    -5 -3 13
    -5 -3 13
    5 -3 -13
    -5 3 13
    5 3 -13
    5 3 -13
    -5 3 13
    5 3 -13
    -5 3 13
    5 3 -13
    -5 3 13
    -5 3 13
    -5 3 13
    5 3 -13
    -4 -3 13
    -4 -3 13
    -4 -3 13
    -4 -3 13
    4 -3 -13
    4 -3 -13
    4 -3 -13
    -4 -3 13
    4 -3 -13
    -4 3 13
    -4 3 13
    -4 3 13
    -4 3 13
    4 3 -13
    4 3 -13
    -4 3 13
    4 3 -13
    4 3 -13
    -3 -3 13
    -3 -3 13
    -3 -3 13
    3 -3 -13
    3 -3 -13
    -3 -3 13
    3 -3 -13
    3 -3 -13
    -3 3 13
    -3 3 13
    -3 3 13
    3 3 -13
    3 3 -13
    3 3 -13
    -3 3 13
    -3 3 13
    3 3 -13
    -3 3 13
    2 -3 -13
    2 -3 -13
    2 -3 -13
    2 -3 -13
    -2 -3 13
    -2 -3 13
    -2 -3 13
    -2 -3 13
    2 -3 -13
    2 3 -13
    2 3 -13
    -2 3 13
    -2 3 13
    -2 3 13
    2 3 -13
    -2 3 13
    -2 3 13
    2 3 -13
    1 -3 -13
    1 -3 -13
    -1 -3 13
    -1 -3 13
    1 -3 -13
    -1 -3 13
    -1 -3 13
    1 -3 -13
    1 -3 -13
    1 3 -13
    -1 3 13
    -1 3 13
    1 3 -13
    1 3 -13
    -1 3 13
    1 3 -13
    -1 3 13
    0 -3 13
    0 -3 13
    0 -3 -13
    0 -3 -13
    0 -3 -13
    0 -3 -13
    0 -3 13
    0 -3 13
    0 3 13
    0 3 -13
    0 3 -13
    0 3 -13
    0 3 13
    0 3 13
    0 3 -13
    -1 -3 -13
    1 -3 13
    -1 -3 -13
    -1 -3 -13
    1 -3 13
    1 -3 13
    -1 -3 -13
    1 -3 13
    -1 3 -13
    1 3 13
    -1 3 -13
    -1 3 -13
    1 3 13
    1 3 13
    -1 3 -13
    -1 3 -13
    2 -3 13
    -2 -3 -13
    2 -3 13
    -2 -3 -13
    2 -3 13
    -2 -3 -13
    -2 -3 -13
    2 -3 13
    2 3 13
    -2 3 -13
    -2 3 -13
    2 3 13
    -2 3 -13
    -2 3 -13
    -2 3 -13
    2 3 13
    2 3 13
    5 -4 -13
    5 -4 -13
    5 -4 -13
    -5 -4 13
    -5 -4 13
    -5 -4 13
    -5 -4 13
    5 -4 -13
    -5 -4 13
    5 -4 -13
    -5 4 13
    -5 4 13
    -5 4 13
    -5 4 13
    -5 4 13
    5 4 -13
    5 4 -13
    5 4 -13
    5 4 -13
    -5 4 13
    4 -4 -13
    -4 -4 13
    4 -4 -13
    -4 -4 13
    -4 -4 13
    4 -4 -13
    4 -4 -13
    4 -4 -13
    -4 -4 13
    -4 -4 13
    -4 4 13
    4 4 -13
    -4 4 13
    4 4 -13
    -4 4 13
    4 4 -13
    -4 4 13
    -4 4 13
    -4 4 13
    4 4 -13
    -3 -4 13
    3 -4 -13
    3 -4 -13
    3 -4 -13
    -3 -4 13
    -3 -4 13
    3 -4 -13
    -3 -4 13
    -3 -4 13
    -3 -4 13
    3 -4 -13
    -3 4 13
    -3 4 13
    -3 4 13
    -3 4 13
    3 4 -13
    3 4 -13
    -3 4 13
    3 4 -13
    3 4 -13
    2 -4 -13
    2 -4 -13
    2 -4 -13
    -2 -4 13
    2 -4 -13
    -2 -4 13
    -2 -4 13
    2 -4 -13
    -2 -4 13
    -2 -4 13
    -2 4 13
    2 4 -13
    -2 4 13
    2 4 -13
    2 4 -13
    2 4 -13
    -2 4 13
    1 -4 -13
    -1 -4 13
    1 -4 -13
    1 -4 -13
    1 -4 -13
    -1 -4 13
    1 -4 -13
    -1 -4 13
    -1 -4 13
    -1 -4 13
    -1 4 13
    -1 4 13
    1 4 -13
    1 4 -13
    1 4 -13
    1 4 -13
    -1 4 13
    -1 4 13
    0 -4 -13
    0 -4 13
    0 -4 13
    0 -4 -13
    0 -4 -13
    0 -4 -13
    0 -4 13
    0 -4 13
    0 4 -13
    0 4 13
    0 4 -13
    0 4 13
    0 4 -13
    0 4 13
    0 4 -13
    -9 0 14
    9 0 -14
    -9 0 14
    -9 0 14
    9 0 -14
    -9 0 14
    9 0 -14
    -9 0 14
    9 0 -14
    9 0 -14
    -8 0 14
    -8 0 14
    -8 0 14
    8 0 -14
    8 0 -14
    8 0 -14
    8 0 -14
    -8 0 14
    8 0 -14
    -8 0 14
    7 0 -14
    -7 0 14
    7 0 -14
    7 0 -14
    7 0 -14
    -7 0 14
    -7 0 14
    7 0 -14
    -7 0 14
    -7 0 14
    -7 0 14
    -6 0 14
    6 0 -14
    -6 0 14
    6 0 -14
    -6 0 14
    6 0 -14
    6 0 -14
    -6 0 14
    6 0 -14
    -6 0 14
    -5 0 14
    5 0 -14
    5 0 -14
    -5 0 14
    5 0 -14
    5 0 -14
    -5 0 14
    -5 0 14
    -5 0 14
    5 0 -14
    -5 0 14
    -4 0 14
    4 0 -14
    -4 0 14
    4 0 -14
    4 0 -14
    -4 0 14
    4 0 -14
    4 0 -14
    -4 0 14
    -4 0 14
    -4 0 14
    -3 0 14
    3 0 -14
    3 0 -14
    3 0 -14
    -3 0 14
    3 0 -14
    3 0 -14
    -3 0 14
    -3 0 14
    -3 0 14
    -3 0 14
    -2 0 14
    -2 0 14
    2 0 -14
    2 0 -14
    2 0 -14
    -2 0 14
    -2 0 14
    -2 0 14
    -2 0 14
    2 0 -14
    2 0 -14
    -1 0 14
    1 0 -14
    1 0 -14
    -1 0 14
    -1 0 14
    1 0 -14
    1 0 -14
    -1 0 14
    0 0 -14
    0 0 14
    0 0 -14
    0 0 14
    0 0 -14
    1 0 14
    -1 0 -14
    -1 0 -14
    1 0 14
    1 0 14
    -1 0 -14
    1 0 14
    -1 0 -14
    -2 0 -14
    2 0 14
    -2 0 -14
    -2 0 -14
    2 0 14
    -2 0 -14
    2 0 14
    2 0 14
    -3 0 -14
    3 0 14
    -3 0 -14
    -3 0 -14
    3 0 14
    3 0 14
    3 0 14
    -3 0 -14
    -8 -1 14
    8 -1 -14
    -8 -1 14
    8 -1 -14
    -8 -1 14
    8 -1 -14
    -8 -1 14
    -8 -1 14
    8 -1 -14
    -8 -1 14
    -8 1 14
    -8 1 14
    8 1 -14
    8 1 -14
    8 1 -14
    -8 1 14
    8 1 -14
    8 1 -14
    -8 1 14
    -8 1 14
    7 -1 -14
    7 -1 -14
    -7 -1 14
    -7 -1 14
    7 -1 -14
    7 -1 -14
    -7 -1 14
    7 -1 -14
    -7 -1 14
    -7 -1 14
    -7 -1 14
    -7 1 14
    -7 1 14
    7 1 -14
    -7 1 14
    -7 1 14
    7 1 -14
    7 1 -14
    7 1 -14
    7 1 -14
    -7 1 14
    -6 -1 14
    6 -1 -14
    -6 -1 14
    -6 -1 14
    -6 -1 14
    6 -1 -14
    6 -1 -14
    -6 -1 14
    -6 -1 14
    6 -1 -14
    6 1 -14
    6 1 -14
    6 1 -14
    -6 1 14
    -6 1 14
    6 1 -14
    -6 1 14
    6 1 -14
    -6 1 14
    -6 1 14
    -6 1 14
    -5 -1 14
    -5 -1 14
    5 -1 -14
    5 -1 -14
    5 -1 -14
    -5 -1 14
    5 -1 -14
    -5 -1 14
    5 -1 -14
    -5 -1 14
    -5 -1 14
    -5 1 14
    -5 1 14
    5 1 -14
    -5 1 14
    5 1 -14
    5 1 -14
    5 1 -14
    5 1 -14
    -5 1 14
    -5 1 14
    4 -1 -14
    4 -1 -14
    -4 -1 14
    -4 -1 14
    -4 -1 14
    -4 -1 14
    4 -1 -14
    -4 -1 14
    -4 -1 14
    4 -1 -14
    4 -1 -14
    -4 1 14
    4 1 -14
    4 1 -14
    4 1 -14
    -4 1 14
    -4 1 14
    -4 1 14
    4 1 -14
    4 1 -14
    -4 1 14
    -4 1 14
    -3 -1 14
    -3 -1 14
    -3 -1 14
    -3 -1 14
    3 -1 -14
    3 -1 -14
    -3 -1 14
    -3 -1 14
    3 -1 -14
    3 -1 -14
    3 -1 -14
    3 1 -14
    3 1 -14
    3 1 -14
    3 1 -14
    -3 1 14
    -3 1 14
    3 1 -14
    -3 1 14
    -3 1 14
    -3 1 14
    -3 1 14
    -2 -1 14
    2 -1 -14
    -2 -1 14
    2 -1 -14
    -2 -1 14
    2 -1 -14
    2 -1 -14
    2 -1 -14
    -2 -1 14
    -2 -1 14
    -2 1 14
    -2 1 14
    -2 1 14
    2 1 -14
    2 1 -14
    -2 1 14
    2 1 -14
    -2 1 14
    -1 -1 14
    -1 -1 14
    1 -1 -14
    1 -1 -14
    -1 -1 14
    1 -1 -14
    1 -1 -14
    -1 -1 14
    -1 1 14
    1 1 -14
    1 1 -14
    -1 1 14
    -1 1 14
    1 1 -14
    1 1 -14
    0 -1 -14
    0 -1 -14
    0 -1 14
    0 -1 -14
    0 -1 14
    0 -1 14
    0 -1 -14
    0 -1 14
    0 1 14
    0 1 -14
    0 1 14
    0 1 14
    0 1 -14
    0 1 -14
    0 1 -14
    -1 -1 -14
    -1 -1 -14
    1 -1 14
    -1 -1 -14
    1 -1 14
    -1 -1 -14
    1 -1 14
    1 -1 14
    -1 1 -14
    -1 1 -14
    -1 1 -14
    1 1 14
    1 1 14
    -1 1 -14
    1 1 14
    2 -1 14
    -2 -1 -14
    2 -1 14
    -2 -1 -14
    2 -1 14
    2 -1 14
    -2 -1 -14
    -2 -1 -14
    -2 1 -14
    -2 1 -14
    2 1 14
    2 1 14
    2 1 14
    -2 1 -14
    2 1 14
    -2 1 -14
    8 -2 -14
    8 -2 -14
    -8 -2 14
    -8 -2 14
    8 -2 -14
    8 -2 -14
    -8 -2 14
    8 -2 -14
    -8 -2 14
    -8 -2 14
    -8 -2 14
    8 2 -14
    -8 2 14
    -8 2 14
    8 2 -14
    -8 2 14
    -8 2 14
    8 2 -14
    8 2 -14
    8 2 -14
    7 -2 -14
    -7 -2 14
    7 -2 -14
    -7 -2 14
    -7 -2 14
    -7 -2 14
    7 -2 -14
    -7 -2 14
    7 -2 -14
    7 -2 -14
    -7 -2 14
    -7 2 14
    -7 2 14
    7 2 -14
    -7 2 14
    -7 2 14
    -7 2 14
    7 2 -14
    7 2 -14
    7 2 -14
    7 2 -14
    6 -2 -14
    6 -2 -14
    -6 -2 14
    -6 -2 14
    6 -2 -14
    -6 -2 14
    -6 -2 14
    -6 -2 14
    6 -2 -14
    6 -2 -14
    -6 -2 14
    -6 2 14
    6 2 -14
    -6 2 14
    -6 2 14
    -6 2 14
    6 2 -14
    6 2 -14
    6 2 -14
    -6 2 14
    -6 2 14
    6 2 -14
    -5 -2 14
    5 -2 -14
    -5 -2 14
    -5 -2 14
    5 -2 -14
    5 -2 -14
    5 -2 -14
    -5 -2 14
    -5 -2 14
    5 -2 -14
    -5 -2 14
    -5 2 14
    5 2 -14
    -5 2 14
    -5 2 14
    5 2 -14
    5 2 -14
    -5 2 14
    -5 2 14
    5 2 -14
    5 2 -14
    -5 2 14
    -4 -2 14
    4 -2 -14
    -4 -2 14
    4 -2 -14
    4 -2 -14
    -4 -2 14
    -4 -2 14
    4 -2 -14
    4 -2 -14
    -4 -2 14
    -4 2 14
    4 2 -14
    -4 2 14
    4 2 -14
    -4 2 14
    -4 2 14
    4 2 -14
    4 2 -14
    4 2 -14
    -4 2 14
    -4 2 14
    3 -2 -14
    3 -2 -14
    3 -2 -14
    3 -2 -14
    -3 -2 14
    -3 -2 14
    3 -2 -14
    -3 -2 14
    -3 -2 14
    -3 -2 14
    -3 2 14
    -3 2 14
    -3 2 14
    -3 2 14
    3 2 -14
    3 2 -14
    -3 2 14
    3 2 -14
    -3 2 14
    3 2 -14
    2 -2 -14
    -2 -2 14
    -2 -2 14
    2 -2 -14
    2 -2 -14
    -2 -2 14
    -2 -2 14
    -2 -2 14
    2 -2 -14
    2 -2 -14
    -2 2 14
    2 2 -14
    -2 2 14
    -2 2 14
    2 2 -14
    2 2 -14
    -2 2 14
    2 2 -14
    -2 2 14
    -1 -2 14
    -1 -2 14
    1 -2 -14
    1 -2 -14
    1 -2 -14
    1 -2 -14
    -1 -2 14
    -1 -2 14
    1 -2 -14
    -1 -2 14
    1 2 -14
    1 2 -14
    1 2 -14
    -1 2 14
    -1 2 14
    1 2 -14
    -1 2 14
    0 -2 -14
    0 -2 14
    0 -2 14
    0 -2 -14
    0 -2 14
    0 -2 -14
    0 -2 14
    0 -2 -14
    0 2 -14
    0 2 -14
    0 2 14
    0 2 -14
    0 2 14
    0 2 -14
    0 2 14
    1 -2 14
    1 -2 14
    1 -2 14
    1 -2 14
    -1 -2 -14
    -1 -2 -14
    -1 -2 -14
    -1 2 -14
    1 2 14
    1 2 14
    -1 2 -14
    -1 2 -14
    -1 2 -14
    1 2 14
    -2 -2 -14
    -2 -2 -14
    2 -2 14
    2 -2 14
    2 -2 14
    2 -2 14
    -2 -2 -14
    -2 -2 -14
    -2 2 -14
    2 2 14
    -2 2 -14
    2 2 14
    -2 2 -14
    2 2 14
    -2 2 -14
    2 2 14
    6 -3 -14
    -6 -3 14
    6 -3 -14
    -6 -3 14
    -6 -3 14
    6 -3 -14
    6 -3 -14
    -6 -3 14
    6 -3 -14
    -6 -3 14
    -6 -3 14
    6 3 -14
    6 3 -14
    6 3 -14
    6 3 -14
    -6 3 14
    -6 3 14
    -6 3 14
    -6 3 14
    -6 3 14
    -6 3 14
    6 3 -14
    5 -3 -14
    5 -3 -14
    5 -3 -14
    5 -3 -14
    -5 -3 14
    -5 -3 14
    5 -3 -14
    -5 -3 14
    -5 -3 14
    -5 3 14
    5 3 -14
    5 3 -14
    -5 3 14
    -5 3 14
    5 3 -14
    5 3 -14
    -5 3 14
    -5 3 14
    5 3 -14
    -5 3 14
    -4 -3 14
    4 -3 -14
    -4 -3 14
    4 -3 -14
    -4 -3 14
    4 -3 -14
    4 -3 -14
    4 -3 -14
    -4 -3 14
    -4 3 14
    -4 3 14
    -4 3 14
    -4 3 14
    4 3 -14
    4 3 -14
    4 3 -14
    -4 3 14
    4 3 -14
    -4 3 14
    -3 -3 14
    -3 -3 14
    3 -3 -14
    3 -3 -14
    3 -3 -14
    -3 -3 14
    3 -3 -14
    -3 -3 14
    -3 -3 14
    3 -3 -14
    -3 3 14
    3 3 -14
    -3 3 14
    3 3 -14
    3 3 -14
    -3 3 14
    3 3 -14
    -3 3 14
    -3 3 14
    -2 -3 14
    2 -3 -14
    2 -3 -14
    -2 -3 14
    2 -3 -14
    2 -3 -14
    -2 -3 14
    -2 -3 14
    -2 -3 14
    2 -3 -14
    -2 3 14
    2 3 -14
    -2 3 14
    -2 3 14
    2 3 -14
    2 3 -14
    2 3 -14
    -2 3 14
    1 -3 -14
    1 -3 -14
    -1 -3 14
    -1 -3 14
    1 -3 -14
    -1 -3 14
    -1 -3 14
    1 -3 -14
    1 -3 -14
    1 3 -14
    -1 3 14
    1 3 -14
    1 3 -14
    -1 3 14
    -1 3 14
    1 3 -14
    -1 3 14
    0 -3 14
    0 -3 14
    0 -3 -14
    0 -3 -14
    0 -3 -14
    0 -3 -14
    0 -3 -14
    0 -3 14
    0 3 14
    0 3 -14
    0 3 14
    0 3 -14
    0 3 -14
    0 3 14
    0 3 -14
    7 0 -15
    7 0 -15
    -7 0 15
    -7 0 15
    -7 0 15
    7 0 -15
    -7 0 15
    7 0 -15
    -7 0 15
    -7 0 15
    7 0 -15
    -6 0 15
    6 0 -15
    6 0 -15
    6 0 -15
    -6 0 15
    6 0 -15
    -6 0 15
    6 0 -15
    -6 0 15
    -6 0 15
    -6 0 15
    5 0 -15
    -5 0 15
    -5 0 15
    -5 0 15
    -5 0 15
    5 0 -15
    5 0 -15
    -5 0 15
    5 0 -15
    5 0 -15
    -5 0 15
    4 0 -15
    -4 0 15
    4 0 -15
    -4 0 15
    -4 0 15
    4 0 -15
    4 0 -15
    4 0 -15
    -4 0 15
    -4 0 15
    -4 0 15
    -3 0 15
    -3 0 15
    -3 0 15
    -3 0 15
    -3 0 15
    -3 0 15
    3 0 -15
    3 0 -15
    3 0 -15
    3 0 -15
    2 0 -15
    2 0 -15
    -2 0 15
    -2 0 15
    2 0 -15
    -2 0 15
    -2 0 15
    2 0 -15
    2 0 -15
    -2 0 15
    1 0 -15
    -1 0 15
    -1 0 15
    -1 0 15
    -1 0 15
    1 0 -15
    1 0 -15
    1 0 -15
    0 0 15
    0 0 -15
    0 0 15
    0 0 -15
    0 0 15
    0 0 -15
    0 0 -15
    6 -1 -15
    -6 -1 15
    6 -1 -15
    -6 -1 15
    6 -1 -15
    -6 -1 15
    -6 -1 15
    -6 -1 15
    -6 -1 15
    6 -1 -15
    6 -1 -15
    6 1 -15
    6 1 -15
    6 1 -15
    -6 1 15
    6 1 -15
    -6 1 15
    -6 1 15
    6 1 -15
    -6 1 15
    -6 1 15
    -6 1 15
    -5 -1 15
    -5 -1 15
    5 -1 -15
    5 -1 -15
    -5 -1 15
    -5 -1 15
    5 -1 -15
    -5 -1 15
    5 -1 -15
    -5 -1 15
    5 -1 -15
    -5 1 15
    -5 1 15
    5 1 -15
    5 1 -15
    -5 1 15
    -5 1 15
    -5 1 15
    5 1 -15
    5 1 -15
    -5 1 15
    4 -1 -15
    -4 -1 15
    -4 -1 15
    4 -1 -15
    4 -1 -15
    -4 -1 15
    -4 -1 15
    4 -1 -15
    -4 -1 15
    4 -1 -15
    -4 -1 15
    -4 1 15
    4 1 -15
    4 1 -15
    -4 1 15
    4 1 -15
    -4 1 15
    -4 1 15
    4 1 -15
    -4 1 15
    4 1 -15
    -4 1 15
    3 -1 -15
    -3 -1 15
    3 -1 -15
    3 -1 -15
    -3 -1 15
    3 -1 -15
    -3 -1 15
    3 -1 -15
    -3 -1 15
    -3 -1 15
    -3 1 15
    -3 1 15
    3 1 -15
    3 1 -15
    -3 1 15
    -3 1 15
    -3 1 15
    3 1 -15
    3 1 -15
    -3 1 15
    3 1 -15
    -2 -1 15
    -2 -1 15
    2 -1 -15
    2 -1 -15
    2 -1 -15
    2 -1 -15
    -2 -1 15
    2 -1 -15
    -2 1 15
    2 1 -15
    2 1 -15
    -2 1 15
    2 1 -15
    -2 1 15
    -2 1 15
    2 1 -15
    -2 1 15
    -1 -1 15
    -1 -1 15
    -1 -1 15
    1 -1 -15
    -1 -1 15
    1 -1 -15
    1 -1 -15
    1 -1 -15
    1 1 -15
    -1 1 15
    -1 1 15
    1 1 -15
    -1 1 15
    1 1 -15
    1 1 -15
    0 -1 15
    0 -1 -15
    0 -1 -15
    0 -1 15
    0 -1 -15
    0 -1 15
    0 -1 -15
    0 -1 15
    0 1 -15
    0 1 15
    0 1 -15
    0 1 -15
    0 1 -15
    0 1 15
    -5 -2 15
    5 -2 -15
    5 -2 -15
    5 -2 -15
    -5 -2 15
    5 -2 -15
    -5 -2 15
    -5 -2 15
    -5 -2 15
    5 2 -15
    -5 2 15
    5 2 -15
    -5 2 15
    -5 2 15
    5 2 -15
    -5 2 15
    -5 2 15
    -4 -2 15
    4 -2 -15
    -4 -2 15
    -4 -2 15
    4 -2 -15
    4 -2 -15
    4 -2 -15
    4 -2 -15
    -4 -2 15
    -4 -2 15
    4 2 -15
    4 2 -15
    -4 2 15
    -4 2 15
    -4 2 15
    -4 2 15
    -4 2 15
    4 2 -15
    4 2 -15
    -4 2 15
    -3 -2 15
    -3 -2 15
    -3 -2 15
    3 -2 -15
    3 -2 -15
    3 -2 -15
    -3 -2 15
    3 -2 -15
    3 -2 -15
    -3 -2 15
    3 2 -15
    -3 2 15
    -3 2 15
    -3 2 15
    3 2 -15
    -3 2 15
    3 2 -15
    3 2 -15
    -3 2 15
    -3 2 15
    -2 -2 15
    -2 -2 15
    2 -2 -15
    -2 -2 15
    2 -2 -15
    2 -2 -15
    2 -2 -15
    -2 2 15
    -2 2 15
    -2 2 15
    2 2 -15
    2 2 -15
    2 2 -15
    2 2 -15
    -2 2 15
    -2 2 15
_diffrn_reflns_number     26758
_diffrn_reflns_av_R_equivalents     0.0980
_diffrn_reflns_av_unetI/netI     0.0540
_diffrn_reflns_theta_min     1.63
_diffrn_reflns_theta_max     25.50
_diffrn_reflns_theta_full     25.2417
_diffrn_measured_fraction_theta_max     1.0000
_diffrn_measured_fraction_theta_full     1.0000
_diffrn_reflns_limit_h_min     -14
_diffrn_reflns_limit_h_max     14
_diffrn_reflns_limit_k_min     -7
_diffrn_reflns_limit_k_max     7
_diffrn_reflns_limit_l_min     -15
_diffrn_reflns_limit_l_max     15
_diffrn_standards_number     0
_refine_special_details
;
Data for the crystal was collected using a Bruker Apex II CCD area
 diffractometer with monochromated Mo-K\a radiation (\l = 0.71073) at a
 temperature of 123K. The collection method employed \w-scans with a 0.5\%
 width. Subsequently, the data was reduced using SAINT+ version 6.02 software
 (Bruker, 2012), and empirical absorption corrections were applied using SADABS
 (Bruker, 2012). All diagrams intended for publication were prepared using ORTEP
 (Farrugia, 2012), WinGX (Farrugia, 2012), MERCURY (Macrae et al., 2006), and
 PLATON (Spek, 2009).
;
_reflns_number_total     3458
_reflns_number_gt     2956
_reflns_threshold_expression     I>=2u(I)
_refine_ls_structure_factor_coef     Fsqd
_refine_ls_matrix_type     full
_refine_ls_R_factor_all     0.0552
_refine_ls_R_factor_gt     0.0446
_refine_ls_wR_factor_gt     0.1047
_refine_ls_wR_factor_ref     0.1113
_refine_ls_goodness_of_fit_ref     1.0390
_refine_ls_restrained_S_all     1.0390
_refine_ls_number_reflns     3454
_refine_ls_number_parameters     276
_refine_ls_number_restraints     1
_refine_ls_number_constraints     30
_refine_ls_hydrogen_treatment     mixed
_refine_ls_weighting_scheme     calc
_refine_ls_weighting_details
              'w=1/[\s^2^(Fo^2^)+(0.0624P)^2^+0.1242P] where P=(Fo^2^+2Fc^2^)/3'
_refine_ls_shift/su_max     0.0004
_refine_ls_shift/su_mean     0.0000
_refine_diff_density_max     0.2765
_refine_diff_density_min     -0.4229
_refine_ls_abs_structure_details
;
Hooft <i>et al.</i> (2010)
;
_refine_ls_abs_structure_Flack     -0.04(6)
loop_
    _atom_type_symbol
    _atom_type_scat_Cromer_Mann_a1
    _atom_type_scat_Cromer_Mann_a2
    _atom_type_scat_Cromer_Mann_a3
    _atom_type_scat_Cromer_Mann_a4
    _atom_type_scat_Cromer_Mann_b1
    _atom_type_scat_Cromer_Mann_b2
    _atom_type_scat_Cromer_Mann_b3
    _atom_type_scat_Cromer_Mann_b4
    _atom_type_scat_Cromer_Mann_c
    _atom_type_scat_dispersion_source
    _atom_type_scat_dispersion_real
    _atom_type_scat_dispersion_imag
    _atom_type_scat_source
    C 2.31000 1.02000 1.58860 0.86500 20.84390 10.20750 0.56870 51.65120 0.21560
 'Henke, Gullikson and Davis, At. Data and Nucl. Data Tables, 1993, 54, 2'
                                                                         0.00347
   0.00161 'International Tables Volume C Table 6.1.1.4 (pp. 500-502)'
    H 0.49300 0.32291 0.14019 0.04081 10.51090 26.12570 3.14236 57.79970 0.00304
 'Henke, Gullikson and Davis, At. Data and Nucl. Data Tables, 1993, 54, 2'
                                                                         0.00000
   0.00000 'International Tables Volume C Table 6.1.1.4 (pp. 500-502)'
    N 12.21260 3.13220 2.01250 1.16630 0.00570 9.89330 28.99750 0.58260
                                                                       -11.52900
  'Henke, Gullikson and Davis, At. Data and Nucl. Data Tables, 1993, 54, 2'
                                                                         0.00653
    0.00323 'International Tables Volume C Table 6.1.1.4 (pp. 500-502)'
    O 3.04850 2.28680 1.54630 0.86700 13.27710 5.70110 0.32390 32.90890 0.25080
'Henke, Gullikson and Davis, At. Data and Nucl. Data Tables, 1993, 54, 2'
                                                                         0.01158
  0.00611 'International Tables Volume C Table 6.1.1.4 (pp. 500-502)'
    S 6.90530 5.20340 1.43790 1.58630 1.46790 22.21510 0.25360 56.17200 0.86690
'Henke, Gullikson and Davis, At. Data and Nucl. Data Tables, 1993, 54, 2'
                                                                         0.12424
  0.12443 'International Tables Volume C Table 6.1.1.4 (pp. 500-502)'
_computing_data_collection
;
APEX2 (Bruker, 2016)
;
_computing_cell_refinement
;
SAINT (Bruker, 2016)
;
_computing_data_reduction
;
SAINT (Bruker, 2016)
;
_computing_structure_solution
;
SHELXT (Sheldrick, 2015<i>a</i>),
PLATON (Spek, 2020),
ORTEP-3 for Windows (Farrugia, 2012) and
Mercury (Macrae <i>et al.</i>,  2020)
;
_computing_structure_refinement
;
<i>olex2.refine</i> (Bourhis <i>et al.</i>,  2015) and
SHELXL (Sheldrick, 2015<i>b</i>)
;
_computing_molecular_graphics
;
OLEX2 (Dolomanov <i>et al.</i>, 2009)
;
_computing_publication_material
;
OLEX2 (Dolomanov <i>et al.</i>, 2009)
;
loop_
    _atom_site_type_symbol
    _atom_site_label
    _atom_site_fract_x
    _atom_site_fract_y
    _atom_site_fract_z
    _atom_site_U_iso_or_equiv
    _atom_site_adp_type
    _atom_site_occupancy
    O O1 0.7936(2) 1.0818(3) 0.38783(16) 0.0265(5) Uani 1.000000
    H H1b 0.594(3) 1.275(6) 0.431(3) 0.024(9) Uiso 1.000000
    H H1c 0.585(5) 1.047(10) 0.442(4) 0.086(18) Uiso 1.000000
    H H1d 0.553(3) 1.187(6) 0.529(3) 0.037(10) Uiso 1.000000
    H H2a 0.592(3) 0.042(5) 0.189(2) 0.013(8) Uiso 1.000000
    H H2b 0.558(4) 0.268(7) 0.194(3) 0.044(11) Uiso 1.000000
    H H2c 0.530(4) 0.146(9) 0.087(4) 0.066(14) Uiso 1.000000
    H H2d 0.572(3) 0.576(6) 0.095(3) 0.024(10) Uiso 1.000000
    H H1 0.786(4) 0.948(8) 0.404(3) 0.044(11) Uiso 1.000000
    C C1 0.8261(3) 1.1962(5) 0.4848(2) 0.0245(7) Uani 1.000000
    H H1a 0.8382(3) 1.3461(5) 0.4693(2) 0.0294(8) Uiso 1.000000
    C C2 0.7316(2) 1.1760(5) 0.5504(2) 0.0218(6) Uani 1.000000
    H H2 0.7384(2) 1.2975(5) 0.6001(2) 0.0262(7) Uiso 1.000000
    C C3 0.7679(3) 0.9820(5) 0.6147(2) 0.0232(7) Uani 1.000000
    C C4 0.7001(3) 0.8483(5) 0.6597(2) 0.0275(7) Uani 1.000000
    H H4 0.6188(3) 0.8765(5) 0.6546(2) 0.0330(9) Uiso 1.000000
    C C5 0.7531(3) 0.6727(6) 0.7123(2) 0.0293(7) Uani 1.000000
    H H5 0.7078(3) 0.5791(6) 0.7435(2) 0.0352(8) Uiso 1.000000
    C C6 0.8717(3) 0.6319(5) 0.7198(2) 0.0313(8) Uani 1.000000
    H H6 0.9066(3) 0.5099(5) 0.7556(2) 0.0376(9) Uiso 1.000000
    C C7 0.9404(3) 0.7674(5) 0.6755(3) 0.0309(8) Uani 1.000000
    H H7 1.0221(3) 0.7401(5) 0.6822(3) 0.0370(9) Uiso 1.000000
    C C8 0.8878(3) 0.9428(5) 0.6216(2) 0.0257(7) Uani 1.000000
    C C9 0.9374(3) 1.1088(5) 0.5613(3) 0.0301(8) Uani 1.000000
    H H9a 0.9923(3) 1.0482(5) 0.5215(3) 0.0361(10) Uiso 1.000000
    H H9b 0.9792(3) 1.2179(5) 0.6104(3) 0.0361(10) Uiso 1.000000
    C C10 0.6832(3) 0.4211(5) 0.0559(2) 0.0267(7) Uani 1.000000
    H H10 0.7475(3) 0.5271(5) 0.0766(2) 0.0321(8) Uiso 1.000000
    C C11 0.7036(3) 0.2466(5) 0.1412(2) 0.0215(6) Uani 1.000000
    H H11 0.7500(3) 0.3013(5) 0.2114(2) 0.0257(8) Uiso 1.000000
    C C12 0.7761(3) 0.0899(5) 0.0968(2) 0.0242(7) Uani 1.000000
    C C13 0.8438(3) -0.0711(5) 0.1504(3) 0.0269(7) Uani 1.000000
    H H13 0.8465(3) -0.0978(5) 0.2235(3) 0.0323(8) Uiso 1.000000
    C C14 0.9079(3) -0.1939(5) 0.0948(3) 0.0292(8) Uani 1.000000
    H H14 0.9552(3) -0.3051(5) 0.1304(3) 0.0350(9) Uiso 1.000000
    C C15 0.9032(3) -0.1548(5) -0.0121(3) 0.0315(8) Uani 1.000000
    H H15 0.9473(3) -0.2395(5) -0.0492(3) 0.0378(9) Uiso 1.000000
    C C16 0.8346(3) 0.0073(5) -0.0655(3) 0.0295(8) Uani 1.000000
    H H16 0.8313(3) 0.0334(5) -0.1387(3) 0.0354(9) Uiso 1.000000
    C C17 0.7709(3) 0.1308(5) -0.0105(2) 0.0253(7) Uani 1.000000
    C C18 0.6934(3) 0.3153(5) -0.0490(3) 0.0294(8) Uani 1.000000
    H H18a 0.6148(3) 0.2712(5) -0.0919(3) 0.0353(9) Uiso 1.000000
    H H18b 0.7303(3) 0.4094(5) -0.0926(3) 0.0353(9) Uiso 1.000000
    N N1 0.6093(2) 1.1668(5) 0.48267(19) 0.0210(5) Uani 1.000000
    N N2 0.5885(2) 0.1581(5) 0.1530(2) 0.0222(5) Uani 1.000000
    O O2 0.5714(2) 0.5222(3) 0.04280(19) 0.0298(6) Uani 1.000000
    O O3 0.73413(19) 0.6714(4) 0.38608(17) 0.0318(5) Uani 1.000000
    O O4 0.5968(2) 0.7545(3) 0.21921(17) 0.0269(5) Uani 1.000000
    O O5 0.5353(2) 0.7843(3) 0.38358(18) 0.0286(5) Uani 1.000000
    O O6 0.5679(2) 0.4458(3) 0.31437(16) 0.0238(5) Uani 1.000000
    S S1 0.61026(7) 0.66412(11) 0.32677(5) 0.02110(18) Uani 1.000000
loop_
    _atom_site_aniso_label
    _atom_site_aniso_U_11
    _atom_site_aniso_U_22
    _atom_site_aniso_U_33
    _atom_site_aniso_U_12
    _atom_site_aniso_U_13
    _atom_site_aniso_U_23
    O1 0.0363(14) 0.0236(12) 0.0208(11) 0.0005(9) 0.0091(10) -0.0004(9)
    C1 0.0306(17) 0.0192(17) 0.0259(15) 0.0010(12) 0.0109(13) 0.0007(12)
    C2 0.0258(16) 0.0180(14) 0.0212(14) -0.0013(14) 0.0046(12) -0.0052(14)
    C3 0.0313(18) 0.0234(17) 0.0144(14) 0.0002(13) 0.0046(13) -0.0023(12)
    C4 0.035(2) 0.0273(17) 0.0209(16) 0.0013(14) 0.0071(14) -0.0012(13)
    C5 0.0391(19) 0.0262(16) 0.0227(14) -0.0004(17) 0.0074(13) 0.0021(16)
    C6 0.045(2) 0.0260(19) 0.0208(15) 0.0054(15) 0.0041(14) 0.0008(13)
    C7 0.035(2) 0.0338(18) 0.0221(16) 0.0067(15) 0.0034(14) 0.0004(14)
    C8 0.0309(18) 0.0238(16) 0.0215(15) 0.0059(14) 0.0048(13) -0.0048(13)
    C9 0.033(2) 0.031(2) 0.0263(16) -0.0015(13) 0.0059(14) 0.0016(12)
    C10 0.037(2) 0.0190(15) 0.0229(16) -0.0008(14) 0.0057(14) 0.0033(13)
    C11 0.0303(17) 0.0161(14) 0.0177(15) -0.0024(12) 0.0052(13) -0.0002(12)
    C12 0.0297(19) 0.0216(16) 0.0232(15) -0.0046(12) 0.0097(14) -0.0023(12)
    C13 0.0315(18) 0.0258(17) 0.0246(16) -0.0013(14) 0.0091(13) -0.0026(13)
    C14 0.0321(19) 0.0236(18) 0.0319(18) -0.0013(13) 0.0080(15) -0.0060(13)
    C15 0.0300(19) 0.0336(18) 0.0327(19) -0.0053(15) 0.0111(15) -0.0129(15)
    C16 0.036(2) 0.0335(19) 0.0218(16) -0.0059(15) 0.0122(15) -0.0051(13)
    C17 0.0285(17) 0.0256(18) 0.0230(15) -0.0039(14) 0.0087(13) -0.0002(13)
    C18 0.039(2) 0.0298(18) 0.0202(16) 0.0014(15) 0.0084(15) 0.0060(13)
    N1 0.0272(13) 0.0178(12) 0.0189(12) 0.0015(13) 0.0075(10) 0.0032(13)
    N2 0.0333(15) 0.0152(12) 0.0193(12) 0.0019(13) 0.0084(11) 0.0042(13)
    O2 0.0435(16) 0.0236(12) 0.0207(12) 0.0048(10) 0.0046(11) -0.0012(10)
    O3 0.0278(12) 0.0246(11) 0.0375(12) -0.0004(11) -0.0026(9)  0.0000(12)
    O4 0.0449(15) 0.0175(10) 0.0187(11) -0.0028(10) 0.0084(10) 0.0025(8)
    O5 0.0406(14) 0.0203(12) 0.0310(12) -0.0007(10) 0.0202(11) -0.0059(9)
    O6 0.0365(13) 0.0144(10) 0.0219(11) -0.0019(9) 0.0099(9) -0.0025(9)
    S1 0.0322(4) 0.0147(3) 0.0176(3) -0.0003(3) 0.0083(3) 0.0002(3)
loop_
    _geom_bond_atom_site_label_1
    _geom_bond_atom_site_label_2
    _geom_bond_site_symmetry_2
    _geom_bond_distance
    _geom_bond_publ_flag
    O1 H1 . 0.89(5) ?
    O1 C1 . 1.420(4) ?
    H1b N1 . 0.95(4) ?
    H1c N1 . 0.93(6) ?
    H1d N1 . 1.00(4) ?
    H2a N2 . 0.87(4) ?
    H2b N2 . 0.99(4) ?
    H2c N2 . 0.96(5) ?
    H2d O2 . 0.76(3) ?
    C1 H1a . 1.0000 ?
    C1 C2 . 1.544(4) ?
    C1 C9 . 1.535(4) ?
    C2 H2 . 1.0000 ?
    C2 C3 . 1.500(4) ?
    C2 N1 . 1.483(4) ?
    C3 C4 . 1.383(5) ?
    C3 C8 . 1.400(5) ?
    C4 H4 . 0.9500 ?
    C4 C5 . 1.383(5) ?
    C5 H5 . 0.9500 ?
    C5 C6 . 1.386(5) ?
    C6 H6 . 0.9500 ?
    C6 C7 . 1.393(5) ?
    C7 H7 . 0.9500 ?
    C7 C8 . 1.387(5) ?
    C8 C9 . 1.512(5) ?
    C9 H9a . 0.9900 ?
    C9 H9b . 0.9900 ?
    C10 H10 . 1.0000 ?
    C10 C11 . 1.548(4) ?
    C10 C18 . 1.542(4) ?
    C10 O2 . 1.427(4) ?
    C11 H11 . 1.0000 ?
    C11 C12 . 1.510(4) ?
    C11 N2 . 1.496(4) ?
    C12 C13 . 1.381(4) ?
    C12 C17 . 1.394(4) ?
    C13 H13 . 0.9500 ?
    C13 C14 . 1.395(5) ?
    C14 H14 . 0.9500 ?
    C14 C15 . 1.388(5) ?
    C15 H15 . 0.9500 ?
    C15 C16 . 1.390(5) ?
    C16 H16 . 0.9500 ?
    C16 C17 . 1.389(4) ?
    C17 C18 . 1.500(4) ?
    C18 H18a . 0.9900 ?
    C18 H18b . 0.9900 ?
    O3 S1 . 1.463(2) ?
    O4 S1 . 1.475(2) ?
    O5 S1 . 1.482(2) ?
    O6 S1 . 1.482(2) ?
loop_
    _geom_angle_atom_site_label_1
    _geom_angle_atom_site_label_2
    _geom_angle_atom_site_label_3
    _geom_angle_site_symmetry_1
    _geom_angle_site_symmetry_3
    _geom_angle
    _geom_angle_publ_flag
    C1 O1 H1 . . 109(3) ?
    H1a C1 O1 . . 110.06(15) ?
    C2 C1 O1 . . 111.2(2) ?
    C2 C1 H1a . . 110.06(17) ?
    C9 C1 O1 . . 112.5(3) ?
    C9 C1 H1a . . 110.06(17) ?
    C9 C1 C2 . . 102.7(2) ?
    H2 C2 C1 . . 109.04(16) ?
    C3 C2 C1 . . 103.2(2) ?
    C3 C2 H2 . . 109.04(15) ?
    N1 C2 C1 . . 113.0(2) ?
    N1 C2 H2 . . 109.04(16) ?
    N1 C2 C3 . . 113.3(3) ?
    C4 C3 C2 . . 129.3(3) ?
    C8 C3 C2 . . 109.3(3) ?
    C8 C3 C4 . . 121.4(3) ?
    H4 C4 C3 . . 120.70(19) ?
    C5 C4 C3 . . 118.6(3) ?
    C5 C4 H4 . . 120.7(2) ?
    H5 C5 C4 . . 119.7(2) ?
    C6 C5 C4 . . 120.6(3) ?
    C6 C5 H5 . . 119.71(19) ?
    H6 C6 C5 . . 119.54(19) ?
    C7 C6 C5 . . 120.9(3) ?
    C7 C6 H6 . . 119.5(2) ?
    H7 C7 C6 . . 120.5(2) ?
    C8 C7 C6 . . 118.9(3) ?
    C8 C7 H7 . . 120.5(2) ?
    C7 C8 C3 . . 119.5(3) ?
    C9 C8 C3 . . 109.7(3) ?
    C9 C8 C7 . . 130.7(3) ?
    C8 C9 C1 . . 102.8(3) ?
    H9a C9 C1 . . 111.21(16) ?
    H9a C9 C8 . . 111.21(17) ?
    H9b C9 C1 . . 111.21(17) ?
    H9b C9 C8 . . 111.21(17) ?
    H9b C9 H9a . . 109.1 ?
    C11 C10 H10 . . 108.97(17) ?
    C18 C10 H10 . . 108.97(18) ?
    C18 C10 C11 . . 105.7(2) ?
    O2 C10 H10 . . 108.97(16) ?
    O2 C10 C11 . . 113.3(3) ?
    O2 C10 C18 . . 110.8(3) ?
    H11 C11 C10 . . 110.21(16) ?
    C12 C11 C10 . . 102.7(2) ?
    C12 C11 H11 . . 110.21(17) ?
    N2 C11 C10 . . 110.9(3) ?
    N2 C11 H11 . . 110.21(15) ?
    N2 C11 C12 . . 112.4(3) ?
    C13 C12 C11 . . 127.9(3) ?
    C17 C12 C11 . . 110.7(3) ?
    C17 C12 C13 . . 121.4(3) ?
    H13 C13 C12 . . 120.72(18) ?
    C14 C13 C12 . . 118.6(3) ?
    C14 C13 H13 . . 120.7(2) ?
    H14 C14 C13 . . 119.8(2) ?
    C15 C14 C13 . . 120.5(3) ?
    C15 C14 H14 . . 119.8(2) ?
    H15 C15 C14 . . 119.7(2) ?
    C16 C15 C14 . . 120.5(3) ?
    C16 C15 H15 . . 119.75(19) ?
    H16 C16 C15 . . 120.33(19) ?
    C17 C16 C15 . . 119.3(3) ?
    C17 C16 H16 . . 120.33(19) ?
    C16 C17 C12 . . 119.7(3) ?
    C18 C17 C12 . . 110.9(3) ?
    C18 C17 C16 . . 129.4(3) ?
    C17 C18 C10 . . 103.0(2) ?
    H18a C18 C10 . . 111.17(19) ?
    H18a C18 C17 . . 111.17(18) ?
    H18b C18 C10 . . 111.17(17) ?
    H18b C18 C17 . . 111.17(18) ?
    H18b C18 H18a . . 109.1 ?
    H1c N1 H1b . . 103(3) ?
    H1d N1 H1b . . 107(3) ?
    H1d N1 H1c . . 107(4) ?
    C2 N1 H1b . . 112(2) ?
    C2 N1 H1c . . 118(3) ?
    C2 N1 H1d . . 108.6(19) ?
    H2b N2 H2a . . 108(3) ?
    H2c N2 H2a . . 109(4) ?
    H2c N2 H2b . . 105(4) ?
    C11 N2 H2a . . 117(2) ?
    C11 N2 H2b . . 103(2) ?
    C11 N2 H2c . . 114(3) ?
    C10 O2 H2d . . 107(3) ?
    O4 S1 O3 . . 110.40(14) y
    O5 S1 O3 . . 110.40(13) y
    O5 S1 O4 . . 108.36(14) y
    O6 S1 O3 . . 110.36(13) y
    O6 S1 O4 . . 108.23(13) y
    O6 S1 O5 . . 109.02(13) y
loop_
    _geom_torsion_atom_site_label_1
    _geom_torsion_atom_site_label_2
    _geom_torsion_atom_site_label_3
    _geom_torsion_atom_site_label_4
    _geom_torsion_site_symmetry_1
    _geom_torsion_site_symmetry_2
    _geom_torsion_site_symmetry_3
    _geom_torsion_site_symmetry_4
    _geom_torsion
    _geom_torsion_publ_flag
    O1 C1 C2 C3 . . . . 87.1(3) ?
    O1 C1 C2 N1 . . . . -35.7(3) ?
    O1 C1 C9 C8 . . . . -86.7(3) ?
    C1 C2 C3 C4 . . . . -156.1(2) ?
    C1 C2 C3 C8 . . . . 21.6(3) ?
    C1 C9 C8 C3 . . . . -21.1(3) ?
    C1 C9 C8 C7 . . . . 156.8(2) ?
    C2 C3 C4 C5 . . . . 177.3(3) ?
    C2 C3 C8 C7 . . . . -178.5(2) ?
    C2 C3 C8 C9 . . . . -0.4(3) ?
    C3 C4 C5 C6 . . . . 0.1(4) ?
    C3 C8 C7 C6 . . . . 1.3(3) ?
    C4 C5 C6 C7 . . . . 0.6(4) ?
    C5 C6 C7 C8 . . . . -1.3(4) ?
    C6 C7 C8 C9 . . . . -176.3(3) ?
    C10 C11 C12 C13 . . . . 162.7(2) ?
    C10 C11 C12 C17 . . . . -15.3(3) ?
    C10 C18 C17 C12 . . . . 16.7(3) ?
    C10 C18 C17 C16 . . . . -162.3(2) ?
    C11 C12 C13 C14 . . . . -177.6(3) ?
    C11 C12 C17 C16 . . . . 178.2(3) ?
    C11 C12 C17 C18 . . . . -0.9(3) ?
    C12 C13 C14 C15 . . . . -0.2(4) ?
    C12 C17 C16 C15 . . . . -0.3(4) ?
    C13 C14 C15 C16 . . . . 0.0(4) ?
    C14 C15 C16 C17 . . . . 0.3(4) ?
    C15 C16 C17 C18 . . . . 178.6(3) ?
_iucr_refine_instructions_details
;
TITL 22ab_ms9_LPV_PrOH_p in P2(1)
CELL 0.71073 11.6412 6.4226 12.8761 90 103.791 90
ZERR 2 0.001 0.0004 0.001 0 0.004 0
LATT -1
SYMM -X,0.5+Y,-Z
SFAC C H N O S
UNIT 36 48 4 12 2
L.S. 4
PLAN  5
SIZE 0.026 0.112 0.57
TEMP -150.15
CONF
FMAP 2
ACTA
BOND $H
MORE -1
MERG 2
OMIT -2 51
WGHT 0.062448 0.124234
FVAR 0.305573
REM <olex2.extras>
REM <HklSrc "%.\\22ab_ms9_LPV_PrOH_p.hkl">
REM </olex2.extras>
O1    4     0.79363  1.08178  0.38783  11.00000  0.03630  0.02365  0.02082 =
 -0.00037  0.00907  0.00047
H1b   2     0.59430  1.27529  0.43054  11.00000  0.02355
H1c   2     0.58546  1.04701  0.44210  11.00000  0.08630
H1d   2     0.55263  1.18687  0.52946  11.00000  0.03684
H2a   2     0.59175  0.04217  0.18852  11.00000  0.01250
H2b   2     0.55804  0.26809  0.19364  11.00000  0.04403
H2c   2     0.52950  0.14575  0.08664  11.00000  0.06579
H2d   2     0.57189  0.57648  0.09496  11.00000  0.02371
H1    2     0.78598  0.94815  0.40354  11.00000  0.04399
C1    1     0.82613  1.19621  0.48480  11.00000  0.03063  0.01917  0.02587 =
 0.00070  0.01092  0.00099
AFIX 13
H1a   2     0.83825  1.34609  0.46927  11.00000 -1.20000
AFIX 0
C2    1     0.73160  1.17604  0.55042  11.00000  0.02576  0.01798  0.02118 =
 -0.00523  0.00463 -0.00130
AFIX 13
H2    2     0.73844  1.29751  0.60011  11.00000 -1.20000
AFIX 0
C3    1     0.76790  0.98197  0.61472  11.00000  0.03129  0.02338  0.01442 =
 -0.00228  0.00465  0.00024
C4    1     0.70008  0.84827  0.65969  11.00000  0.03473  0.02729  0.02086 =
 -0.00123  0.00713  0.00131
AFIX 43
H4    2     0.61882  0.87654  0.65457  11.00000 -1.20000
AFIX 0
C5    1     0.75306  0.67266  0.71226  11.00000  0.03906  0.02620  0.02273 =
 0.00207  0.00740 -0.00040
AFIX 43
H5    2     0.70775  0.57907  0.74350  11.00000 -1.20000
AFIX 0
C6    1     0.87168  0.63194  0.71978  11.00000  0.04518  0.02601  0.02084 =
 0.00080  0.00408  0.00537
AFIX 43
H6    2     0.90657  0.50993  0.75561  11.00000 -1.20000
AFIX 0
C7    1     0.94044  0.76740  0.67554  11.00000  0.03490  0.03382  0.02215 =
 0.00043  0.00337  0.00672
AFIX 43
H7    2     1.02208  0.74011  0.68219  11.00000 -1.20000
AFIX 0
C8    1     0.88781  0.94275  0.62163  11.00000  0.03090  0.02384  0.02147 =
 -0.00480  0.00476  0.00594
C9    1     0.93736  1.10876  0.56135  11.00000  0.03270  0.03075  0.02625 =
 0.00161  0.00586 -0.00153
AFIX 23
H9a   2     0.99235  1.04823  0.52153  11.00000 -1.20000
H9b   2     0.97918  1.21789  0.61037  11.00000 -1.20000
AFIX 0
C10   1     0.68316  0.42113  0.05586  11.00000  0.03745  0.01901  0.02292 =
 0.00327  0.00569 -0.00076
AFIX 13
H10   2     0.74748  0.52712  0.07660  11.00000 -1.20000
AFIX 0
C11   1     0.70360  0.24656  0.14115  11.00000  0.03033  0.01610  0.01766 =
 -0.00017  0.00519 -0.00237
AFIX 13
H11   2     0.75001  0.30128  0.21137  11.00000 -1.20000
AFIX 0
C12   1     0.77615  0.08994  0.09683  11.00000  0.02968  0.02157  0.02315 =
 -0.00234  0.00967 -0.00456
C13   1     0.84375 -0.07114  0.15041  11.00000  0.03148  0.02576  0.02463 =
 -0.00264  0.00907 -0.00131
AFIX 43
H13   2     0.84652 -0.09778  0.22354  11.00000 -1.20000
AFIX 0
C14   1     0.90791 -0.19393  0.09482  11.00000  0.03208  0.02362  0.03193 =
 -0.00601  0.00795 -0.00128
AFIX 43
H14   2     0.95515 -0.30512  0.13043  11.00000 -1.20000
AFIX 0
C15   1     0.90323 -0.15483 -0.01212  11.00000  0.02998  0.03356  0.03273 =
 -0.01288  0.01112 -0.00528
AFIX 43
H15   2     0.94726 -0.23950 -0.04916  11.00000 -1.20000
AFIX 0
C16   1     0.83458  0.00730 -0.06545  11.00000  0.03592  0.03346  0.02178 =
 -0.00508  0.01223 -0.00592
AFIX 43
H16   2     0.83126  0.03336 -0.13873  11.00000 -1.20000
AFIX 0
C17   1     0.77088  0.13080 -0.01053  11.00000  0.02845  0.02565  0.02304 =
 -0.00018  0.00875 -0.00389
C18   1     0.69337  0.31526 -0.04905  11.00000  0.03884  0.02984  0.02016 =
 0.00601  0.00840  0.00143
AFIX 23
H18a  2     0.61484  0.27116 -0.09194  11.00000 -1.20000
H18b  2     0.73035  0.40943 -0.09256  11.00000 -1.20000
AFIX 0
N1    3     0.60928  1.16683  0.48267  11.00000  0.02721  0.01780  0.01891 =
 0.00323  0.00753  0.00151
N2    3     0.58849  0.15809  0.15296  11.00000  0.03329  0.01519  0.01930 =
 0.00422  0.00841  0.00188
O2    4     0.57145  0.52220  0.04280  11.00000  0.04354  0.02363  0.02068 =
 -0.00118  0.00462  0.00482
O3    4     0.73413  0.67140  0.38608  11.00000  0.02785  0.02464  0.03754 =
 -0.00005 -0.00263 -0.00040
O4    4     0.59677  0.75450  0.21921  11.00000  0.04494  0.01749  0.01868 =
 0.00252  0.00840 -0.00277
O5    4     0.53535  0.78432  0.38358  11.00000  0.04063  0.02028  0.03095 =
 -0.00589  0.02022 -0.00072
O6    4     0.56786  0.44583  0.31437  11.00000  0.03653  0.01442  0.02186 =
 -0.00247  0.00992 -0.00193
S1    5     0.61026  0.66412  0.32677  11.00000  0.03224  0.01468  0.01758 =
 0.00018  0.00834 -0.00029
HKLF 4
END
Q1 1 0.65 0.666667 0.777778 11 0.05 0.28
Q2 1 0.775 0.083333 0.044444 11 0.05 0.24
  REM The information below was added by Olex2.
  REM
  REM R1 = 0.0446 for 2956 Fo > 4sig(Fo) and 0.0552 for all 3454 data
  REM 276 parameters refined using 1 restraints
  REM Highest difference peak 0.2765, deepest hole -0.4229
  REM Mean Shift 0.0000, Max Shift 0.0004.
  REM +++ Tabular Listing of Refinement Information +++
  REM R1_all = 0.0552
  REM R1_gt = 0.0446
  REM wR_ref = 0.1113
  REM GOOF = 1.0390
  REM Shift_max = 0.0004
  REM Shift_mean = 0.0000
  REM Reflections_all = 3454
  REM Reflections_gt = 2956
  REM Parameters = 276
  REM Hole = -0.4229
  REM Peak = 0.2765
  REM Flack = -0.04(6)
;
data_global
_journal_date_recd_electronic     2025-05-05
_journal_date_accepted     2025-06-26
_journal_name_full     'Acta Crystallographica, Section C'
_journal_year     2025
_journal_volume     81
_journal_issue      9
_journal_page_first               497
_journal_page_last                503
_journal_paper_category     FA
_journal_paper_doi     10.1107/S2053229625005807
_journal_coeditor_code     DG3077
_publ_contact_author_name     'Mark G. Smith'
_publ_contact_author_address
;
University of South Africa
Department of Chemistry
Unisa Science Campus
Roodepoort
Gauteng
South Africa
;
_publ_contact_author_email     smithm2@unisa.ac.za
_publ_section_title
;
The case of Indinavir sulfate: synthesis and characterization of
bis(2-hydroxy-2,3-dihydro-1<i>H</i>-inden-1-aminium) sulfate
;
loop_
    _publ_author_name
    _publ_author_footnote
    _publ_author_address
    'Tebogo M. L. Mokoto' .
;
Protein Structure-Function Research Unit
School of Molecular and Cell Biology
University of the Witwatersrand
Johannesburg
Gauteng
South Africa
University of South Africa
Department of Chemistry
Unisa Science Campus
Roodepoort
Gauteng
South Africa
;
    'Andreas Lemmerer' .
;
Molecular Sciences Institute
School of Chemistry
University of the Witwatersrand
Johannesburg
Gauteng
South Africa
;
    'Yasien Sayed' .
;
Protein Structure-Function Research Unit
School of Molecular and Cell Biology
University of the Witwatersrand
Johannesburg
Gauteng
South Africa
;
    'Kgaugelo C. Tapala' .
;
University of South Africa
Department of Chemistry
Unisa Science Campus
Roodepoort
Gauteng
South Africa
;
    'Itumeleng B. Setshedi' .
;
University of South Africa
Department of Life and Consumer Sciences
Unisa Science Campus
Roodepoort
Gauteng
South Africa
;
    'Mark G. Smith' .
;
University of South Africa
Department of Chemistry
Unisa Science Campus
Roodepoort
Gauteng
South Africa
;
_publ_section_synopsis
;
The cleavage of the HIV-1 protease inhibitor indinavir sulfate <i>via</i> a
one-pot synthesis reflux method with 1-propanol successfully yielded the salt
bis(2-hydroxy-2,3-dihydro-1<i>H</i>-inden-1-aminium) sulfate. The reported
analysis provides comprehensive insights into the chemical transformations,
thermal stability and molecular interactions of the salt, contributing to its
characterization and potential pharmaceutical applications.
;
