# Supplementary material for: The cleavage of indinavir sulfate: synthesis and characterization of a cis-1-amino-2-indanol salt
Source: Acta Crystallogr C Struct Chem. 2025 Aug 5;81(Pt 9):497–503. doi: 10.1107/S2053229625005807 (PMC12406264; doi:10.1107/S2053229625005807)
Supplement: Supplementary file 2 [file c-81-00497-Isup2.hkl]

data_I

_computing_structure_refinement   'olex2.refine 1.5 (Bourhis et al., 2015)'
_shelx_refln_list_code            4
loop_
  _space_group_symop_id
  _space_group_symop_operation_xyz
  1  x,y,z
  2  -x,y+1/2,-z

_space_group_crystal_system       monoclinic
_space_group_IT_number            4
_space_group_name_H-M_alt         'P 1 21 1'
_space_group_name_Hall            ' P 2yb'
_symmetry_space_group_name_H-M    'P 1 21 1'
_symmetry_space_group_name_Hall   ' P 2yb'
_symmetry_Int_Tables_number       4
_cell_length_a                    11.6412(10)
_cell_length_b                    6.4226(4)
_cell_length_c                    12.8761(10)
_cell_angle_alpha                 90
_cell_angle_beta                  103.791(4)
_cell_angle_gamma                 90
_cell_volume                      934.95(12)
loop_
  _refln_index_h
  _refln_index_k
  _refln_index_l
  _refln_F_squared_calc
  _refln_F_squared_meas
  _refln_F_squared_sigma
  _refln_F_squared_weight
  _refln_observed_status
-14 0 2 2.928 -0.921 7.135 143.927 o
-14 0 3 11.841 -0.015 7.203 138.675 o
-14 0 4 5.224 -2.589 7.900 117.104 o
-14 0 5 7.631 -6.675 8.202 108.291 o
-13 -2 0 17.119 15.556 7.745 116.671 o
-13 -1 -2 2.531 8.363 7.702 122.824 o
-13 -1 -1 11.301 22.669 8.244 104.121 o
-13 -1 0 21.331 9.846 7.221 132.673 o
-13 0 1 2.079 1.114 7.282 138.276 o
-13 0 2 8.492 12.883 8.633 96.699 o
-13 0 3 30.678 22.155 9.133 81.929 o
-13 0 4 0.790 0.844 7.884 118.291 o
-13 0 5 28.455 22.255 9.879 71.095 o
-13 0 6 91.131 78.158 15.903 25.128 o
-13 0 7 94.253 73.797 10.557 48.409 o
-13 0 8 40.626 25.110 8.762 85.557 o
-13 0 9 13.364 17.439 8.540 97.406 o
-13 1 1 52.814 48.538 9.879 64.444 o
-13 1 2 31.142 30.331 8.929 84.374 o
-13 1 3 4.245 -6.522 7.141 143.343 o
-13 1 4 9.380 -5.116 6.815 155.467 o
-13 1 5 3.092 -1.634 6.714 162.395 o
-13 1 6 0.316 2.343 6.951 152.029 o
-13 1 7 32.513 28.482 8.532 91.537 o
-13 1 8 7.790 10.109 7.550 126.199 o
-13 2 1 46.327 36.625 8.553 85.880 o
-13 2 2 2.813 -4.412 6.629 166.678 o
-13 2 3 50.938 23.750 8.759 82.967 o
-13 2 4 37.983 30.476 8.688 86.855 o
-13 2 5 36.510 30.864 8.632 88.207 o
-13 2 6 95.624 104.158 14.370 28.706 o
-13 2 7 61.499 64.754 9.930 60.535 o
-13 3 3 1.726 -11.831 7.448 132.401 o
-13 3 4 28.049 8.803 8.617 93.508 o
-12 -3 -2 53.733 54.844 9.794 64.568 o
-12 -3 -1 15.150 23.688 8.062 107.511 o
-12 -3 0 60.748 62.444 8.925 72.243 o
-12 -2 -3 1.010 4.531 7.569 127.918 o
-12 -2 -2 17.934 12.838 7.247 132.552 o
-12 -2 -1 53.303 69.167 10.394 57.222 o
-12 -2 0 12.671 7.831 6.402 171.916 o
-12 -1 -4 17.614 21.408 8.638 94.002 o
-12 -1 -3 60.561 48.594 9.330 69.115 o
-12 -1 -2 59.701 39.985 10.383 58.719 o
-12 -1 -1 54.939 53.243 9.294 70.368 o
-12 -1 0 17.796 13.709 6.085 183.580 o
-12 0 1 133.667 134.871 17.745 18.336 o
-12 0 2 44.863 30.570 8.292 92.040 o
-12 0 3 74.371 62.231 11.516 45.842 o
-12 0 4 26.187 18.598 7.602 117.059 o
-12 0 5 29.608 24.290 7.477 118.039 o
-12 0 6 33.713 33.533 7.390 116.503 o
-12 0 7 28.457 29.202 8.838 86.748 o
-12 0 8 116.142 105.485 14.968 25.618 o
-12 0 9 0.030 -2.098 7.113 145.538 o
-12 0 10 1.542 -1.118 6.502 173.664 o
-12 0 11 6.755 7.870 7.781 119.499 o
-12 1 1 86.734 73.270 10.100 53.136 o
-12 1 2 218.110 181.733 19.175 13.181 o
-12 1 3 15.611 -0.373 6.623 161.588 o
-12 1 4 0.740 -2.232 6.838 157.273 o
-12 1 5 101.787 92.694 11.265 41.559 o
-12 1 6 60.066 68.866 10.152 58.275 o
-12 1 7 5.597 11.627 7.209 138.601 o
-12 1 8 61.294 64.775 10.946 51.581 o
-12 1 9 63.072 76.274 11.322 47.724 o
-12 1 10 4.944 4.939 6.774 158.063 o
-12 2 1 13.359 14.525 8.426 100.269 o
-12 2 2 20.205 23.019 8.933 87.502 o
-12 2 3 37.743 41.760 9.366 74.743 o
-12 2 4 53.599 46.243 12.010 45.800 o
-12 2 5 10.512 6.645 6.728 157.531 o
-12 2 6 56.717 44.687 11.563 48.745 o
-12 2 7 63.186 66.901 9.858 60.675 o
-12 2 8 107.080 117.775 12.714 33.005 o
-12 2 9 74.857 72.203 10.942 49.013 o
-12 2 10 97.685 116.413 14.074 29.095 o
-12 3 1 41.679 48.116 9.194 75.555 o
-12 3 2 1.077 -7.728 6.058 200.152 o
-12 3 3 76.081 61.069 9.936 57.869 o
-12 3 4 52.043 47.479 8.770 79.059 o
-12 3 5 75.593 71.828 10.663 50.968 o
-12 3 6 1.192 11.195 6.525 170.418 o
-12 3 7 73.515 66.148 11.064 48.793 o
-12 3 8 150.557 201.246 18.938 15.066 o
-12 4 2 1.535 -8.825 6.739 161.705 o
-12 4 3 6.286 -6.636 6.206 188.346 o
-12 4 4 17.852 16.919 8.054 107.915 o
-11 -4 -2 32.027 27.340 8.049 102.004 o
-11 -4 -1 27.128 17.438 7.461 121.007 o
-11 -4 0 14.506 12.432 6.844 149.372 o
-11 -3 -4 15.742 23.613 8.497 97.153 o
-11 -3 -3 32.634 46.523 9.390 74.978 o
-11 -3 -2 33.380 30.652 8.284 95.925 o
-11 -3 -1 17.782 20.497 8.461 97.839 o
-11 -3 0 32.438 42.913 9.779 70.058 o
-11 -2 -5 15.206 18.778 9.930 72.419 o
-11 -2 -4 15.216 14.925 8.794 91.931 o
-11 -2 -3 3.157 3.754 7.214 140.266 o
-11 -2 -2 69.935 71.614 13.125 36.748 o
-11 -2 -1 54.299 43.477 7.508 101.305 o
-11 -2 0 42.510 45.291 8.779 81.989 o
-11 -1 -6 49.678 41.396 9.943 65.017 o
-11 -1 -5 9.751 5.975 6.579 165.048 o
-11 -1 -4 4.847 2.214 6.554 169.280 o
-11 -1 -3 9.790 2.482 6.379 176.108 o
-11 -1 -2 20.050 25.484 7.819 112.054 o
-11 -1 -1 104.674 76.782 17.345 21.151 o
-11 -1 0 23.334 19.315 6.472 158.365 o
-11 0 1 210.612 198.193 24.925 9.057 o
-11 0 2 225.190 249.868 15.657 15.134 o
-11 0 3 28.345 29.483 8.991 84.039 o
-11 0 4 4.205 0.573 4.988 291.258 o
-11 0 5 21.086 16.570 6.067 180.782 o
-11 0 6 2.415 -2.837 6.089 197.530 o
-11 0 7 9.885 -0.153 5.668 222.401 o
-11 0 8 151.878 132.738 14.123 24.540 o
-11 0 9 17.906 10.124 5.617 214.292 o
-11 0 10 0.013 -2.314 6.291 186.065 o
-11 0 11 54.708 48.136 9.097 73.615 o
-11 0 12 16.563 16.564 7.221 133.261 o
-11 1 1 16.021 4.958 5.625 218.128 o
-11 1 2 47.055 34.645 7.378 109.991 o
-11 1 3 321.509 307.824 31.736 5.120 o
-11 1 4 3.520 3.379 5.340 254.008 o
-11 1 5 30.414 30.014 7.489 116.119 o
-11 1 6 12.498 15.315 6.876 148.306 o
-11 1 7 107.636 125.411 12.478 33.459 o
-11 1 8 47.836 48.660 9.879 65.400 o
-11 1 9 119.985 84.904 11.660 37.739 o
-11 1 10 138.448 115.833 13.676 27.262 o
-11 1 11 6.442 7.019 6.901 151.483 o
-11 1 12 89.442 86.409 11.299 43.540 o
-11 2 1 506.179 590.933 24.166 4.174 o
-11 2 2 225.468 188.273 15.915 16.122 o
-11 2 3 36.044 40.781 7.987 99.531 o
-11 2 4 128.400 108.094 12.450 32.327 o
-11 2 5 131.016 115.697 14.537 25.501 o
-11 2 6 0.597 -0.541 5.766 221.143 o
-11 2 7 340.232 375.641 24.702 6.476 o
-11 2 8 32.870 45.619 9.393 74.980 o
-11 2 9 42.246 24.583 6.613 137.888 o
-11 2 10 169.433 170.438 22.815 11.261 o
-11 2 11 25.819 21.293 7.218 128.240 o
-11 3 1 1.057 -1.701 5.746 222.419 o
-11 3 2 17.055 14.895 6.778 150.260 o
-11 3 3 91.390 87.059 8.984 59.663 o
-11 3 4 31.593 25.297 7.234 124.002 o
-11 3 5 8.263 4.560 5.779 213.711 o
-11 3 6 67.615 70.067 10.364 54.889 o
-11 3 7 6.542 -0.035 6.105 194.354 o
-11 3 8 68.641 56.504 12.868 38.785 o
-11 3 9 147.848 166.415 17.376 17.807 o
-11 3 10 49.064 45.350 8.889 78.446 o
-11 4 1 33.499 14.755 7.524 117.096 o
-11 4 2 13.206 1.892 6.304 178.480 o
-11 4 3 2.487 -3.458 5.942 207.341 o
-11 4 4 30.426 23.758 7.307 122.739 o
-11 4 5 11.477 2.943 5.753 213.697 o
-11 4 6 0.790 0.589 5.633 231.459 o
-11 4 7 181.496 192.029 19.805 13.421 o
-11 4 8 22.036 22.839 8.295 100.167 o
-10 -5 -1 42.930 33.377 7.886 100.485 o
-10 -5 0 25.908 16.453 7.457 121.827 o
-10 -4 -4 78.516 85.640 8.619 67.041 o
-10 -4 -3 158.124 193.163 14.242 21.894 o
-10 -4 -2 13.016 13.861 6.591 160.849 o
-10 -4 -1 102.953 112.899 10.988 41.377 o
-10 -4 0 31.424 40.382 7.019 126.640 o
-10 -3 -6 24.852 29.775 8.727 89.609 o
-10 -3 -5 41.432 36.558 9.391 74.159 o
-10 -3 -4 45.112 47.520 9.333 72.890 o
-10 -3 -3 32.928 34.564 9.284 77.745 o
-10 -3 -2 146.385 184.687 14.365 22.666 o
-10 -3 -1 166.399 175.436 16.341 18.410 o
-10 -3 0 15.458 17.648 5.849 197.754 o
-10 -2 -7 51.114 42.044 8.564 83.375 o
-10 -2 -6 59.346 64.748 10.361 56.855 o
-10 -2 -5 48.238 53.863 10.785 55.654 o
-10 -2 -4 211.494 244.729 20.501 11.486 o
-10 -2 -3 81.365 74.832 10.155 53.596 o
-10 -2 -2 2.693 2.057 6.367 180.187 o
-10 -2 -1 82.032 87.142 12.536 37.787 o
-10 -2 0 82.436 63.925 14.008 32.248 o
-10 -1 -7 12.268 18.311 8.149 106.771 o
-10 -1 -6 8.134 5.398 7.858 117.190 o
-10 -1 -5 13.283 9.402 6.913 147.778 o
-10 -1 -4 20.590 13.371 7.275 130.397 o
-10 -1 -3 17.406 15.556 7.272 131.353 o
-10 -1 -2 47.385 45.996 9.387 71.821 o
-10 -1 -1 75.903 70.759 8.656 69.737 o
-10 -1 0 89.887 107.452 10.768 45.018 o
-10 0 1 43.510 36.468 7.479 108.841 o
-10 0 2 222.062 209.424 22.645 10.159 o
-10 0 3 0.361 7.133 6.625 166.448 o
-10 0 4 14.760 7.486 6.060 189.546 o
-10 0 5 171.039 188.072 21.051 12.548 o
-10 0 6 189.781 168.262 21.010 12.395 o
-10 0 7 229.938 275.974 24.236 8.639 o
-10 0 8 9.467 2.204 4.667 322.236 o
-10 0 9 233.224 270.261 17.001 13.276 o
-10 0 10 51.191 35.201 7.173 112.689 o
-10 0 11 3.620 4.754 5.383 249.367 o
-10 0 12 12.478 7.711 6.798 153.325 o
-10 0 13 40.318 42.464 7.737 102.966 o
-10 1 1 26.410 18.687 7.514 119.479 o
-10 1 2 23.091 27.182 6.665 147.910 o
-10 1 3 820.605 963.280 30.714 1.845 o
-10 1 4 985.050 1219.060 44.510 1.129 o
-10 1 5 213.866 271.518 21.824 10.270 o
-10 1 6 51.910 57.100 9.397 69.354 o
-10 1 7 90.049 81.439 11.227 44.228 o
-10 1 8 227.905 189.917 29.112 6.981 o
-10 1 9 258.452 241.330 22.361 9.435 o
-10 1 10 48.200 36.818 9.188 75.442 o
-10 1 11 59.170 43.130 12.298 43.521 o
-10 1 12 36.932 27.029 7.540 112.550 o
-10 1 13 7.813 1.622 6.634 164.189 o
-10 2 1 200.708 198.472 14.389 18.989 o
-10 2 2 230.005 263.011 22.846 9.461 o
-10 2 3 133.061 125.646 20.372 14.796 o
-10 2 4 147.103 169.104 18.615 16.055 o
-10 2 5 45.386 46.431 11.025 54.393 o
-10 2 6 136.878 111.914 18.911 16.812 o
-10 2 7 65.286 68.874 10.899 51.044 o
-10 2 8 35.398 31.019 6.697 137.498 o
-10 2 9 25.227 18.528 6.820 143.185 o
-10 2 10 52.104 26.180 9.475 71.815 o
-10 2 11 96.575 92.199 15.912 24.524 o
-10 2 12 1.603 -3.508 6.126 195.550 o
-10 3 1 114.196 140.727 13.142 29.813 o
-10 3 2 22.919 23.339 6.006 179.583 o
-10 3 3 243.414 213.489 13.612 17.255 o
-10 3 4 291.994 302.095 19.063 9.948 o
-10 3 5 34.523 30.237 6.970 129.279 o
-10 3 6 116.585 112.750 10.838 40.101 o
-10 3 7 33.247 26.337 7.639 111.686 o
-10 3 8 29.550 20.706 6.318 160.155 o
-10 3 9 112.332 97.760 10.745 42.359 o
-10 3 10 112.798 84.769 10.741 43.330 o
-10 3 11 34.109 26.322 7.147 125.117 o
-10 4 1 0.312 -7.347 5.181 274.095 o
-10 4 2 52.275 40.521 7.444 104.392 o
-10 4 3 33.947 22.977 6.372 153.599 o
-10 4 4 33.964 30.056 6.648 140.499 o
-10 4 5 44.753 40.816 7.157 115.098 o
-10 4 6 111.188 73.876 9.218 54.440 o
-10 4 7 33.123 25.114 7.680 110.929 o
-10 4 8 43.801 33.952 7.774 102.474 o
-10 4 9 27.381 23.017 7.257 125.884 o
-10 5 1 7.191 -2.060 6.252 185.145 o
-10 5 2 1.375 -3.150 5.816 216.968 o
-10 5 3 36.861 28.457 7.954 102.256 o
-10 5 4 80.241 65.255 9.234 63.108 o
-10 5 5 127.360 138.875 11.385 34.566 o
-10 5 6 36.338 40.322 9.135 78.632 o
-10 5 7 19.539 18.961 7.234 131.044 o
-9 -5 -4 108.576 125.862 11.023 39.445 o
-9 -5 -3 29.363 27.689 5.577 194.211 o
-9 -5 -2 89.918 71.346 7.454 78.929 o
-9 -5 -1 56.222 68.603 7.247 99.220 o
-9 -5 0 5.746 2.634 4.655 329.691 o
-9 -4 -6 12.541 11.914 6.047 190.353 o
-9 -4 -5 7.371 12.896 5.877 204.478 o
-9 -4 -4 16.972 16.996 5.593 213.340 o
-9 -4 -3 8.029 2.225 4.953 289.576 o
-9 -4 -2 14.539 18.866 6.738 152.208 o
-9 -4 -1 147.414 128.950 9.378 40.174 o
-9 -4 0 200.987 205.809 11.843 22.625 o
-9 -3 -7 21.679 21.169 7.219 130.133 o
-9 -3 -6 24.497 25.852 7.829 110.206 o
-9 -3 -5 123.653 114.754 12.228 33.275 o
-9 -3 -4 52.558 59.846 9.635 66.070 o
-9 -3 -3 113.581 94.070 10.994 41.168 o
-9 -3 -2 405.194 482.117 17.706 6.751 o
-9 -3 -1 321.775 388.706 15.925 9.715 o
-9 -3 0 187.922 190.582 11.540 24.909 o
-9 -2 -8 6.590 6.500 6.250 183.894 o
-9 -2 -7 25.827 24.518 7.156 129.491 o
-9 -2 -6 35.049 23.401 8.503 92.103 o
-9 -2 -5 33.918 38.417 7.935 101.930 o
-9 -2 -4 92.961 102.045 10.385 47.295 o
-9 -2 -3 16.303 27.821 6.873 143.509 o
-9 -2 -2 59.498 39.444 7.418 101.618 o
-9 -2 -1 191.634 182.345 13.227 21.853 o
-9 -2 0 701.587 837.356 34.523 2.129 o
-9 -1 -9 298.228 246.343 31.756 5.451 o
-9 -1 -8 6.805 15.935 6.376 174.296 o
-9 -1 -7 28.941 22.577 8.132 101.901 o
-9 -1 -6 21.523 8.179 7.415 126.459 o
-9 -1 -5 3.778 1.815 7.185 141.473 o
-9 -1 -4 7.020 -1.421 4.900 298.431 o
-9 -1 -3 1.472 2.698 5.693 225.474 o
-9 -1 -2 168.148 142.815 20.020 14.159 o
-9 -1 -1 69.438 65.619 8.435 75.343 o
-9 -1 0 87.804 83.407 9.057 60.447 o
-9 0 1 769.015 909.104 27.839 2.122 o
-9 0 2 178.717 194.287 11.465 25.733 o
-9 0 3 142.351 151.698 10.218 35.925 o
-9 0 4 0.791 4.392 4.955 296.814 o
-9 0 5 397.689 428.278 17.632 7.289 o
-9 0 6 605.682 660.038 24.165 3.380 o
-9 0 7 56.774 58.582 9.899 62.429 o
-9 0 8 343.787 387.954 23.660 6.661 o
-9 0 9 241.065 307.197 21.264 9.756 o
-9 0 10 160.385 163.143 12.761 25.899 o
-9 0 11 375.893 438.393 25.401 5.629 o
-9 0 12 290.764 341.834 28.456 6.049 o
-9 0 13 0.977 -4.917 5.999 204.147 o
-9 0 14 0.112 1.792 5.790 219.090 o
-9 1 1 395.772 425.748 17.211 7.449 o
-9 1 2 87.510 89.910 9.747 53.994 o
-9 1 3 33.917 35.943 6.700 136.739 o
-9 1 4 250.475 224.123 17.434 13.109 o
-9 1 5 15.569 14.519 7.152 136.513 o
-9 1 6 26.127 17.425 6.119 173.566 o
-9 1 7 50.474 42.897 9.791 66.476 o
-9 1 8 256.474 247.245 16.909 12.970 o
-9 1 9 242.673 173.518 12.426 19.916 o
-9 1 10 160.157 159.062 17.034 17.981 o
-9 1 11 186.418 187.643 21.869 11.551 o
-9 1 12 68.799 57.888 11.407 47.581 o
-9 1 13 22.643 14.142 7.555 120.590 o
-9 2 1 648.398 701.053 22.380 3.184 o
-9 2 2 180.489 224.508 14.139 19.760 o
-9 2 3 261.313 329.523 23.370 8.218 o
-9 2 4 32.443 47.199 10.596 60.188 o
-9 2 5 21.424 10.900 6.634 155.103 o
-9 2 6 597.842 648.167 27.845 3.168 o
-9 2 7 128.050 132.801 13.858 26.909 o
-9 2 8 260.822 250.516 27.437 7.060 o
-9 2 9 19.005 11.166 5.338 233.178 o
-9 2 10 0.861 -3.169 5.848 214.864 o
-9 2 11 129.245 108.432 16.784 20.732 o
-9 2 12 19.964 15.626 6.950 141.786 o
-9 2 13 20.955 13.584 7.306 129.162 o
-9 3 1 377.777 437.125 19.466 7.049 o
-9 3 2 215.589 221.746 13.487 18.708 o
-9 3 3 109.459 123.510 10.155 43.804 o
-9 3 4 146.391 136.011 18.448 16.824 o
-9 3 5 75.396 83.350 9.571 58.888 o
-9 3 6 15.928 14.697 5.778 203.158 o
-9 3 7 0.842 3.400 4.513 357.685 o
-9 3 8 65.017 48.714 8.743 75.382 o
-9 3 9 24.750 18.301 6.156 172.502 o
-9 3 10 86.399 78.424 10.041 53.147 o
-9 3 11 18.636 18.178 7.262 130.661 o
-9 3 12 25.585 23.032 7.791 111.308 o
-9 4 1 194.737 186.546 11.723 24.141 o
-9 4 2 49.948 52.525 7.352 104.560 o
-9 4 3 17.233 10.200 5.239 244.150 o
-9 4 4 90.782 76.132 8.524 65.688 o
-9 4 5 55.154 55.974 8.364 82.914 o
-9 4 6 138.880 124.058 12.277 31.029 o
-9 4 7 111.308 98.912 9.308 50.879 o
-9 4 8 53.059 50.191 7.648 97.475 o
-9 4 9 10.283 10.362 5.613 221.845 o
-9 4 10 8.173 3.317 5.783 213.943 o
-9 4 11 24.243 12.519 7.275 129.068 o
-9 5 1 4.906 0.836 5.700 223.300 o
-9 5 2 13.444 9.842 6.167 183.509 o
-9 5 3 10.922 5.664 5.859 205.762 o
-9 5 4 29.728 15.961 5.840 185.510 o
-9 5 5 8.857 13.675 6.201 183.274 o
-9 5 6 2.150 -0.665 5.363 254.414 o
-9 5 7 67.930 54.959 8.646 74.812 o
-9 5 8 0.928 -1.709 4.964 297.958 o
-8 -6 -2 111.643 104.251 7.843 60.582 o
-8 -6 -1 16.374 8.264 5.351 237.092 o
-8 -6 0 157.877 151.753 10.070 34.177 o
-8 -5 -5 13.583 9.753 6.305 175.875 o
-8 -5 -4 75.824 70.915 5.640 117.846 o
-8 -5 -3 58.416 47.974 5.348 156.041 o
-8 -5 -2 2.579 6.751 3.795 492.381 o
-8 -5 -1 73.773 82.262 6.956 91.161 o
-8 -5 0 1.391 -0.795 3.360 645.599 o
-8 -4 -7 54.908 48.998 4.486 195.691 o
-8 -4 -6 21.476 16.343 5.769 197.638 o
-8 -4 -5 164.231 171.672 13.816 23.015 o
-8 -4 -4 41.637 48.596 6.652 128.663 o
-8 -4 -3 371.965 427.705 18.631 7.436 o
-8 -4 -2 58.309 66.839 6.886 105.807 o
-8 -4 -1 77.766 76.657 7.721 79.536 o
-8 -4 0 386.268 440.342 15.157 8.028 o
-8 -3 -8 6.228 4.656 5.120 272.266 o
-8 -3 -7 98.238 108.196 9.478 51.620 o
-8 -3 -6 25.832 22.261 6.947 137.165 o
-8 -3 -5 8.721 5.097 5.361 246.382 o
-8 -3 -4 235.415 197.718 16.912 14.515 o
-8 -3 -3 70.475 78.487 9.059 65.748 o
-8 -3 -2 39.077 36.685 7.269 116.331 o
-8 -3 -1 23.180 37.022 7.972 105.168 o
-8 -3 0 180.090 217.774 13.052 21.723 o
-8 -2 -9 10.689 9.894 5.221 254.104 o
-8 -2 -8 181.802 222.174 15.443 17.900 o
-8 -2 -7 47.693 43.736 8.109 92.172 o
-8 -2 -6 63.890 78.624 9.927 58.653 o
-8 -2 -5 269.481 283.197 21.432 9.366 o
-8 -2 -4 102.981 99.620 10.489 45.140 o
-8 -2 -3 229.943 251.643 16.809 13.859 o
-8 -2 -2 146.074 156.074 14.761 22.764 o
-8 -2 -1 42.458 57.822 8.511 84.472 o
-8 -2 0 408.684 444.144 16.106 7.355 o
-8 -1 -10 112.753 103.021 9.734 47.476 o
-8 -1 -9 41.551 41.452 10.094 64.732 o
-8 -1 -8 34.095 27.642 6.502 146.615 o
-8 -1 -7 158.042 147.949 12.580 27.198 o
-8 -1 -6 56.084 35.214 7.791 96.633 o
-8 -1 -5 453.203 506.736 22.985 5.071 o
-8 -1 -4 34.005 31.031 6.771 135.895 o
-8 -1 -3 325.212 382.434 15.682 9.807 o
-8 -1 -2 136.515 137.364 17.027 19.386 o
-8 -1 -1 123.432 125.806 12.740 30.954 o
-8 -1 0 155.206 182.563 16.303 18.811 o
-8 0 1 825.120 936.888 27.277 1.963 o
-8 0 2 103.359 99.333 10.681 44.005 o
-8 0 3 289.496 288.644 17.792 10.851 o
-8 0 4 59.605 66.834 7.741 89.129 o
-8 0 5 142.188 161.766 12.783 27.467 o
-8 0 6 31.171 34.974 6.193 158.408 o
-8 0 7 300.993 313.667 26.590 6.645 o
-8 0 8 26.831 23.139 7.054 132.703 o
-8 0 9 38.572 27.881 7.252 119.327 o
-8 0 10 3.639 1.388 4.702 327.358 o
-8 0 11 100.432 92.293 9.542 52.445 o
-8 0 12 209.357 180.238 15.261 17.825 o
-8 0 13 8.110 10.731 5.785 211.066 o
-8 0 14 0.378 -0.471 5.304 261.491 o
-8 1 1 176.190 189.517 13.707 21.816 o
-8 1 2 713.381 755.702 25.845 2.609 o
-8 1 3 893.532 930.056 31.971 1.699 o
-8 1 4 367.336 388.244 15.084 8.976 o
-8 1 5 233.109 228.255 17.340 13.678 o
-8 1 6 26.164 21.618 5.319 218.354 o
-8 1 7 160.411 92.895 10.348 37.122 o
-8 1 8 335.995 425.064 24.758 6.242 o
-8 1 9 201.488 238.884 18.088 13.835 o
-8 1 10 310.729 243.748 19.740 9.821 o
-8 1 11 226.710 193.069 26.377 8.150 o
-8 1 12 22.694 12.667 7.149 133.973 o
-8 1 13 115.023 126.445 13.269 29.948 o
-8 1 14 75.595 76.866 9.548 59.808 o
-8 2 1 105.640 134.599 12.445 33.318 o
-8 2 2 39.058 34.876 5.933 162.192 o
-8 2 3 506.532 533.239 19.302 5.001 o
-8 2 4 53.255 60.700 8.044 87.942 o
-8 2 5 90.957 102.768 10.699 45.635 o
-8 2 6 127.275 111.502 10.706 39.207 o
-8 2 7 176.446 138.938 16.588 18.396 o
-8 2 8 50.683 36.331 10.553 58.783 o
-8 2 9 25.911 13.483 4.644 281.973 o
-8 2 10 41.312 36.495 6.738 130.381 o
-8 2 11 5.105 -0.614 5.294 258.424 o
-8 2 12 118.358 100.211 12.138 34.990 o
-8 2 13 73.513 65.995 9.903 58.193 o
-8 3 1 186.120 184.763 18.049 15.239 o
-8 3 2 48.414 47.272 6.744 121.841 o
-8 3 3 556.816 558.183 18.241 4.566 o
-8 3 4 47.080 38.803 6.504 132.769 o
-8 3 5 7.549 7.788 5.140 266.866 o
-8 3 6 47.693 48.616 8.291 87.990 o
-8 3 7 150.384 158.472 12.060 28.785 o
-8 3 8 81.917 77.935 8.679 66.543 o
-8 3 9 127.091 124.502 10.311 39.994 o
-8 3 10 236.898 244.361 23.852 8.958 o
-8 3 11 28.639 26.191 6.967 133.852 o
-8 3 12 3.030 2.810 5.787 217.270 o
-8 3 13 57.653 38.926 8.158 88.468 o
-8 4 1 676.425 765.618 21.085 2.973 o
-8 4 2 44.579 46.902 6.596 128.820 o
-8 4 3 25.015 23.586 5.731 192.604 o
-8 4 4 131.788 153.610 12.359 30.006 o
-8 4 5 306.303 317.220 14.712 11.697 o
-8 4 6 82.635 83.602 8.142 71.198 o
-8 4 7 23.762 23.036 5.622 200.719 o
-8 4 8 33.460 26.703 6.757 138.095 o
-8 4 9 0.046 -3.340 4.504 362.992 o
-8 4 10 5.275 2.548 5.169 269.442 o
-8 4 11 11.687 9.262 6.044 192.077 o
-8 5 1 47.697 33.615 6.197 144.506 o
-8 5 2 154.877 155.948 10.073 34.298 o
-8 5 3 408.676 427.108 14.955 7.783 o
-8 5 4 109.085 100.254 8.307 58.392 o
-8 5 5 93.079 87.933 8.907 59.762 o
-8 5 6 107.754 112.518 13.992 28.770 o
-8 5 7 5.854 2.604 4.658 329.061 o
-8 5 8 44.519 50.962 9.305 73.013 o
-8 5 9 24.554 25.301 6.438 156.946 o
-8 6 1 148.457 142.789 10.988 33.065 o
-8 6 2 32.692 24.122 6.256 158.986 o
-8 6 3 13.467 7.441 5.273 247.618 o
-8 6 4 64.894 64.532 7.825 85.988 o
-8 6 5 11.827 13.134 5.591 220.685 o
-8 6 6 22.122 11.947 6.810 147.070 o
-7 -6 -4 98.070 95.523 11.044 43.091 o
-7 -6 -3 24.230 25.484 7.550 117.969 o
-7 -6 -2 177.073 208.012 15.644 18.187 o
-7 -6 -1 121.603 114.464 9.783 44.380 o
-7 -6 0 26.450 25.053 6.699 145.136 o
-7 -5 -6 4.725 6.720 5.866 209.229 o
-7 -5 -5 27.350 29.829 6.910 135.515 o
-7 -5 -4 19.379 21.185 3.532 446.002 o
-7 -5 -3 224.719 256.433 10.842 20.305 o
-7 -5 -2 49.218 48.835 5.853 148.004 o
-7 -5 -1 59.817 59.985 6.516 115.294 o
-7 -5 0 54.750 58.912 8.837 75.643 o
-7 -4 -8 18.717 22.769 5.637 205.503 o
-7 -4 -7 5.223 12.871 5.013 279.716 o
-7 -4 -6 19.813 15.932 4.148 353.277 o
-7 -4 -5 171.362 168.302 10.356 30.485 o
-7 -4 -4 60.475 70.686 6.880 103.459 o
-7 -4 -3 23.612 16.884 4.997 250.432 o
-7 -4 -2 124.743 118.043 8.398 51.047 o
-7 -4 -1 167.282 180.088 10.499 29.900 o
-7 -4 0 222.446 244.186 12.217 19.202 o
-7 -3 -9 2.227 4.413 3.780 501.250 o
-7 -3 -8 65.494 68.048 6.457 109.751 o
-7 -3 -7 227.399 219.004 15.891 15.434 o
-7 -3 -6 34.285 32.273 6.914 130.615 o
-7 -3 -5 64.431 66.305 7.424 92.392 o
-7 -3 -4 457.035 503.767 20.357 5.479 o
-7 -3 -3 900.900 984.799 36.795 1.523 o
-7 -3 -2 838.070 934.653 30.835 1.835 o
-7 -3 -1 754.757 803.205 20.431 2.602 o
-7 -3 0 152.083 156.432 9.181 37.710 o
-7 -2 -10 32.162 33.133 6.484 146.712 o
-7 -2 -9 34.248 31.984 6.656 139.362 o
-7 -2 -8 167.902 161.408 10.390 31.249 o
-7 -2 -7 14.211 19.082 5.576 216.393 o
-7 -2 -6 178.413 171.289 11.905 25.890 o
-7 -2 -5 347.824 402.006 22.591 6.832 o
-7 -2 -4 103.890 118.498 11.784 37.102 o
-7 -2 -3 305.165 325.921 15.081 11.400 o
-7 -2 -2 79.083 83.079 9.019 63.190 o
-7 -2 -1 606.238 631.448 21.481 3.662 o
-7 -2 0 80.021 83.066 6.835 89.376 o
-7 -1 -11 4.430 5.439 7.610 125.705 o
-7 -1 -10 4.754 5.742 5.017 284.284 o
-7 -1 -9 0.882 1.986 4.473 365.168 o
-7 -1 -8 126.518 125.597 8.737 47.779 o
-7 -1 -7 47.474 27.541 6.993 121.788 o
-7 -1 -6 165.834 153.964 11.860 28.007 o
-7 -1 -5 16.027 20.832 7.361 127.874 o
-7 -1 -4 58.489 57.450 9.159 70.608 o
-7 -1 -3 529.758 558.629 17.287 4.908 o
-7 -1 -2 447.417 483.529 15.302 6.608 o
-7 -1 -1 4.580 2.336 4.556 345.899 o
-7 -1 0 476.054 501.358 16.358 5.924 o
-7 0 1 302.744 311.873 13.274 12.723 o
-7 0 2 14.702 10.653 3.968 406.850 o
-7 0 3 168.424 179.443 11.206 28.059 o
-7 0 4 236.735 236.976 12.908 17.757 o
-7 0 5 160.037 168.507 17.831 16.676 o
-7 0 6 29.671 21.985 4.532 275.110 o
-7 0 7 391.776 405.310 14.748 8.376 o
-7 0 8 1322.850 1357.550 41.820 0.831 o
-7 0 9 516.418 495.408 19.317 5.084 o
-7 0 10 0.898 0.234 4.562 352.473 o
-7 0 11 932.540 937.378 35.226 1.547 o
-7 0 12 184.523 174.782 17.359 16.293 o
-7 0 13 138.264 131.881 12.917 28.765 o
-7 0 14 13.766 6.461 5.443 233.525 o
-7 1 1 214.649 231.211 17.565 14.030 o
-7 1 2 78.974 90.996 10.516 49.844 o
-7 1 3 179.454 212.255 20.914 12.225 o
-7 1 4 473.571 482.754 15.453 6.220 o
-7 1 5 402.935 415.324 15.990 7.732 o
-7 1 6 125.254 132.753 11.221 35.847 o
-7 1 7 0.800 -4.430 3.404 631.838 o
-7 1 8 54.474 45.783 6.871 115.083 o
-7 1 9 146.481 153.942 12.680 27.704 o
-7 1 10 37.690 37.512 7.706 105.839 o
-7 1 11 334.489 291.639 26.087 6.574 o
-7 1 12 92.175 95.409 10.415 47.828 o
-7 1 13 17.784 11.710 5.991 189.729 o
-7 1 14 11.308 13.632 5.798 206.342 o
-7 2 1 232.418 211.480 10.011 22.561 o
-7 2 2 138.023 131.725 8.671 44.874 o
-7 2 3 189.445 203.102 17.580 15.345 o
-7 2 4 76.603 85.743 8.966 64.024 o
-7 2 5 226.431 242.976 20.885 10.913 o
-7 2 6 4.937 1.578 4.502 354.092 o
-7 2 7 139.595 158.618 23.173 11.540 o
-7 2 8 20.212 16.274 6.466 161.678 o
-7 2 9 38.839 39.309 8.305 92.344 o
-7 2 10 105.413 103.005 17.294 20.759 o
-7 2 11 4.342 6.180 5.286 257.053 o
-7 2 12 291.440 356.601 26.466 6.565 o
-7 2 13 115.714 127.712 12.954 30.871 o
-7 2 14 9.094 4.215 5.167 264.467 o
-7 3 1 426.208 425.001 13.825 7.743 o
-7 3 2 194.186 210.533 10.406 25.525 o
-7 3 3 414.969 408.008 14.666 7.915 o
-7 3 4 28.064 21.909 5.648 194.980 o
-7 3 5 102.307 112.541 10.071 46.569 o
-7 3 6 109.806 94.654 13.309 31.615 o
-7 3 7 152.066 167.381 15.457 20.758 o
-7 3 8 49.538 38.789 6.494 131.231 o
-7 3 9 201.386 175.491 17.520 15.479 o
-7 3 10 155.579 166.034 13.161 25.252 o
-7 3 11 92.393 85.357 9.695 53.830 o
-7 3 12 10.978 7.362 5.813 208.147 o
-7 3 13 2.092 5.162 6.357 180.353 o
-7 4 1 15.655 10.286 4.547 318.095 o
-7 4 2 523.108 528.814 16.136 5.258 o
-7 4 3 81.663 70.961 7.298 84.898 o
-7 4 4 110.947 121.216 9.716 46.139 o
-7 4 5 519.358 535.893 16.565 5.208 o
-7 4 6 6.569 6.303 4.646 326.578 o
-7 4 7 70.101 72.001 7.698 84.108 o
-7 4 8 1.867 0.229 4.561 351.147 o
-7 4 9 1.470 0.437 4.749 324.512 o
-7 4 10 127.248 129.561 10.996 36.686 o
-7 4 11 3.062 2.911 5.482 241.797 o
-7 4 12 27.843 39.318 8.614 89.751 o
-7 5 1 7.978 3.603 4.193 396.918 o
-7 5 2 42.821 39.124 6.371 140.260 o
-7 5 3 301.547 320.621 13.054 12.733 o
-7 5 4 2.035 -3.764 4.489 362.323 o
-7 5 5 171.579 174.968 11.901 26.356 o
-7 5 6 136.603 143.710 10.066 37.979 o
-7 5 7 107.968 112.011 8.856 53.133 o
-7 5 8 60.175 65.418 7.834 87.648 o
-7 5 9 48.721 44.287 8.324 87.821 o
-7 5 10 9.624 10.867 5.699 215.865 o
-7 6 1 51.682 41.156 7.035 114.137 o
-7 6 2 4.259 -0.254 4.385 375.435 o
-7 6 3 92.800 85.668 7.769 71.174 o
-7 6 4 58.700 61.265 7.036 104.111 o
-7 6 5 96.113 92.993 11.133 43.068 o
-7 6 6 33.011 31.744 6.949 130.403 o
-7 6 7 82.275 94.732 9.465 56.891 o
-6 -6 -5 34.772 29.646 9.294 77.724 o
-6 -6 -4 111.853 129.467 17.749 19.193 o
-6 -6 -3 29.445 29.548 9.126 81.517 o
-6 -6 -2 37.711 88.891 25.489 11.021 o
-6 -6 -1 77.808 71.548 9.921 56.568 o
-6 -6 0 202.104 200.610 14.553 18.628 o
-6 -5 -8 78.977 79.729 10.160 53.541 o
-6 -5 -7 24.894 31.031 7.052 131.720 o
-6 -5 -6 20.658 24.801 6.183 171.842 o
-6 -5 -5 75.540 86.223 8.440 69.826 o
-6 -5 -4 7.056 4.136 4.711 318.926 o
-6 -5 -3 171.108 184.487 8.484 34.415 o
-6 -5 -2 295.866 289.542 12.077 14.193 o
-6 -5 -1 6.082 9.303 3.902 451.488 o
-6 -5 0 83.502 82.729 6.900 86.670 o
-6 -4 -9 1.551 -3.522 5.423 249.317 o
-6 -4 -8 20.237 20.622 6.173 174.280 o
-6 -4 -7 31.901 27.713 5.267 209.486 o
-6 -4 -6 192.720 202.308 10.604 25.708 o
-6 -4 -5 27.656 25.467 4.612 268.309 o
-6 -4 -4 157.755 170.231 10.426 31.872 o
-6 -4 -3 166.087 171.389 9.973 31.992 o
-6 -4 -2 213.596 213.363 9.460 25.066 o
-6 -4 -1 598.416 609.142 23.349 3.622 o
-6 -4 0 125.189 125.368 8.239 50.925 o
-6 -3 -10 6.593 9.263 6.656 162.015 o
-6 -3 -9 110.590 127.687 17.756 19.256 o
-6 -3 -8 177.720 200.088 12.841 22.898 o
-6 -3 -7 9.810 9.477 3.366 570.887 o
-6 -3 -6 124.939 123.190 9.364 45.059 o
-6 -3 -5 11.204 13.292 5.303 244.244 o
-6 -3 -4 137.749 142.878 10.018 38.054 o
-6 -3 -3 357.167 336.725 13.720 10.366 o
-6 -3 -2 382.533 393.635 14.513 8.763 o
-6 -3 -1 165.365 176.114 10.605 30.088 o
-6 -3 0 417.468 458.000 13.107 7.754 o
-6 -2 -11 22.035 24.086 7.093 133.530 o
-6 -2 -10 77.546 70.505 6.636 97.633 o
-6 -2 -9 55.818 51.220 5.806 141.757 o
-6 -2 -8 1.809 5.068 3.938 463.218 o
-6 -2 -7 217.914 204.758 13.295 19.325 o
-6 -2 -6 207.615 254.114 14.982 16.501 o
-6 -2 -5 128.301 149.218 15.961 21.476 o
-6 -2 -4 208.327 215.329 13.101 19.858 o
-6 -2 -3 7.949 11.377 4.565 330.351 o
-6 -2 -2 172.354 167.614 11.101 28.523 o
-6 -2 -1 393.769 402.822 14.080 8.548 o
-6 -2 0 857.609 918.825 21.886 2.049 o
-6 -1 -11 147.902 157.624 13.370 25.695 o
-6 -1 -10 18.406 9.074 4.690 296.811 o
-6 -1 -9 243.395 227.672 10.898 19.929 o
-6 -1 -8 737.858 808.969 20.171 2.665 o
-6 -1 -7 21.241 22.841 6.126 175.007 o
-6 -1 -6 348.104 378.113 16.957 8.850 o
-6 -1 -5 80.702 87.411 10.197 52.193 o
-6 -1 -4 4.265 13.181 4.639 325.455 o
-6 -1 -3 88.399 86.533 9.113 59.393 o
-6 -1 -2 1358.320 1476.720 36.447 0.807 o
-6 -1 -1 316.176 339.028 12.396 12.218 o
-6 -1 0 361.746 381.554 14.425 9.406 o
-6 0 1 14.523 7.650 3.755 454.478 o
-6 0 2 435.161 432.069 13.940 7.490 o
-6 0 3 198.773 222.302 10.305 24.685 o
-6 0 4 26.173 31.729 6.067 169.884 o
-6 0 5 41.095 41.085 5.974 155.427 o
-6 0 6 4.916 15.785 4.744 308.770 o
-6 0 7 323.201 351.961 15.472 10.335 o
-6 0 8 533.671 505.183 16.709 5.202 o
-6 0 9 358.701 375.513 16.182 8.930 o
-6 0 10 226.754 199.222 25.097 8.751 o
-6 0 11 2.426 3.047 5.208 268.058 o
-6 0 12 2.699 1.431 4.349 383.279 o
-6 0 13 323.295 248.779 22.554 8.246 o
-6 0 14 272.443 327.155 28.201 6.344 o
-6 0 15 3.334 8.125 5.508 237.186 o
-6 1 1 218.326 248.952 13.507 17.767 o
-6 1 2 158.897 138.971 14.090 23.923 o
-6 1 3 81.550 83.933 10.689 48.797 o
-6 1 4 83.430 100.281 7.389 76.251 o
-6 1 5 569.684 565.715 21.622 4.096 o
-6 1 6 86.275 113.281 11.765 39.668 o
-6 1 7 105.959 107.517 8.596 56.077 o
-6 1 8 145.036 142.297 11.015 33.437 o
-6 1 9 474.317 479.281 19.925 5.497 o
-6 1 10 688.607 653.830 24.640 2.971 o
-6 1 11 334.376 377.638 29.220 5.369 o
-6 1 12 71.230 71.435 8.578 72.009 o
-6 1 13 47.622 50.589 7.756 97.651 o
-6 1 14 19.532 20.455 5.643 205.476 o
-6 1 15 167.876 158.592 15.172 20.655 o
-6 2 1 343.904 354.900 12.248 11.086 o
-6 2 2 85.971 74.366 8.685 65.802 o
-6 2 3 266.049 277.137 11.073 16.741 o
-6 2 4 76.230 79.630 6.644 95.524 o
-6 2 5 177.204 175.941 10.502 28.978 o
-6 2 6 69.822 84.032 7.354 86.615 o
-6 2 7 622.477 620.265 22.814 3.498 o
-6 2 8 370.071 381.248 17.030 8.356 o
-6 2 9 93.840 97.917 11.894 39.040 o
-6 2 10 215.426 203.360 19.661 12.544 o
-6 2 11 40.419 39.105 7.544 108.115 o
-6 2 12 99.437 90.772 11.512 40.717 o
-6 2 13 139.907 144.995 17.211 18.787 o
-6 2 14 5.960 14.513 5.260 253.364 o
-6 3 1 55.032 53.059 5.756 143.228 o
-6 3 2 37.963 39.957 5.377 186.287 o
-6 3 3 179.761 182.459 9.591 30.468 o
-6 3 4 161.328 174.602 9.776 32.980 o
-6 3 5 206.889 209.944 12.707 20.694 o
-6 3 6 40.484 41.408 5.648 169.469 o
-6 3 7 169.753 193.112 11.722 26.079 o
-6 3 8 115.499 134.161 12.472 32.239 o
-6 3 9 260.314 259.219 20.139 10.500 o
-6 3 10 85.141 86.571 9.158 59.826 o
-6 3 11 12.304 9.099 6.262 179.175 o
-6 3 12 41.988 36.112 8.088 96.088 o
-6 3 13 2.206 7.413 5.505 238.691 o
-6 4 1 367.342 354.545 11.702 10.579 o
-6 4 2 379.597 376.331 12.133 9.781 o
-6 4 3 147.237 154.458 9.527 37.444 o
-6 4 4 128.840 121.403 8.998 46.339 o
-6 4 5 275.442 284.066 11.172 15.959 o
-6 4 6 5.538 0.133 4.059 433.307 o
-6 4 7 254.603 269.088 12.786 16.073 o
-6 4 8 187.061 197.339 13.074 21.912 o
-6 4 9 13.551 11.657 5.432 231.892 o
-6 4 10 6.901 12.518 5.687 218.288 o
-6 4 11 48.510 44.636 7.991 93.919 o
-6 4 12 11.531 9.608 6.276 178.751 o
-6 5 1 130.669 127.204 7.941 50.944 o
-6 5 2 249.242 246.886 9.839 19.989 o
-6 5 3 7.947 8.578 4.246 381.528 o
-6 5 4 254.403 268.468 11.788 17.011 o
-6 5 5 108.387 114.272 8.304 56.583 o
-6 5 6 72.171 91.621 10.666 49.877 o
-6 5 7 39.829 44.466 6.453 137.759 o
-6 5 8 0.520 0.866 4.142 427.338 o
-6 5 9 54.734 40.551 6.639 122.651 o
-6 5 10 21.473 25.507 7.587 117.964 o
-6 5 11 2.275 6.371 5.949 205.178 o
-6 6 1 79.821 79.999 7.156 85.613 o
-6 6 2 19.582 15.738 4.565 301.604 o
-6 6 3 18.001 22.059 4.956 259.031 o
-6 6 4 13.004 14.666 5.319 239.920 o
-6 6 5 24.203 33.762 6.004 173.810 o
-6 6 6 12.840 8.706 5.700 213.923 o
-6 6 7 648.444 651.903 22.066 3.327 o
-6 6 8 19.279 29.747 6.286 165.983 o
-6 7 1 4.486 2.535 4.089 426.855 o
-6 7 2 3.900 2.622 3.806 492.231 o
-6 7 3 36.667 35.812 5.134 204.314 o
-5 -7 -2 213.861 245.575 40.697 3.916 o
-5 -7 -1 8.969 -11.566 13.494 40.248 o
-5 -7 0 21.410 3.106 18.099 22.289 o
-5 -6 -6 283.045 333.443 39.744 3.743 o
-5 -6 -5 67.831 77.143 11.716 44.447 o
-5 -6 -4 12.569 8.328 8.303 104.001 o
-5 -6 -3 19.759 16.446 10.841 60.759 o
-5 -6 -2 84.486 91.099 14.380 29.831 o
-5 -6 -1 46.691 41.092 6.375 136.262 o
-5 -6 0 53.845 53.731 6.520 121.764 o
-5 -5 -8 62.617 42.894 8.505 80.439 o
-5 -5 -7 23.613 15.809 5.066 245.483 o
-5 -5 -6 128.730 143.193 10.980 35.626 o
-5 -5 -5 55.479 62.224 7.576 94.951 o
-5 -5 -4 304.313 294.799 16.324 11.200 o
-5 -5 -3 133.377 141.569 11.133 34.558 o
-5 -5 -2 235.306 264.355 9.229 21.061 o
-5 -5 -1 39.683 48.087 5.540 171.232 o
-5 -5 0 38.559 47.562 6.755 128.006 o
-5 -4 -10 16.027 15.701 6.623 157.238 o
-5 -4 -9 35.368 39.933 6.805 131.050 o
-5 -4 -8 19.044 13.615 5.451 223.113 o
-5 -4 -7 17.383 11.281 4.400 331.885 o
-5 -4 -6 463.232 459.584 13.771 6.822 o
-5 -4 -5 577.448 557.524 16.893 4.527 o
-5 -4 -4 165.059 147.276 5.712 48.721 o
-5 -4 -3 42.574 44.828 4.411 228.967 o
-5 -4 -2 117.986 123.317 6.734 63.402 o
-5 -4 -1 117.286 126.031 6.550 64.500 o
-5 -4 0 237.418 257.436 11.104 19.080 o
-5 -3 -11 28.991 26.973 7.919 106.173 o
-5 -3 -10 1.596 -5.732 5.444 247.343 o
-5 -3 -9 31.035 27.746 6.925 133.473 o
-5 -3 -8 242.153 251.888 16.824 13.430 o
-5 -3 -7 98.419 99.766 6.419 80.388 o
-5 -3 -6 72.735 73.984 5.702 117.880 o
-5 -3 -5 148.350 162.641 10.425 33.609 o
-5 -3 -4 303.657 283.500 10.798 14.807 o
-5 -3 -3 101.111 100.906 7.231 70.372 o
-5 -3 -2 28.614 31.522 4.708 251.725 o
-5 -3 -1 507.330 527.578 13.846 5.726 o
-5 -3 0 958.612 1007.820 20.286 1.737 o
-5 -2 -12 50.094 49.226 9.127 74.265 o
-5 -2 -11 45.906 25.137 7.191 117.880 o
-5 -2 -10 40.303 51.595 7.121 115.498 o
-5 -2 -9 120.705 108.928 8.289 53.995 o
-5 -2 -8 65.379 63.208 5.638 131.223 o
-5 -2 -7 941.705 979.129 23.289 1.749 o
-5 -2 -6 786.063 812.398 23.380 2.369 o
-5 -2 -5 239.249 253.892 12.035 18.068 o
-5 -2 -4 77.929 79.744 7.422 82.848 o
-5 -2 -3 457.566 483.978 14.976 6.515 o
-5 -2 -2 1003.820 1076.310 23.667 1.531 o
-5 -2 -1 266.399 280.416 15.068 13.457 o
-5 -2 0 2495.970 2780.630 55.018 0.249 o
-5 -1 -12 8.845 5.821 5.898 204.605 o
-5 -1 -11 24.203 18.038 5.334 222.413 o
-5 -1 -10 245.265 263.137 16.745 13.205 o
-5 -1 -9 84.732 85.812 7.814 73.747 o
-5 -1 -8 152.032 137.268 8.351 42.716 o
-5 -1 -7 608.661 644.954 16.216 3.996 o
-5 -1 -6 93.024 94.552 8.686 60.774 o
-5 -1 -5 210.552 243.784 12.498 19.623 o
-5 -1 -4 739.350 737.792 20.478 2.790 o
-5 -1 -3 1129.010 1188.600 26.210 1.232 o
-5 -1 -2 86.819 89.155 6.622 86.988 o
-5 -1 -1 551.811 578.234 15.036 4.841 o
-5 -1 0 39.266 39.139 5.037 203.218 o
-5 0 1 730.383 696.266 16.768 3.086 o
-5 0 2 490.674 505.730 14.537 5.982 o
-5 0 3 455.746 452.005 12.869 7.166 o
-5 0 4 101.826 95.657 7.986 64.041 o
-5 0 5 27.102 25.437 4.671 264.257 o
-5 0 6 1.195 -0.738 4.006 455.996 o
-5 0 7 96.729 127.439 10.337 44.699 o
-5 0 8 223.194 223.771 20.146 11.723 o
-5 0 9 188.873 176.315 10.521 27.618 o
-5 0 10 400.387 393.141 15.869 8.014 o
-5 0 11 627.467 627.229 18.917 3.737 o
-5 0 12 201.277 197.454 12.614 21.663 o
-5 0 13 107.843 100.359 8.357 58.354 o
-5 0 14 102.654 99.543 8.816 56.380 o
-5 0 15 51.041 50.714 7.296 105.695 o
-5 1 1 169.412 151.199 8.911 36.145 o
-5 1 2 8.726 15.151 3.858 441.189 o
-5 1 3 636.549 682.656 20.513 3.411 o
-5 1 4 1017.070 987.777 22.382 1.607 o
-5 1 5 150.275 148.353 12.125 29.118 o
-5 1 6 2.822 1.928 3.717 520.406 o
-5 1 7 73.234 82.274 8.903 66.102 o
-5 1 8 54.075 47.348 6.558 122.907 o
-5 1 9 621.265 586.756 20.018 3.823 o
-5 1 10 1185.770 1245.000 40.125 0.992 o
-5 1 11 366.425 387.219 21.403 7.026 o
-5 1 12 41.540 39.223 6.179 148.106 o
-5 1 13 13.917 10.537 4.693 303.686 o
-5 1 14 43.397 48.112 8.050 94.082 o
-5 1 15 27.411 29.993 6.528 149.559 o
-5 2 1 121.698 127.057 10.057 41.857 o
-5 2 2 251.883 240.060 10.164 19.699 o
-5 2 3 398.356 419.589 13.321 8.476 o
-5 2 4 1767.090 1851.600 37.008 0.520 o
-5 2 5 89.652 99.406 7.625 71.260 o
-5 2 6 170.434 206.466 17.317 16.281 o
-5 2 7 190.220 221.884 15.929 16.896 o
-5 2 8 138.763 171.580 14.617 23.038 o
-5 2 9 21.695 20.120 6.250 169.531 o
-5 2 10 122.905 128.416 13.037 29.921 o
-5 2 11 104.625 84.704 10.542 45.811 o
-5 2 12 188.946 171.733 10.224 28.523 o
-5 2 13 19.102 12.247 4.613 300.884 o
-5 2 14 45.536 45.601 6.316 137.282 o
-5 3 1 69.143 93.821 6.967 90.368 o
-5 3 2 145.158 150.142 9.663 37.635 o
-5 3 3 278.466 274.868 9.564 17.299 o
-5 3 4 643.784 666.150 18.762 3.529 o
-5 3 5 156.118 179.251 9.674 33.687 o
-5 3 6 15.222 17.349 4.565 309.294 o
-5 3 7 10.868 8.053 4.179 385.893 o
-5 3 8 73.588 82.467 8.038 75.942 o
-5 3 9 441.777 449.193 19.127 6.185 o
-5 3 10 537.083 513.505 18.524 4.906 o
-5 3 11 6.602 10.227 5.657 221.743 o
-5 3 12 8.297 4.665 5.538 231.960 o
-5 3 13 30.324 34.332 5.403 198.846 o
-5 3 14 8.503 8.338 4.503 340.870 o
-5 4 1 10.153 14.614 3.689 472.569 o
-5 4 2 0.776 -0.246 3.004 810.417 o
-5 4 3 212.557 203.779 9.517 25.572 o
-5 4 4 147.212 153.583 8.416 41.759 o
-5 4 5 121.272 115.756 7.417 58.689 o
-5 4 6 706.198 680.334 17.320 3.224 o
-5 4 7 226.877 247.421 13.140 17.758 o
-5 4 8 93.245 80.045 8.559 63.999 o
-5 4 9 224.269 235.609 12.871 18.559 o
-5 4 10 52.889 62.315 7.612 95.457 o
-5 4 11 97.438 107.001 10.167 47.404 o
-5 4 12 195.009 226.060 27.194 7.923 o
-5 4 13 5.753 4.325 4.932 293.542 o
-5 5 1 203.147 201.018 8.254 29.098 o
-5 5 2 534.565 511.388 13.752 5.508 o
-5 5 3 250.361 265.047 10.373 18.720 o
-5 5 4 647.969 621.270 17.486 3.723 o
-5 5 5 194.043 181.266 10.008 27.873 o
-5 5 6 23.544 28.215 5.074 235.134 o
-5 5 7 61.953 76.509 8.202 79.208 o
-5 5 8 7.183 8.145 4.446 352.010 o
-5 5 9 234.434 271.085 18.443 12.112 o
-5 5 10 180.842 213.287 16.081 17.302 o
-5 5 11 4.759 -1.206 5.163 271.901 o
-5 6 1 7.955 3.216 3.231 646.627 o
-5 6 2 97.101 109.408 6.591 76.746 o
-5 6 3 17.995 16.985 3.802 412.276 o
-5 6 4 6.523 5.444 4.069 421.541 o
-5 6 5 166.598 183.348 11.300 27.822 o
-5 6 6 159.382 186.996 10.508 30.405 o
-5 6 7 43.952 45.697 6.478 133.339 o
-5 6 8 113.219 106.340 9.545 48.173 o
-5 6 9 86.655 93.166 9.684 54.315 o
-5 7 1 40.473 35.707 5.728 169.163 o
-5 7 2 16.348 10.760 4.489 323.497 o
-5 7 3 8.131 13.670 4.470 340.794 o
-5 7 4 103.992 115.561 6.615 71.839 o
-5 7 5 19.184 20.270 4.596 294.141 o
-4 -7 -3 197.158 314.652 44.981 3.244 o
-4 -7 -2 34.970 51.728 23.776 12.769 o
-4 -7 -1 1.292 -5.355 14.994 32.743 o
-4 -7 0 53.609 66.615 26.239 10.390 o
-4 -6 -7 89.471 69.593 15.364 26.965 o
-4 -6 -6 59.564 50.833 12.671 40.886 o
-4 -6 -5 225.048 220.833 38.609 4.298 o
-4 -6 -4 13.733 -0.857 11.459 55.463 o
-4 -6 -3 24.113 21.926 9.271 80.937 o
-4 -6 -2 144.997 148.053 17.885 17.486 o
-4 -6 -1 12.252 27.096 17.992 22.520 o
-4 -6 0 61.928 118.664 28.595 8.632 o
-4 -5 -9 201.398 198.932 14.300 19.065 o
-4 -5 -8 40.356 32.943 7.022 123.527 o
-4 -5 -7 66.436 70.351 8.002 81.517 o
-4 -5 -6 7.160 8.479 4.906 291.775 o
-4 -5 -5 0.961 5.132 6.283 185.069 o
-4 -5 -4 344.254 355.095 20.103 8.011 o
-4 -5 -3 438.503 462.384 22.424 5.514 o
-4 -5 -2 37.804 32.457 12.370 45.307 o
-4 -5 -1 209.015 233.011 10.484 22.975 o
-4 -5 0 42.913 45.612 5.494 170.807 o
-4 -4 -11 188.319 170.748 13.070 22.776 o
-4 -4 -10 8.289 14.925 6.240 181.078 o
-4 -4 -9 1.006 1.520 4.878 307.602 o
-4 -4 -8 59.663 74.758 7.992 83.464 o
-4 -4 -7 9.439 7.788 4.524 336.577 o
-4 -4 -6 13.328 7.606 4.082 396.122 o
-4 -4 -5 472.010 490.114 14.886 6.283 o
-4 -4 -4 168.988 168.299 9.495 33.147 o
-4 -4 -3 220.596 219.118 7.266 27.370 o
-4 -4 -2 25.133 21.471 3.313 455.280 o
-4 -4 -1 89.103 88.396 5.690 99.235 o
-4 -4 0 238.314 235.632 8.471 22.937 o
-4 -3 -12 81.245 87.403 10.651 48.817 o
-4 -3 -11 71.642 64.737 11.209 48.134 o
-4 -3 -10 145.576 157.430 12.690 27.602 o
-4 -3 -9 422.264 446.320 18.331 6.626 o
-4 -3 -8 100.848 102.978 9.013 54.928 o
-4 -3 -7 42.940 33.660 6.077 153.193 o
-4 -3 -6 2.740 0.565 3.376 631.553 o
-4 -3 -5 71.227 72.617 4.047 162.471 o
-4 -3 -4 570.962 556.973 15.141 4.750 o
-4 -3 -3 562.435 567.716 14.069 4.879 o
-4 -3 -2 248.694 228.113 8.434 22.367 o
-4 -3 -1 143.340 142.019 6.998 50.315 o
-4 -3 0 144.483 152.911 6.820 49.290 o
-4 -2 -12 38.434 36.396 9.243 76.966 o
-4 -2 -11 211.496 210.295 22.057 10.727 o
-4 -2 -10 88.256 94.849 13.930 31.049 o
-4 -2 -9 74.967 75.226 7.373 85.985 o
-4 -2 -8 294.326 294.156 15.260 12.130 o
-4 -2 -7 48.442 55.538 5.234 168.242 o
-4 -2 -6 249.423 272.558 11.763 17.200 o
-4 -2 -5 110.822 120.664 8.255 55.336 o
-4 -2 -4 53.658 56.144 5.781 142.259 o
-4 -2 -3 232.155 228.325 9.730 22.234 o
-4 -2 -2 256.563 231.469 8.969 20.951 o
-4 -2 -1 142.876 154.751 8.057 44.035 o
-4 -2 0 32.454 45.042 4.354 256.172 o
-4 -1 -13 77.734 66.346 16.293 24.883 o
-4 -1 -12 37.483 39.447 7.598 108.071 o
-4 -1 -11 5.720 6.349 4.643 328.267 o
-4 -1 -10 663.845 719.844 21.184 3.134 o
-4 -1 -9 602.579 634.441 17.439 3.988 o
-4 -1 -8 74.890 80.108 6.120 105.392 o
-4 -1 -7 24.617 20.694 3.806 377.696 o
-4 -1 -6 67.459 74.150 6.902 97.892 o
-4 -1 -5 461.438 484.553 15.639 6.342 o
-4 -1 -4 550.994 537.516 16.998 4.840 o
-4 -1 -3 528.696 489.966 13.524 5.734 o
-4 -1 -2 416.524 443.210 12.275 8.099 o
-4 -1 -1 274.546 255.517 8.654 18.944 o
-4 -1 0 172.928 177.601 7.667 36.973 o
-4 0 1 2118.830 2056.260 38.447 0.390 o
-4 0 2 488.546 492.829 12.530 6.381 o
-4 0 3 677.487 673.644 15.918 3.473 o
-4 0 4 451.496 452.134 12.640 7.280 o
-4 0 5 621.927 596.405 15.745 4.111 o
-4 0 6 597.348 577.964 16.040 4.352 o
-4 0 7 1365.040 1391.200 33.007 0.854 o
-4 0 8 116.119 108.984 8.097 56.586 o
-4 0 9 97.534 103.788 10.521 45.523 o
-4 0 10 465.403 503.331 13.943 6.432 o
-4 0 11 400.218 376.801 18.056 7.551 o
-4 0 12 550.892 591.280 17.484 4.552 o
-4 0 13 178.980 162.185 15.900 18.806 o
-4 0 14 1.547 7.672 4.542 348.565 o
-4 0 15 93.104 99.435 9.857 51.022 o
-4 1 1 614.092 615.089 16.553 4.041 o
-4 1 2 341.361 331.278 9.755 12.639 o
-4 1 3 1449.800 1500.890 29.752 0.779 o
-4 1 4 2311.880 2359.180 45.739 0.313 o
-4 1 5 260.355 232.683 9.234 20.320 o
-4 1 6 907.023 976.478 26.738 1.751 o
-4 1 7 161.795 187.855 19.882 13.900 o
-4 1 8 1271.010 1234.870 28.998 1.026 o
-4 1 9 462.723 423.286 15.800 6.733 o
-4 1 10 88.628 84.120 7.816 72.542 o
-4 1 11 355.353 382.927 21.505 7.178 o
-4 1 12 206.267 228.705 17.535 14.378 o
-4 1 13 33.819 28.685 5.250 207.055 o
-4 1 14 38.176 41.089 6.238 148.006 o
-4 1 15 92.456 87.114 8.361 65.037 o
-4 2 1 304.743 275.067 9.937 15.523 o
-4 2 2 654.333 658.228 15.276 3.699 o
-4 2 3 299.531 321.659 9.834 14.665 o
-4 2 4 305.008 301.565 9.931 14.834 o
-4 2 5 1182.040 1214.790 30.740 1.109 o
-4 2 6 730.520 696.327 18.116 3.025 o
-4 2 7 282.880 267.152 11.670 15.627 o
-4 2 8 168.471 197.331 12.356 24.673 o
-4 2 9 231.033 242.309 16.199 14.538 o
-4 2 10 124.016 141.981 14.835 24.374 o
-4 2 11 155.284 170.856 17.059 17.903 o
-4 2 12 340.058 346.141 18.974 8.574 o
-4 2 13 79.031 76.335 8.009 75.411 o
-4 2 14 21.905 22.403 4.756 270.172 o
-4 2 15 80.203 85.203 11.667 42.710 o
-4 3 1 2.838 -1.385 2.488 1143.440 o
-4 3 2 555.291 564.209 14.611 4.915 o
-4 3 3 67.967 74.738 5.984 115.496 o
-4 3 4 196.851 197.542 10.444 25.836 o
-4 3 5 624.012 616.969 16.045 3.998 o
-4 3 6 4.696 2.358 3.496 576.792 o
-4 3 7 74.204 88.853 7.626 79.720 o
-4 3 8 195.251 230.687 12.916 20.470 o
-4 3 9 76.250 70.106 7.874 79.454 o
-4 3 10 360.281 360.535 15.747 9.215 o
-4 3 11 5.074 5.255 4.964 290.111 o
-4 3 12 49.911 48.290 5.897 146.064 o
-4 3 13 55.061 48.612 6.523 122.661 o
-4 3 14 2.277 1.705 4.468 363.869 o
-4 4 1 264.286 234.674 7.711 21.440 o
-4 4 2 150.077 156.568 7.408 44.856 o
-4 4 3 290.745 290.786 8.931 16.528 o
-4 4 4 49.786 51.827 4.948 181.014 o
-4 4 5 3.037 -1.202 2.871 865.214 o
-4 4 6 2013.220 1953.630 37.188 0.430 o
-4 4 7 370.844 335.170 11.419 10.870 o
-4 4 8 43.061 49.980 6.058 146.246 o
-4 4 9 51.352 44.583 6.942 115.637 o
-4 4 10 30.102 34.265 5.713 182.216 o
-4 4 11 72.570 65.531 6.940 96.748 o
-4 4 12 150.353 171.082 12.041 28.220 o
-4 4 13 35.051 42.234 6.197 151.781 o
-4 5 1 240.832 225.745 7.683 24.132 o
-4 5 2 408.553 380.414 11.535 9.159 o
-4 5 3 53.475 53.148 5.881 140.743 o
-4 5 4 269.096 267.335 10.610 17.243 o
-4 5 5 421.622 417.344 14.746 7.686 o
-4 5 6 6.756 5.805 3.514 553.316 o
-4 5 7 142.524 155.505 9.340 38.846 o
-4 5 8 363.241 348.058 13.367 10.179 o
-4 5 9 27.085 24.431 5.848 183.485 o
-4 5 10 169.849 203.107 13.550 22.065 o
-4 5 11 67.367 77.886 10.816 50.660 o
-4 6 1 69.310 59.066 6.006 120.344 o
-4 6 2 15.883 18.384 3.262 533.267 o
-4 6 3 25.817 21.067 3.873 362.699 o
-4 6 4 55.955 65.172 5.722 137.241 o
-4 6 5 175.525 186.178 9.470 31.076 o
-4 6 6 207.613 220.331 10.489 23.651 o
-4 6 7 256.648 279.034 15.904 13.203 o
-4 6 8 58.618 67.417 8.223 81.788 o
-4 6 9 20.487 25.108 6.193 171.343 o
-4 7 1 21.239 13.477 5.351 227.959 o
-4 7 2 50.730 45.411 6.004 143.060 o
-4 7 3 16.551 16.542 4.876 273.742 o
-4 7 4 192.641 185.152 10.305 27.194 o
-4 7 5 18.292 21.831 4.282 331.295 o
-4 7 6 26.391 24.565 4.473 285.412 o
-3 -7 -4 24.715 6.854 15.208 31.341 o
-3 -7 -3 308.086 305.014 41.982 3.396 o
-3 -7 -2 79.948 115.665 30.416 7.597 o
-3 -7 -1 18.319 1.178 16.279 27.563 o
-3 -7 0 54.081 100.350 31.594 7.180 o
-3 -6 -8 18.062 30.602 20.616 17.138 o
-3 -6 -7 125.396 113.170 18.421 17.884 o
-3 -6 -6 5.387 -4.391 9.103 88.339 o
-3 -6 -5 98.874 119.470 16.146 23.201 o
-3 -6 -4 56.653 67.736 16.243 25.791 o
-3 -6 -3 277.995 336.500 35.449 4.494 o
-3 -6 -2 119.908 114.059 24.954 10.648 o
-3 -6 -1 56.692 56.976 20.563 16.645 o
-3 -6 0 57.004 51.942 20.027 17.539 o
-3 -5 -10 158.466 147.151 12.501 27.396 o
-3 -5 -9 167.599 186.267 13.589 22.723 o
-3 -5 -8 211.275 185.053 11.750 22.787 o
-3 -5 -7 0.477 -1.286 5.016 292.294 o
-3 -5 -6 209.144 179.218 13.581 20.238 o
-3 -5 -5 113.608 125.653 15.304 24.323 o
-3 -5 -4 38.975 61.025 10.385 60.377 o
-3 -5 -3 240.386 241.852 22.865 9.454 o
-3 -5 -2 146.503 145.826 11.684 30.924 o
-3 -5 -1 68.459 90.007 10.607 51.065 o
-3 -5 0 69.404 77.734 31.540 7.191 o
-3 -4 -11 145.410 141.278 15.515 21.691 o
-3 -4 -10 131.274 128.493 10.494 38.241 o
-3 -4 -9 9.403 5.147 4.716 313.684 o
-3 -4 -8 151.569 133.878 8.780 41.389 o
-3 -4 -7 207.715 217.861 12.209 21.097 o
-3 -4 -6 762.119 725.210 18.197 2.814 o
-3 -4 -5 301.479 309.261 10.815 14.291 o
-3 -4 -4 16.789 14.826 4.050 379.099 o
-3 -4 -3 1.244 -0.102 3.144 737.047 o
-3 -4 -2 108.450 112.685 6.155 74.688 o
-3 -4 -1 228.359 197.111 20.461 11.672 o
-3 -4 0 88.910 92.108 8.793 61.336 o
-3 -3 -12 128.124 105.439 13.826 28.022 o
-3 -3 -11 9.124 7.223 6.849 152.636 o
-3 -3 -10 43.219 31.730 6.592 135.384 o
-3 -3 -9 632.783 640.440 19.564 3.617 o
-3 -3 -8 51.700 37.279 6.168 140.436 o
-3 -3 -7 93.759 87.364 7.982 68.294 o
-3 -3 -6 92.130 111.811 6.329 81.550 o
-3 -3 -5 143.397 151.729 7.085 48.553 o
-3 -3 -4 101.189 116.827 6.125 77.615 o
-3 -3 -3 3.726 7.180 1.681 2089.360 o
-3 -3 -2 1190.940 1208.990 23.390 1.172 o
-3 -3 -1 865.351 899.311 18.175 2.143 o
-3 -3 0 751.922 772.851 17.036 2.800 o
-3 -2 -13 113.695 124.907 12.669 32.175 o
-3 -2 -12 2.950 -2.600 6.356 181.141 o
-3 -2 -11 103.055 105.730 15.139 25.909 o
-3 -2 -10 110.074 113.345 10.905 40.703 o
-3 -2 -9 218.285 208.796 14.961 17.086 o
-3 -2 -8 320.213 310.991 16.913 10.261 o
-3 -2 -7 964.111 987.564 25.027 1.662 o
-3 -2 -6 10.658 11.339 2.625 845.818 o
-3 -2 -5 1.400 3.230 2.118 1550.520 o
-3 -2 -4 607.395 650.815 18.737 3.803 o
-3 -2 -3 471.558 490.157 12.599 6.645 o
-3 -2 -2 68.598 66.375 5.147 139.270 o
-3 -2 -1 778.284 799.370 19.156 2.566 o
-3 -2 0 1208.050 1223.020 22.026 1.155 o
-3 -1 -13 6.530 7.863 6.203 186.298 o
-3 -1 -12 11.461 10.799 6.561 163.901 o
-3 -1 -11 83.307 68.724 10.451 51.508 o
-3 -1 -10 3.267 2.782 3.884 474.955 o
-3 -1 -9 647.726 697.471 19.953 3.345 o
-3 -1 -8 49.504 47.844 4.744 194.141 o
-3 -1 -7 123.545 116.045 8.222 52.687 o
-3 -1 -6 147.356 158.687 9.944 35.623 o
-3 -1 -5 93.822 105.794 6.630 78.837 o
-3 -1 -4 19.765 19.773 4.393 316.409 o
-3 -1 -3 1541.870 1513.040 32.009 0.710 o
-3 -1 -2 98.611 126.479 7.307 65.638 o
-3 -1 -1 763.925 722.630 15.609 2.909 o
-3 -1 0 2799.230 2839.080 53.887 0.216 o
-3 0 1 2358.920 2139.030 61.996 0.301 o
-3 0 2 178.916 170.909 7.996 35.582 o
-3 0 3 309.351 260.657 8.419 16.648 o
-3 0 4 245.681 195.054 7.765 25.144 o
-3 0 5 212.956 216.614 8.883 25.895 o
-3 0 6 490.730 464.935 13.749 6.374 o
-3 0 7 1932.920 1986.440 60.187 0.394 o
-3 0 8 109.787 117.893 10.316 43.388 o
-3 0 9 576.989 572.687 14.312 4.696 o
-3 0 10 1108.380 1123.520 23.292 1.335 o
-3 0 11 102.416 81.495 7.371 72.407 o
-3 0 12 323.862 315.309 17.797 9.710 o
-3 0 13 307.813 331.019 20.224 8.804 o
-3 0 14 0.115 0.539 4.250 406.973 o
-3 0 15 31.308 39.750 9.285 77.523 o
-3 1 1 1434.200 1380.030 28.001 0.839 o
-3 1 2 583.014 540.412 12.559 4.942 o
-3 1 3 2516.510 2435.000 44.630 0.278 o
-3 1 4 59.186 64.219 5.189 150.510 o
-3 1 5 856.935 876.711 20.978 2.131 o
-3 1 6 2.980 2.212 3.158 712.283 o
-3 1 7 67.120 61.051 6.098 119.174 o
-3 1 8 187.760 198.698 13.111 21.753 o
-3 1 9 368.001 370.170 11.646 10.348 o
-3 1 10 54.808 56.703 5.836 139.136 o
-3 1 11 124.904 141.679 8.435 47.894 o
-3 1 12 22.484 21.478 4.742 271.243 o
-3 1 13 56.753 38.098 5.325 165.160 o
-3 1 14 231.820 253.637 14.194 16.217 o
-3 1 15 33.362 34.062 5.886 170.389 o
-3 2 1 345.656 302.293 9.449 13.193 o
-3 2 2 311.856 302.793 8.492 15.265 o
-3 2 3 118.971 132.698 6.623 62.022 o
-3 2 4 238.837 211.894 7.951 24.728 o
-3 2 5 82.429 88.013 6.421 92.747 o
-3 2 6 405.805 359.263 11.802 9.420 o
-3 2 7 671.429 653.349 17.846 3.461 o
-3 2 8 73.621 79.038 7.283 87.045 o
-3 2 9 25.384 35.889 7.042 130.494 o
-3 2 10 171.631 190.362 15.751 18.711 o
-3 2 11 83.623 94.126 7.096 81.128 o
-3 2 12 53.980 42.530 5.114 174.537 o
-3 2 13 16.110 17.463 4.580 305.544 o
-3 2 14 8.161 9.876 5.087 270.111 o
-3 2 15 9.126 8.991 5.635 221.838 o
-3 3 1 617.504 663.309 14.464 3.982 o
-3 3 2 1317.130 1264.660 23.259 1.010 o
-3 3 3 399.235 397.378 9.906 9.598 o
-3 3 4 226.672 220.791 7.564 26.111 o
-3 3 5 433.538 406.595 12.806 8.008 o
-3 3 6 181.471 192.478 10.118 28.428 o
-3 3 7 133.942 156.350 9.638 39.080 o
-3 3 8 529.399 498.213 16.386 5.323 o
-3 3 9 608.712 640.005 19.422 3.778 o
-3 3 10 32.367 28.959 7.665 110.859 o
-3 3 11 292.094 309.105 19.500 9.652 o
-3 3 12 66.774 88.186 8.436 72.451 o
-3 3 13 5.696 4.188 4.130 413.615 o
-3 3 14 32.158 32.324 6.428 149.183 o
-3 4 1 352.514 353.320 9.319 11.955 o
-3 4 2 192.787 181.854 6.621 35.603 o
-3 4 3 525.622 487.680 12.396 5.922 o
-3 4 4 363.888 334.041 10.077 11.615 o
-3 4 5 359.193 345.408 10.243 11.519 o
-3 4 6 640.814 611.972 15.262 3.949 o
-3 4 7 1187.760 1126.270 26.220 1.198 o
-3 4 8 30.505 32.950 4.963 227.643 o
-3 4 9 74.823 70.738 6.566 100.492 o
-3 4 10 141.584 161.625 9.938 36.294 o
-3 4 11 74.260 77.055 6.378 102.183 o
-3 4 12 63.197 63.904 6.209 118.555 o
-3 4 13 106.261 111.495 9.447 49.708 o
-3 5 1 72.219 80.076 4.648 139.625 o
-3 5 2 99.020 110.284 6.166 80.066 o
-3 5 3 476.215 442.736 10.704 7.250 o
-3 5 4 161.456 166.951 7.462 40.926 o
-3 5 5 164.491 179.998 9.298 33.507 o
-3 5 6 28.132 36.849 5.190 213.186 o
-3 5 7 157.055 200.846 10.284 30.433 o
-3 5 8 315.410 303.390 12.080 13.086 o
-3 5 9 275.024 308.342 13.050 14.024 o
-3 5 10 121.408 131.072 8.423 50.096 o
-3 5 11 16.198 17.767 6.735 151.745 o
-3 6 1 592.570 555.896 13.434 4.703 o
-3 6 2 28.012 25.254 3.579 386.833 o
-3 6 3 68.053 74.372 4.904 141.735 o
-3 6 4 371.477 393.712 10.556 10.252 o
-3 6 5 40.775 39.654 4.179 255.280 o
-3 6 6 227.022 236.748 8.765 23.589 o
-3 6 7 161.308 212.467 16.956 16.980 o
-3 6 8 31.125 30.052 3.952 318.349 o
-3 6 9 6.446 9.679 5.345 247.737 o
-3 7 1 18.241 17.240 5.039 255.122 o
-3 7 2 54.274 56.702 5.851 139.175 o
-3 7 3 62.566 57.959 6.078 124.729 o
-3 7 4 17.769 24.327 4.848 267.457 o
-3 7 5 38.832 46.994 6.390 139.679 o
-3 7 6 9.765 8.395 3.405 562.665 o
-2 -7 -3 29.444 26.239 18.207 21.779 o
-2 -7 -2 38.402 47.658 21.419 15.647 o
-2 -7 -1 33.902 41.233 21.848 15.122 o
-2 -7 0 24.566 38.341 21.955 15.062 o
-2 -6 -8 1.398 -3.641 8.735 96.376 o
-2 -6 -7 52.286 43.240 13.790 35.794 o
-2 -6 -6 61.284 47.528 14.514 31.988 o
-2 -6 -5 29.646 38.364 8.749 86.919 o
-2 -6 -4 132.601 207.876 31.701 6.567 o
-2 -6 -3 60.776 185.172 31.380 7.094 o
-2 -6 -2 119.648 168.250 29.773 7.551 o
-2 -6 -1 363.523 432.888 42.839 2.986 o
-2 -6 0 51.099 77.217 23.990 12.338 o
-2 -5 -10 44.388 39.508 8.087 94.609 o
-2 -5 -9 16.203 15.178 5.539 219.004 o
-2 -5 -8 279.317 293.028 19.174 10.268 o
-2 -5 -7 122.533 115.480 10.676 39.756 o
-2 -5 -6 11.360 9.675 5.937 198.810 o
-2 -5 -5 254.729 245.385 14.782 14.828 o
-2 -5 -4 182.431 212.438 29.928 6.921 o
-2 -5 -3 28.177 30.912 6.090 167.369 o
-2 -5 -2 350.903 372.914 35.128 4.140 o
-2 -5 -1 170.865 174.462 29.345 7.380 o
-2 -5 0 68.998 94.781 24.311 11.799 o
-2 -4 -12 155.796 142.580 11.466 30.730 o
-2 -4 -11 10.201 3.693 5.411 241.268 o
-2 -4 -10 30.033 32.450 6.214 159.546 o
-2 -4 -9 107.631 111.504 8.785 53.764 o
-2 -4 -8 12.890 9.188 3.939 420.998 o
-2 -4 -7 100.086 95.591 7.699 67.305 o
-2 -4 -6 257.458 264.266 13.601 15.332 o
-2 -4 -5 24.537 26.765 4.310 304.170 o
-2 -4 -4 565.385 560.258 15.880 4.717 o
-2 -4 -3 147.877 169.075 11.377 30.392 o
-2 -4 -2 76.503 94.788 10.727 48.474 o
-2 -4 -1 236.908 233.153 11.578 19.385 o
-2 -4 0 340.540 342.048 19.859 8.272 o
-2 -3 -13 19.125 18.405 7.140 134.602 o
-2 -3 -12 132.992 153.766 13.626 26.358 o
-2 -3 -11 16.419 18.531 6.357 168.581 o
-2 -3 -10 36.154 39.394 7.758 104.873 o
-2 -3 -9 219.987 250.156 17.419 13.679 o
-2 -3 -8 68.608 68.442 8.749 71.232 o
-2 -3 -7 11.668 13.341 4.146 381.720 o
-2 -3 -6 12.602 13.678 3.750 451.088 o
-2 -3 -5 14.065 14.119 3.564 483.717 o
-2 -3 -4 54.608 68.026 4.631 173.685 o
-2 -3 -3 253.977 249.348 8.370 21.046 o
-2 -3 -2 72.801 82.578 6.596 97.518 o
-2 -3 -1 45.547 38.513 3.282 314.461 o
-2 -3 0 128.020 125.836 7.008 57.481 o
-2 -2 -13 173.509 221.764 17.046 16.211 o
-2 -2 -12 94.723 82.946 16.005 24.582 o
-2 -2 -11 12.852 10.246 5.922 198.407 o
-2 -2 -10 575.087 588.268 22.267 3.923 o
-2 -2 -9 7.609 11.226 6.348 176.629 o
-2 -2 -8 162.845 170.459 17.587 16.872 o
-2 -2 -7 589.995 586.767 16.876 4.305 o
-2 -2 -6 536.937 555.336 14.438 5.164 o
-2 -2 -5 917.005 939.688 24.664 1.815 o
-2 -2 -4 35.367 31.948 3.298 373.897 o
-2 -2 -3 913.692 919.382 17.792 1.991 o
-2 -2 -2 49.291 49.810 3.526 261.880 o
-2 -2 -1 609.500 570.829 12.700 4.536 o
-2 -2 0 547.946 579.240 13.947 4.977 o
-2 -1 -14 109.033 111.266 13.858 29.145 o
-2 -1 -13 63.572 49.120 9.070 71.477 o
-2 -1 -12 14.416 5.166 6.695 157.569 o
-2 -1 -11 81.312 85.364 11.181 45.481 o
-2 -1 -10 17.252 7.146 5.767 206.068 o
-2 -1 -9 255.386 260.555 14.462 14.761 o
-2 -1 -8 180.060 176.663 9.386 31.315 o
-2 -1 -7 828.856 850.259 19.110 2.305 o
-2 -1 -6 69.759 83.203 5.243 126.525 o
-2 -1 -5 45.613 55.371 3.667 255.432 o
-2 -1 -4 31.293 25.257 3.285 414.328 o
-2 -1 -3 1511.220 1428.840 27.863 0.771 o
-2 -1 -2 869.673 793.839 17.659 2.303 o
-2 -1 -1 1349.540 1273.800 23.791 0.973 o
-2 -1 0 5400.670 5216.270 112.332 0.059 o
-2 0 1 5546.340 5244.850 164.372 0.051 o
-2 0 2 3495.690 3279.020 66.180 0.146 o
-2 0 3 20.216 16.447 3.626 435.613 o
-2 0 4 2007.970 1891.620 38.318 0.437 o
-2 0 5 63.798 52.978 4.602 172.138 o
-2 0 6 695.873 1013.520 48.183 1.494 o
-2 0 7 1072.030 1022.190 20.912 1.499 o
-2 0 8 190.278 186.785 8.972 30.249 o
-2 0 9 222.044 216.845 12.020 20.393 o
-2 0 10 217.076 199.151 11.874 21.597 o
-2 0 11 102.981 110.345 8.492 57.285 o
-2 0 12 83.130 78.806 10.637 49.320 o
-2 0 13 2.506 -2.004 3.623 551.782 o
-2 0 14 37.352 31.051 5.671 177.933 o
-2 0 15 94.775 95.058 10.281 48.263 o
-2 1 1 3830.410 3641.700 62.760 0.123 o
-2 1 2 933.807 805.233 17.311 2.101 o
-2 1 3 2607.940 2471.290 44.669 0.264 o
-2 1 4 912.374 898.319 19.354 1.990 o
-2 1 5 410.515 421.076 12.069 8.508 o
-2 1 6 179.886 199.660 13.130 22.237 o
-2 1 7 234.974 248.960 10.810 19.873 o
-2 1 8 227.560 207.572 9.539 23.855 o
-2 1 9 426.349 424.127 11.466 8.267 o
-2 1 10 122.038 123.626 11.959 33.963 o
-2 1 11 376.865 373.514 12.770 9.686 o
-2 1 12 41.096 44.664 5.598 169.031 o
-2 1 13 12.502 11.190 4.221 370.340 o
-2 1 14 92.160 117.643 11.299 40.987 o
-2 1 15 9.880 14.070 6.632 160.518 o
-2 2 1 2133.400 2030.440 34.017 0.396 o
-2 2 2 253.827 220.275 6.108 24.791 o
-2 2 3 647.701 623.042 13.854 3.946 o
-2 2 4 2082.890 2062.190 36.581 0.400 o
-2 2 5 503.763 459.728 11.930 6.483 o
-2 2 6 351.068 358.654 11.698 11.018 o
-2 2 7 407.307 395.076 12.187 8.844 o
-2 2 8 390.615 382.172 12.002 9.457 o
-2 2 9 8.204 9.586 3.549 527.459 o
-2 2 10 506.253 485.263 13.517 6.052 o
-2 2 11 557.232 578.743 17.889 4.511 o
-2 2 12 2.970 1.324 3.776 504.943 o
-2 2 13 152.791 162.992 11.005 31.252 o
-2 2 14 24.241 26.711 6.697 146.093 o
-2 2 15 99.130 106.798 13.954 29.734 o
-2 3 1 59.839 75.396 3.855 186.792 o
-2 3 2 661.652 621.173 11.945 3.956 o
-2 3 3 1002.690 906.891 16.799 1.806 o
-2 3 4 297.753 280.031 7.827 17.140 o
-2 3 5 323.832 299.279 9.189 14.378 o
-2 3 6 303.525 285.808 8.964 15.914 o
-2 3 7 30.452 33.878 4.024 306.733 o
-2 3 8 70.501 75.257 6.348 105.939 o
-2 3 9 988.768 994.988 21.538 1.668 o
-2 3 10 58.323 66.534 5.962 127.706 o
-2 3 11 49.242 42.372 5.154 179.661 o
-2 3 12 216.288 240.880 12.765 19.011 o
-2 3 13 38.728 29.291 5.849 169.030 o
-2 3 14 18.751 14.202 7.274 131.026 o
-2 4 1 805.951 811.610 15.303 2.557 o
-2 4 2 659.845 623.387 12.106 3.953 o
-2 4 3 417.060 395.284 9.248 9.306 o
-2 4 4 329.625 312.375 8.721 14.018 o
-2 4 5 474.782 434.519 12.245 7.099 o
-2 4 6 259.052 249.999 8.858 20.126 o
-2 4 7 180.869 180.304 8.934 32.078 o
-2 4 8 151.871 157.347 9.305 37.230 o
-2 4 9 3.804 3.745 3.295 646.845 o
-2 4 10 39.389 38.383 3.983 276.215 o
-2 4 11 64.867 55.122 5.867 129.468 o
-2 4 12 39.991 43.057 8.428 89.057 o
-2 4 13 96.125 122.868 14.156 28.714 o
-2 5 1 281.918 272.603 7.770 18.496 o
-2 5 2 111.408 121.448 4.888 82.279 o
-2 5 3 1692.430 1607.380 33.672 0.607 o
-2 5 4 861.549 822.380 16.599 2.310 o
-2 5 5 271.309 247.582 7.789 20.234 o
-2 5 6 668.559 680.609 15.111 3.547 o
-2 5 7 456.289 474.296 12.369 7.055 o
-2 5 8 97.157 116.490 8.059 61.539 o
-2 5 9 379.393 402.267 14.993 8.593 o
-2 5 10 78.092 107.564 10.735 47.119 o
-2 5 11 3.541 8.037 5.688 222.607 o
-2 6 1 379.091 369.005 12.704 9.708 o
-2 6 2 318.147 282.981 11.957 13.458 o
-2 6 3 25.209 22.881 3.880 360.667 o
-2 6 4 47.796 51.233 4.194 223.109 o
-2 6 5 232.370 246.719 7.683 23.924 o
-2 6 6 13.756 18.444 3.326 530.446 o
-2 6 7 88.995 89.079 6.430 88.402 o
-2 6 8 28.561 30.034 5.876 177.762 o
-2 6 9 1.527 0.688 4.674 334.604 o
-2 7 1 36.326 26.213 6.813 134.527 o
-2 7 2 9.810 14.553 3.820 445.936 o
-2 7 3 389.809 356.316 11.989 9.820 o
-2 7 4 91.924 93.754 7.257 75.493 o
-2 7 5 32.891 34.350 4.470 258.649 o
-2 7 6 46.369 50.235 6.842 119.567 o
-1 -7 -6 25.162 30.416 29.345 8.491 o
-1 -7 -5 40.914 82.679 32.129 7.008 o
-1 -7 -4 53.465 90.390 33.307 6.492 o
-1 -7 -3 259.195 316.045 51.300 2.481 o
-1 -7 -2 319.616 298.267 41.661 3.417 o
-1 -7 -1 8.518 20.456 17.136 24.898 o
-1 -7 0 100.196 65.222 22.919 12.992 o
-1 -6 -9 15.532 17.194 7.241 132.842 o
-1 -6 -8 32.062 39.447 11.090 55.825 o
-1 -6 -7 31.836 20.771 14.619 33.430 o
-1 -6 -6 281.649 247.976 21.905 9.222 o
-1 -6 -5 14.424 14.544 5.771 205.038 o
-1 -6 -4 75.131 53.870 22.491 13.834 o
-1 -6 -3 139.149 199.224 62.652 1.821 o
-1 -6 -2 91.145 107.947 18.244 19.311 o
-1 -6 -1 34.715 50.069 14.720 32.326 o
-1 -6 0 124.496 210.125 38.769 4.565 o
-1 -5 -11 62.875 72.785 10.156 57.338 o
-1 -5 -10 149.762 147.712 11.378 31.385 o
-1 -5 -9 11.983 7.901 4.856 290.613 o
-1 -5 -8 54.916 63.795 8.220 83.863 o
-1 -5 -7 191.136 187.727 13.339 21.514 o
-1 -5 -6 52.274 53.093 6.714 118.063 o
-1 -5 -5 383.111 329.646 29.023 5.230 o
-1 -5 -4 38.208 42.931 6.582 135.296 o
-1 -5 -3 237.552 301.321 24.319 8.324 o
-1 -5 -2 366.942 412.738 27.365 5.391 o
-1 -5 -1 1.729 4.365 8.058 112.817 o
-1 -5 0 106.067 126.417 18.660 17.881 o
-1 -4 -12 784.512 762.263 23.064 2.468 o
-1 -4 -11 25.566 29.954 6.421 155.250 o
-1 -4 -10 39.958 46.305 6.439 137.435 o
-1 -4 -9 164.571 188.201 10.710 29.212 o
-1 -4 -8 90.437 101.373 8.248 64.463 o
-1 -4 -7 283.297 267.493 10.473 16.524 o
-1 -4 -6 231.415 233.232 11.171 20.257 o
-1 -4 -5 145.461 153.799 8.442 41.990 o
-1 -4 -4 263.453 262.429 15.899 13.258 o
-1 -4 -3 144.647 164.357 13.175 26.157 o
-1 -4 -2 31.116 30.531 4.577 258.254 o
-1 -4 -1 187.568 251.865 58.850 2.012 o
-1 -4 0 312.299 353.433 22.717 7.584 o
-1 -3 -13 49.257 59.528 8.962 75.395 o
-1 -3 -12 41.691 51.364 9.715 68.298 o
-1 -3 -11 128.186 137.181 10.536 37.881 o
-1 -3 -10 297.555 290.578 13.325 13.290 o
-1 -3 -9 465.462 470.278 15.963 6.329 o
-1 -3 -8 485.474 474.857 14.861 6.207 o
-1 -3 -7 23.964 23.873 4.415 298.191 o
-1 -3 -6 385.485 396.718 11.321 9.598 o
-1 -3 -5 74.332 89.618 5.699 110.001 o
-1 -3 -4 64.097 67.934 5.134 143.973 o
-1 -3 -3 283.244 279.932 9.119 17.181 o
-1 -3 -2 1451.930 1473.170 46.325 0.693 o
-1 -3 -1 536.881 559.031 17.157 4.854 o
-1 -3 0 137.421 146.854 10.455 36.133 o
-1 -2 -14 9.866 16.520 8.004 111.348 o
-1 -2 -13 121.801 105.215 10.761 40.252 o
-1 -2 -12 358.595 375.386 23.646 6.566 o
-1 -2 -11 88.002 85.870 9.507 56.241 o
-1 -2 -10 12.248 21.332 5.870 197.640 o
-1 -2 -9 39.398 42.081 7.046 120.756 o
-1 -2 -8 457.894 488.771 14.373 6.578 o
-1 -2 -7 11.089 12.339 3.711 468.664 o
-1 -2 -6 83.320 116.684 6.853 78.778 o
-1 -2 -5 1383.770 1450.490 26.191 0.859 o
-1 -2 -4 174.860 168.964 6.630 40.461 o
-1 -2 -3 1323.740 1441.620 24.163 0.921 o
-1 -2 -2 739.834 736.576 17.340 2.921 o
-1 -2 -1 1135.390 1114.080 21.666 1.321 o
-1 -2 0 665.129 604.256 15.479 3.794 o
-1 -1 -14 67.602 69.348 10.679 52.365 o
-1 -1 -13 31.741 32.025 7.678 110.150 o
-1 -1 -12 29.237 39.401 7.764 107.537 o
-1 -1 -11 143.702 207.923 15.679 19.762 o
-1 -1 -10 264.335 259.195 22.312 9.212 o
-1 -1 -9 46.025 56.664 6.670 122.266 o
-1 -1 -8 478.058 497.181 14.358 6.233 o
-1 -1 -7 198.647 194.264 9.935 26.796 o
-1 -1 -6 536.349 544.931 12.983 5.378 o
-1 -1 -5 564.654 549.519 10.759 5.236 o
-1 -1 -4 3718.770 3676.510 50.706 0.130 o
-1 -1 -3 1520.690 1400.040 22.344 0.798 o
-1 -1 -1 1272.530 1201.650 21.642 1.098 o
-1 -1 0 1600.580 1514.600 33.161 0.674 o
-1 0 1 906.843 846.827 21.887 2.014 o
-1 0 2 42.910 30.097 2.711 409.717 o
-1 0 3 1214.850 1148.460 20.976 1.200 o
-1 0 4 451.046 406.500 9.361 8.332 o
-1 0 5 1193.760 1130.660 19.800 1.248 o
-1 0 6 675.890 627.998 13.233 3.766 o
-1 0 7 450.638 493.279 12.460 6.976 o
-1 0 8 648.853 652.182 15.398 3.747 o
-1 0 9 11.729 15.686 3.658 470.094 o
-1 0 10 1.353 1.720 2.986 808.364 o
-1 0 11 427.221 423.781 19.008 6.562 o
-1 0 12 463.486 504.421 17.802 5.826 o
-1 0 13 190.683 192.891 18.297 14.686 o
-1 0 14 129.997 113.780 13.764 27.742 o
-1 0 15 16.502 17.993 7.070 138.381 o
-1 1 1 2173.180 2067.450 41.215 0.372 o
-1 1 2 1107.290 1009.670 17.111 1.494 o
-1 1 3 5632.670 5086.790 78.398 0.060 o
-1 1 4 1639.090 1455.050 25.303 0.698 o
-1 1 5 362.392 318.758 8.840 12.414 o
-1 1 6 428.212 457.142 9.832 8.194 o
-1 1 7 265.509 255.134 8.262 19.979 o
-1 1 8 433.368 420.284 10.225 8.411 o
-1 1 9 226.858 245.626 12.986 17.983 o
-1 1 10 241.618 252.753 11.816 18.192 o
-1 1 11 119.049 95.636 7.739 60.374 o
-1 1 12 87.646 104.434 8.446 63.038 o
-1 1 13 261.087 254.741 29.763 6.243 o
-1 1 14 5.532 6.302 6.106 193.124 o
-1 1 15 104.111 148.881 16.236 22.072 o
-1 2 1 1021.040 964.792 14.508 1.732 o
-1 2 2 729.838 682.365 11.761 3.325 o
-1 2 3 806.826 757.973 12.930 2.725 o
-1 2 4 1110.650 1076.470 17.840 1.425 o
-1 2 5 1161.550 1110.160 18.858 1.314 o
-1 2 6 1682.330 1668.690 31.179 0.606 o
-1 2 7 412.313 420.389 10.527 8.830 o
-1 2 8 98.576 103.819 6.294 80.633 o
-1 2 9 120.187 134.223 9.575 43.839 o
-1 2 10 16.518 10.169 3.841 424.465 o
-1 2 11 15.754 24.632 5.410 223.413 o
-1 2 12 106.310 125.047 10.167 44.163 o
-1 2 13 403.733 461.046 23.409 5.675 o
-1 2 14 111.198 115.036 14.161 27.913 o
-1 3 1 387.613 371.598 7.525 10.926 o
-1 3 2 305.555 305.610 6.277 16.680 o
-1 3 3 1429.320 1330.500 20.973 0.896 o
-1 3 4 1000.850 995.376 17.657 1.702 o
-1 3 5 156.861 171.864 6.752 43.871 o
-1 3 6 120.428 131.205 7.970 53.015 o
-1 3 7 323.668 296.897 8.968 14.558 o
-1 3 8 88.302 93.277 5.651 98.628 o
-1 3 9 110.142 118.385 7.019 65.176 o
-1 3 10 9.813 11.548 3.740 469.001 o
-1 3 11 26.116 31.112 6.756 141.354 o
-1 3 12 132.956 139.858 16.773 19.931 o
-1 3 13 26.804 36.300 8.573 91.235 o
-1 3 14 25.261 22.062 7.706 113.881 o
-1 4 1 45.346 38.356 4.942 199.105 o
-1 4 2 138.016 124.964 3.903 72.544 o
-1 4 3 248.523 237.906 5.549 24.941 o
-1 4 4 137.913 135.296 5.912 58.812 o
-1 4 5 1373.040 1323.940 22.979 0.935 o
-1 4 6 468.503 431.335 9.797 7.640 o
-1 4 7 623.374 580.239 18.616 3.941 o
-1 4 8 294.961 296.218 14.404 12.601 o
-1 4 9 336.662 351.739 14.755 10.293 o
-1 4 10 235.186 221.454 20.567 11.175 o
-1 4 11 289.549 357.000 19.279 9.320 o
-1 4 12 1.156 6.900 5.701 223.692 o
-1 4 13 129.857 136.283 18.028 17.990 o
-1 5 1 71.479 60.008 7.213 94.068 o
-1 5 2 48.696 52.465 4.202 219.209 o
-1 5 3 705.503 670.717 13.358 3.437 o
-1 5 4 716.550 657.113 12.350 3.454 o
-1 5 5 42.487 42.570 3.609 290.482 o
-1 5 6 247.756 243.517 9.444 20.660 o
-1 5 7 100.103 108.394 7.027 71.207 o
-1 5 8 53.515 63.712 6.718 113.591 o
-1 5 9 101.294 121.380 11.264 39.642 o
-1 5 10 53.598 62.360 8.548 79.571 o
-1 5 11 2.748 -5.706 5.181 271.972 o
-1 6 1 198.327 193.967 17.342 15.460 o
-1 6 2 107.481 111.903 7.404 64.233 o
-1 6 3 0.698 0.902 2.546 1118.940 o
-1 6 4 29.953 27.768 3.382 400.285 o
-1 6 5 226.123 219.243 7.234 26.729 o
-1 6 6 95.140 100.943 7.000 75.291 o
-1 6 7 41.518 33.027 5.391 185.473 o
-1 6 8 146.955 164.616 11.134 31.465 o
-1 6 9 17.566 17.874 5.735 202.863 o
-1 7 1 100.091 99.233 14.070 29.550 o
-1 7 2 29.234 32.167 6.524 147.665 o
-1 7 3 61.106 75.643 23.187 13.086 o
-1 7 4 332.560 331.584 16.734 9.796 o
-1 7 5 2.892 7.574 4.185 405.881 o
-1 7 6 18.088 20.361 5.339 228.525 o
0 -7 -6 49.718 66.829 30.844 7.591 o
0 -7 -5 27.196 66.829 29.987 8.087 o
0 -7 -4 181.937 250.394 46.909 3.082 o
0 -7 -3 192.275 345.925 56.762 2.114 o
0 -7 -2 23.115 6.212 15.850 28.926 o
0 -7 -1 90.228 127.232 33.629 6.217 o
0 -6 -9 2.242 2.614 6.663 164.691 o
0 -6 -8 38.498 23.454 11.478 52.502 o
0 -6 -7 16.245 8.027 8.839 91.463 o
0 -6 -6 197.068 189.888 29.813 6.942 o
0 -6 -5 94.295 125.411 35.021 5.744 o
0 -6 -4 104.145 136.442 35.771 5.474 o
0 -6 -3 274.653 413.611 58.047 1.932 o
0 -6 -2 66.929 83.643 25.489 10.843 o
0 -6 -1 66.656 101.697 19.230 18.254 o
0 -6 0 496.143 563.119 51.193 1.973 o
0 -5 -11 13.458 19.544 7.005 141.835 o
0 -5 -10 101.056 119.580 11.096 40.625 o
0 -5 -9 83.213 77.260 9.059 62.467 o
0 -5 -8 29.829 31.376 7.614 112.711 o
0 -5 -7 34.249 40.299 7.749 105.679 o
0 -5 -6 6.665 6.945 4.264 383.585 o
0 -5 -5 236.604 249.447 31.171 5.998 o
0 -5 -4 257.344 270.523 44.553 3.224 o
0 -5 -3 121.322 138.691 29.987 7.530 o
0 -5 -2 593.657 642.893 35.771 2.624 o
0 -5 -1 168.169 239.320 25.630 8.934 o
0 -4 -12 109.108 111.609 10.076 45.367 o
0 -4 -11 173.552 167.757 13.772 22.601 o
0 -4 -10 8.835 15.259 5.020 272.401 o
0 -4 -9 75.150 84.284 6.819 91.992 o
0 -4 -8 43.818 39.599 6.033 151.296 o
0 -4 -7 198.609 224.299 10.978 23.480 o
0 -4 -6 792.030 806.033 20.337 2.465 o
0 -4 -5 389.592 396.703 18.451 7.452 o
0 -4 -4 7.711 3.195 3.740 493.889 o
0 -4 -3 103.945 107.308 8.274 59.125 o
0 -4 -2 188.117 208.994 26.774 8.279 o
0 -4 -1 788.976 869.728 40.700 1.691 o
0 -4 0 672.793 744.649 51.621 1.586 o
0 -3 -13 131.180 186.791 13.753 24.952 o
0 -3 -12 95.642 92.896 10.329 47.996 o
0 -3 -11 341.722 382.233 15.100 9.636 o
0 -3 -10 829.225 752.974 18.927 2.473 o
0 -3 -9 69.580 76.228 7.856 81.167 o
0 -3 -8 320.967 320.390 10.591 13.310 o
0 -3 -7 524.792 503.441 15.972 5.397 o
0 -3 -6 526.779 549.336 13.622 5.394 o
0 -3 -5 482.002 470.389 11.714 6.768 o
0 -3 -4 118.914 146.541 6.950 57.428 o
0 -3 -3 227.741 233.248 8.915 23.488 o
0 -3 -2 1675.840 1701.080 40.104 0.572 o
0 -3 -1 696.226 768.164 34.502 2.230 o
0 -2 -14 16.070 15.045 7.131 136.964 o
0 -2 -13 2.749 10.864 6.927 150.970 o
0 -2 -12 61.524 67.974 7.532 91.533 o
0 -2 -11 20.963 18.242 4.683 283.384 o
0 -2 -10 53.258 73.158 7.940 87.174 o
0 -2 -9 306.039 317.370 14.085 12.049 o
0 -2 -8 31.287 38.614 5.223 205.077 o
0 -2 -7 163.470 169.477 10.324 31.483 o
0 -2 -6 377.241 363.327 10.656 10.502 o
0 -2 -5 238.778 230.764 7.085 24.802 o
0 -2 -4 63.450 91.627 4.738 141.106 o
0 -2 -3 313.349 348.411 7.932 14.291 o
0 -2 -2 301.657 276.457 7.292 17.328 o
0 -2 -1 2287.210 2234.250 55.942 0.313 o
0 -2 0 4340.740 4166.740 204.770 0.065 o
0 -1 -15 330.559 263.974 23.007 7.847 o
0 -1 -14 29.821 29.998 8.453 93.633 o
0 -1 -13 1.034 -2.802 5.712 225.096 o
0 -1 -12 14.995 13.868 5.466 226.430 o
0 -1 -11 54.914 56.671 8.120 86.811 o
0 -1 -10 494.646 494.978 19.766 5.235 o
0 -1 -9 97.973 87.193 6.607 81.725 o
0 -1 -8 208.273 231.212 14.026 18.167 o
0 -1 -7 985.150 974.385 21.097 1.703 o
0 -1 -6 1398.340 1458.870 28.346 0.834 o
0 -1 -5 164.569 189.470 7.887 36.782 o
0 -1 -4 1748.910 1690.770 30.131 0.576 o
0 -1 -3 1464.340 1391.350 23.459 0.835 o
0 -1 -2 2103.740 1979.700 31.398 0.413 o
0 -1 -1 337.559 309.567 6.512 14.631 o
0 0 1 513.692 404.142 23.996 4.835 o
0 0 2 1177.170 997.433 14.955 1.408 o
0 0 3 4484.430 4336.470 58.504 0.091 o
0 0 4 1603.110 1563.980 24.014 0.693 o
0 0 5 89.851 85.174 4.056 127.362 o
0 0 6 447.130 431.174 9.174 8.180 o
0 0 7 190.943 189.212 9.861 28.086 o
0 0 8 14.091 10.540 2.769 742.402 o
0 0 9 54.590 63.199 5.237 155.233 o
0 0 10 3.951 5.690 3.915 461.126 o
0 0 11 359.654 375.145 32.828 4.485 o
0 0 12 4.245 7.235 5.143 270.695 o
0 0 13 294.725 408.302 32.231 4.872 o
0 0 14 62.850 46.346 10.648 55.233 o
0 0 15 60.920 68.251 13.753 34.629 o
0 1 1 324.107 289.659 5.298 16.437 o
0 1 2 2080.090 1894.370 27.400 0.436 o
0 1 3 1465.540 1355.720 20.813 0.859 o
0 1 4 1715.410 1616.550 23.908 0.623 o
0 1 5 165.880 187.254 7.252 38.596 o
0 1 6 1397.760 1442.420 23.911 0.863 o
0 1 7 961.126 936.183 17.270 1.861 o
0 1 8 209.241 213.870 9.680 25.121 o
0 1 9 98.773 92.559 6.483 81.363 o
0 1 10 490.804 494.849 17.102 5.673 o
0 1 11 53.822 52.156 8.900 76.001 o
0 1 12 13.787 18.005 6.949 144.171 o
0 1 13 1.289 8.584 6.452 174.719 o
0 1 14 28.848 25.021 8.545 92.740 o
0 1 15 328.916 351.507 42.723 3.190 o
0 2 0 4350.290 3926.570 110.301 0.090 o
0 2 1 2288.420 2064.710 30.760 0.362 o
0 2 2 310.381 279.933 5.772 17.445 o
0 2 3 305.958 329.219 7.003 15.609 o
0 2 4 62.719 71.395 3.761 188.419 o
0 2 5 238.451 224.730 6.063 26.384 o
0 2 6 388.489 354.595 8.352 10.968 o
0 2 7 165.285 170.846 7.372 40.013 o
0 2 8 28.606 33.925 4.023 312.614 o
0 2 9 315.305 315.453 14.448 11.584 o
0 2 10 53.127 56.917 7.893 91.386 o
0 2 11 23.602 10.863 4.284 331.409 o
0 2 12 63.269 40.058 8.502 80.750 o
0 2 13 2.692 -1.476 6.416 177.881 o
0 2 14 14.248 12.637 7.190 136.054 o
0 3 1 716.331 697.949 13.321 3.298 o
0 3 2 1690.920 1612.540 23.128 0.638 o
0 3 3 226.912 217.143 4.910 29.820 o
0 3 4 125.486 144.886 4.960 67.630 o
0 3 5 480.968 458.151 11.075 6.979 o
0 3 6 522.428 520.915 12.422 5.747 o
0 3 7 511.562 485.755 14.107 5.901 o
0 3 8 323.718 344.321 13.281 11.442 o
0 3 9 71.515 65.559 6.386 107.864 o
0 3 10 823.342 761.725 21.071 2.409 o
0 3 11 337.575 362.752 18.490 8.647 o
0 3 12 97.034 96.740 11.072 42.998 o
0 3 13 130.851 125.686 12.575 30.789 o
0 4 0 677.690 666.227 41.468 2.060 o
0 4 1 792.416 712.658 16.545 2.773 o
0 4 2 193.021 197.049 6.265 34.948 o
0 4 3 97.221 103.229 3.995 110.443 o
0 4 4 8.201 9.399 2.320 1093.070 o
0 4 5 390.724 387.669 9.772 10.004 o
0 4 6 794.507 762.619 17.316 2.636 o
0 4 7 199.871 230.532 10.946 23.156 o
0 4 8 44.848 47.653 7.043 116.029 o
0 4 9 69.883 79.013 9.882 57.778 o
0 4 10 8.946 12.080 4.986 278.041 o
0 4 11 180.191 200.482 12.694 22.966 o
0 4 12 105.459 133.325 13.602 29.384 o
0 5 1 170.221 158.569 9.029 35.053 o
0 5 2 591.310 546.905 13.086 4.785 o
0 5 3 121.309 126.226 5.866 67.789 o
0 5 4 256.253 245.527 7.340 22.033 o
0 5 5 237.788 222.263 8.101 24.103 o
0 5 6 6.176 9.962 3.678 502.133 o
0 5 7 32.148 38.177 5.331 197.924 o
0 5 8 28.875 30.535 5.113 222.013 o
0 5 9 83.317 81.804 8.001 72.882 o
0 5 10 100.299 99.515 9.877 49.422 o
0 5 11 13.693 15.059 6.385 170.076 o
0 6 0 486.813 520.640 27.429 4.133 o
0 6 1 66.651 54.502 11.346 48.515 o
0 6 2 64.353 77.146 9.475 63.131 o
0 6 3 269.457 259.413 8.574 19.242 o
0 6 4 101.762 102.911 6.655 75.404 o
0 6 5 95.389 107.106 7.994 64.214 o
0 6 6 199.461 203.814 9.848 26.361 o
0 6 7 16.796 16.497 4.370 330.890 o
0 6 8 38.884 23.430 5.878 170.533 o
0 6 9 2.023 7.343 5.677 224.857 o
0 7 1 88.616 66.936 17.564 21.381 o
0 7 2 21.074 11.438 6.772 149.294 o
0 7 3 192.355 184.827 18.847 14.181 o
0 7 4 184.937 186.614 13.443 21.792 o
0 7 5 26.764 35.211 5.796 181.040 o
0 7 6 50.332 58.496 7.247 105.072 o
1 -7 -6 16.598 38.341 26.025 10.791 o
1 -7 -5 2.738 -5.997 18.421 21.688 o
1 -7 -4 331.795 313.689 51.086 2.404 o
1 -7 -3 59.507 78.181 30.951 7.492 o
1 -7 -2 29.596 36.092 24.418 12.190 o
1 -7 -1 105.620 68.007 25.811 10.350 o
1 -6 -9 16.436 16.399 7.365 128.453 o
1 -6 -8 148.722 106.396 26.399 9.390 o
1 -6 -7 41.016 42.466 14.565 32.874 o
1 -6 -6 94.585 98.013 10.762 45.054 o
1 -6 -5 227.669 184.101 37.377 4.601 o
1 -6 -4 30.106 22.705 19.920 18.264 o
1 -6 -3 0.358 -12.959 12.102 50.274 o
1 -6 -2 106.222 123.483 30.844 7.262 o
1 -6 -1 197.866 252.750 39.947 4.080 o
1 -5 -11 2.765 0.012 4.976 294.520 o
1 -5 -10 52.443 62.108 7.536 97.171 o
1 -5 -9 101.103 104.219 8.412 59.321 o
1 -5 -8 53.297 63.060 9.822 63.506 o
1 -5 -7 101.898 124.340 12.552 33.814 o
1 -5 -6 248.335 242.316 13.581 16.304 o
1 -5 -5 41.944 42.399 7.117 117.272 o
1 -5 -4 718.342 724.488 39.859 1.989 o
1 -5 -3 706.225 744.221 60.189 1.286 o
1 -5 -2 49.462 31.808 16.172 26.844 o
1 -5 -1 77.490 75.611 22.705 13.437 o
1 -4 -13 130.172 114.358 10.920 37.649 o
1 -4 -12 1.428 10.862 5.551 234.102 o
1 -4 -11 287.605 313.351 12.549 13.730 o
1 -4 -10 229.920 194.060 16.262 15.445 o
1 -4 -9 332.369 337.894 11.758 11.968 o
1 -4 -8 294.759 276.021 14.922 12.629 o
1 -4 -7 615.985 586.371 18.110 4.011 o
1 -4 -6 471.866 436.472 12.499 7.089 o
1 -4 -5 1376.820 1414.040 37.752 0.807 o
1 -4 -4 135.393 140.010 9.380 41.348 o
1 -4 -3 253.427 239.672 10.788 18.942 o
1 -4 -2 142.776 150.846 16.217 20.256 o
1 -4 -1 44.255 36.376 7.200 115.476 o
1 -3 -14 24.636 34.596 7.569 115.406 o
1 -3 -13 28.321 26.650 7.206 126.147 o
1 -3 -12 127.781 134.198 11.966 32.708 o
1 -3 -11 26.330 27.281 5.649 193.843 o
1 -3 -10 11.740 6.726 3.951 426.718 o
1 -3 -9 103.300 126.741 9.351 49.297 o
1 -3 -8 88.554 109.318 7.034 76.014 o
1 -3 -7 311.280 287.242 9.449 15.165 o
1 -3 -6 127.613 147.614 6.622 56.283 o
1 -3 -5 156.594 167.321 8.437 38.532 o
1 -3 -4 1001.800 1059.260 21.998 1.575 o
1 -3 -3 1418.210 1415.690 31.744 0.817 o
1 -3 -2 302.563 322.249 10.632 14.052 o
1 -3 -1 374.557 369.011 14.026 9.384 o
1 -2 -14 115.609 110.354 9.420 47.997 o
1 -2 -13 404.345 465.658 23.862 5.554 o
1 -2 -12 108.453 111.064 9.107 51.453 o
1 -2 -11 18.301 21.055 4.685 285.731 o
1 -2 -10 17.554 22.342 5.571 211.370 o
1 -2 -9 121.560 158.690 12.820 29.345 o
1 -2 -8 103.963 109.413 7.207 67.736 o
1 -2 -7 417.489 422.754 12.335 8.277 o
1 -2 -6 1691.450 1698.550 30.612 0.597 o
1 -2 -5 1178.710 1139.200 22.380 1.239 o
1 -2 -4 1119.200 1143.470 20.555 1.335 o
1 -2 -3 822.154 812.104 15.005 2.504 o
1 -2 -2 727.619 700.510 16.308 3.109 o
1 -2 -1 1024.910 995.910 19.837 1.622 o
1 -1 -15 103.224 116.802 23.731 11.844 o
1 -1 -14 5.196 13.621 6.077 192.940 o
1 -1 -13 265.608 323.260 18.607 10.551 o
1 -1 -12 85.556 93.405 11.017 45.280 o
1 -1 -11 119.398 127.125 12.420 32.383 o
1 -1 -10 249.362 274.039 16.944 12.744 o
1 -1 -9 227.165 245.333 17.074 13.827 o
1 -1 -8 432.904 448.670 12.025 7.771 o
1 -1 -7 269.655 251.476 8.388 19.687 o
1 -1 -6 437.570 478.006 11.857 7.439 o
1 -1 -5 359.534 314.805 8.233 12.835 o
1 -1 -4 1628.520 1467.180 24.141 0.705 o
1 -1 -3 5628.910 5123.320 88.185 0.059 o
1 -1 -2 1103.900 1008.190 16.204 1.510 o
1 -1 -1 2158.770 2103.820 46.315 0.363 o
1 0 0 1459.620 1324.700 32.651 0.814 o
1 0 1 1666.350 1512.790 26.812 0.664 o
1 0 2 2400.510 2142.920 38.069 0.325 o
1 0 3 145.297 140.439 7.325 48.445 o
1 0 4 156.061 159.413 5.441 50.624 o
1 0 5 635.464 611.071 12.335 4.173 o
1 0 6 365.508 354.971 9.013 11.557 o
1 0 7 173.930 155.184 8.414 36.588 o
1 0 8 21.739 12.638 3.253 515.990 o
1 0 9 10.846 10.939 3.894 433.831 o
1 0 10 148.045 156.813 13.658 25.034 o
1 0 11 570.788 594.863 27.784 3.425 o
1 0 12 404.407 463.585 25.341 5.274 o
1 0 13 131.681 136.348 13.124 28.542 o
1 0 14 25.669 16.755 7.875 110.165 o
1 1 0 1622.880 1532.750 26.667 0.682 o
1 1 1 1263.770 1125.060 20.507 1.159 o
1 1 2 12019.900 10709.800 510.855 0.009 o
1 1 3 1528.010 1369.690 24.659 0.794 o
1 1 4 3700.260 3623.400 54.988 0.131 o
1 1 5 547.814 517.079 11.463 5.557 o
1 1 6 541.943 518.026 12.378 5.531 o
1 1 7 192.966 203.435 11.727 23.571 o
1 1 8 469.046 471.008 13.138 6.748 o
1 1 9 47.635 42.221 5.522 165.950 o
1 1 10 266.254 294.375 15.953 12.588 o
1 1 11 136.193 134.984 14.731 24.085 o
1 1 12 29.628 28.981 7.734 110.188 o
1 1 13 34.379 40.185 9.126 79.234 o
1 1 14 66.420 52.164 9.789 62.239 o
1 2 0 671.348 576.416 12.188 4.038 o
1 2 1 1158.610 1093.250 17.973 1.338 o
1 2 2 738.561 694.010 12.284 3.225 o
1 2 3 1322.570 1381.330 25.118 0.941 o
1 2 4 168.847 179.128 8.129 36.238 o
1 2 5 1382.360 1423.240 24.838 0.878 o
1 2 6 77.193 102.241 6.174 95.286 o
1 2 7 9.451 13.437 3.433 542.483 o
1 2 8 455.476 440.039 13.431 7.169 o
1 2 9 35.265 43.659 6.573 137.427 o
1 2 10 11.151 10.882 6.585 162.870 o
1 2 11 88.114 77.417 8.930 62.342 o
1 2 12 357.476 306.638 26.301 6.208 o
1 2 13 118.883 123.295 16.662 21.099 o
1 2 14 9.289 12.366 7.737 119.628 o
1 3 0 142.983 134.014 5.072 61.603 o
1 3 1 543.443 537.278 10.243 5.599 o
1 3 2 1456.790 1369.250 22.991 0.851 o
1 3 3 287.010 287.963 7.161 18.009 o
1 3 4 62.337 63.242 4.758 161.083 o
1 3 5 71.861 74.690 5.078 132.687 o
1 3 6 381.559 377.033 10.857 10.111 o
1 3 7 24.528 23.986 4.878 252.786 o
1 3 8 493.468 480.078 16.375 5.838 o
1 3 9 465.108 441.392 18.374 6.088 o
1 3 10 305.437 285.913 13.970 12.680 o
1 3 11 129.424 124.152 10.218 40.062 o
1 3 12 40.713 26.160 7.538 111.082 o
1 3 13 49.920 53.085 9.105 74.113 o
1 4 0 320.579 311.049 11.163 13.223 o
1 4 1 188.690 176.140 6.431 37.376 o
1 4 2 30.679 27.634 2.518 547.338 o
1 4 3 152.496 156.684 6.304 48.703 o
1 4 4 259.249 247.017 8.511 20.568 o
1 4 5 145.329 153.193 7.591 45.639 o
1 4 6 232.185 226.398 12.222 19.142 o
1 4 7 288.028 280.643 12.377 14.535 o
1 4 8 91.114 105.574 10.620 45.856 o
1 4 9 163.303 187.346 11.434 27.637 o
1 4 10 42.685 32.128 6.490 139.022 o
1 4 11 24.927 21.658 5.937 182.160 o
1 4 12 783.352 803.433 29.015 2.183 o
1 5 0 106.094 100.477 5.951 81.173 o
1 5 1 1.974 2.783 3.102 742.113 o
1 5 2 365.268 335.325 11.614 10.971 o
1 5 3 239.622 234.904 9.040 22.163 o
1 5 4 36.046 39.786 4.511 242.227 o
1 5 5 372.439 346.218 10.727 10.892 o
1 5 6 52.224 52.277 5.702 148.353 o
1 5 7 192.832 220.857 11.643 23.008 o
1 5 8 55.985 61.145 7.335 99.581 o
1 5 9 12.330 4.837 4.486 339.020 o
1 5 10 151.135 138.539 10.595 34.302 o
1 5 11 62.510 66.656 9.395 65.677 o
1 6 0 125.106 111.561 9.102 47.654 o
1 6 1 31.977 14.741 6.353 159.036 o
1 6 2 91.513 69.300 10.828 47.426 o
1 6 3 138.570 134.617 7.538 49.985 o
1 6 4 74.499 80.578 6.477 99.130 o
1 6 5 14.541 11.484 3.584 483.373 o
1 6 6 277.993 278.593 10.611 16.404 o
1 6 7 30.837 25.944 5.629 190.578 o
1 6 8 32.634 34.947 5.860 171.894 o
1 6 9 14.378 21.491 5.754 202.959 o
1 7 0 101.217 91.909 14.240 29.165 o
1 7 1 9.129 6.360 5.197 260.274 o
1 7 2 315.141 315.479 16.150 10.711 o
1 7 3 263.954 245.787 14.465 14.710 o
1 7 4 52.503 52.434 5.903 141.350 o
1 7 5 38.023 34.659 5.630 177.052 o
1 7 6 24.733 19.587 5.713 196.040 o
2 -7 -6 43.794 37.484 24.739 11.802 o
2 -7 -5 31.840 32.772 24.418 12.187 o
2 -7 -4 89.708 77.860 28.488 8.655 o
2 -7 -2 9.816 16.921 18.528 21.323 o
2 -7 -1 35.105 28.381 20.456 17.258 o
2 -6 -9 1.397 2.462 6.019 202.005 o
2 -6 -8 30.044 23.647 10.949 58.265 o
2 -6 -7 88.677 97.879 13.724 31.664 o
2 -6 -6 13.830 6.971 5.330 242.585 o
2 -6 -5 236.486 281.791 44.660 3.241 o
2 -6 -4 44.258 37.698 21.955 14.903 o
2 -6 -3 24.952 56.333 24.739 11.853 o
2 -6 -2 328.977 339.392 49.051 2.559 o
2 -6 -1 376.723 399.581 44.231 2.854 o
2 -5 -11 3.763 2.458 4.965 293.367 o
2 -5 -10 78.100 88.974 8.302 70.055 o
2 -5 -9 384.930 405.533 14.777 8.507 o
2 -5 -8 94.041 97.296 21.611 14.324 o
2 -5 -7 452.704 454.495 18.274 6.180 o
2 -5 -6 673.144 687.777 30.897 2.601 o
2 -5 -5 266.513 255.237 15.120 13.882 o
2 -5 -4 863.554 930.607 46.919 1.371 o
2 -5 -3 1686.950 1783.920 111.489 0.305 o
2 -5 -2 109.488 106.990 26.132 9.920 o
2 -5 -1 289.073 309.699 21.818 8.620 o
2 -4 -13 98.205 109.410 10.541 44.821 o
2 -4 -12 38.914 30.630 6.133 156.021 o
2 -4 -11 64.288 70.050 7.316 93.397 o
2 -4 -10 35.481 38.904 5.299 194.506 o
2 -4 -9 3.953 7.892 3.689 512.387 o
2 -4 -8 147.464 137.849 7.944 45.408 o
2 -4 -7 186.924 186.450 9.239 30.108 o
2 -4 -6 259.982 275.562 13.244 15.261 o
2 -4 -5 471.444 446.929 15.382 6.511 o
2 -4 -4 323.381 310.273 11.621 12.885 o
2 -4 -3 416.331 406.603 11.094 8.769 o
2 -4 -2 654.626 673.067 26.867 2.938 o
2 -4 -1 793.847 862.595 31.520 1.992 o
2 -3 -14 19.481 18.242 6.414 163.931 o
2 -3 -13 39.382 43.790 7.720 103.466 o
2 -3 -12 216.805 282.508 23.820 8.989 o
2 -3 -11 46.486 42.017 6.290 138.830 o
2 -3 -10 58.147 66.325 7.393 96.053 o
2 -3 -9 996.962 991.767 24.390 1.608 o
2 -3 -8 70.251 86.162 6.626 97.467 o
2 -3 -7 28.870 35.004 4.237 288.529 o
2 -3 -6 295.786 279.212 8.799 16.660 o
2 -3 -5 330.573 317.592 8.697 13.863 o
2 -3 -4 304.322 298.691 8.336 15.879 o
2 -3 -3 992.653 957.039 28.891 1.564 o
2 -3 -2 652.537 646.131 16.404 3.683 o
2 -3 -1 56.687 71.828 4.099 187.227 o
2 -2 -15 100.323 139.721 20.538 15.150 o
2 -2 -14 24.288 24.101 6.290 164.152 o
2 -2 -13 145.723 126.121 10.529 36.152 o
2 -2 -12 2.657 1.201 4.709 327.879 o
2 -2 -11 562.631 572.785 19.126 4.369 o
2 -2 -10 491.004 478.325 15.071 6.078 o
2 -2 -9 8.012 7.031 3.859 458.026 o
2 -2 -8 398.034 396.956 11.213 9.300 o
2 -2 -7 421.649 433.200 11.320 8.302 o
2 -2 -6 350.709 358.339 9.503 11.862 o
2 -2 -5 500.914 456.721 10.879 6.691 o
2 -2 -4 2117.930 2159.590 34.120 0.385 o
2 -2 -3 648.038 639.998 11.847 3.992 o
2 -2 -2 242.718 204.957 6.343 26.745 o
2 -2 -1 2137.930 2051.490 38.990 0.385 o
2 -1 -15 11.062 12.175 6.045 191.422 o
2 -1 -14 94.388 104.369 9.810 50.578 o
2 -1 -13 12.287 5.197 4.605 322.703 o
2 -1 -12 39.047 33.545 5.974 161.094 o
2 -1 -11 380.005 433.088 19.497 7.038 o
2 -1 -10 124.410 124.564 9.635 43.652 o
2 -1 -9 421.729 417.762 11.963 8.325 o
2 -1 -8 233.968 235.643 11.502 19.590 o
2 -1 -7 238.102 234.182 8.829 22.588 o
2 -1 -6 187.226 210.230 7.880 31.415 o
2 -1 -5 416.254 441.444 10.166 8.570 o
2 -1 -4 923.390 924.885 17.426 1.965 o
2 -1 -3 2632.090 2527.990 42.832 0.259 o
2 -1 -2 922.420 861.708 16.114 2.077 o
2 -1 -1 3806.610 3637.980 72.344 0.122 o
2 0 0 2099.370 1952.480 34.663 0.413 o
2 0 1 6598.600 6140.950 209.694 0.036 o
2 0 2 48.800 39.752 4.344 224.969 o
2 0 3 4.772 4.250 3.173 686.970 o
2 0 4 146.893 121.686 7.109 51.667 o
2 0 5 81.332 106.839 9.001 59.556 o
2 0 6 47.022 49.499 4.504 209.469 o
2 0 7 856.603 843.570 18.590 2.242 o
2 0 8 245.479 259.587 12.444 17.125 o
2 0 9 262.798 244.982 10.870 18.078 o
2 0 10 238.317 253.203 20.410 10.868 o
2 0 11 32.636 20.436 5.124 223.279 o
2 0 12 350.440 339.143 35.001 4.240 o
2 0 13 31.771 19.669 7.516 117.016 o
2 0 14 3.270 7.669 7.113 143.638 o
2 1 0 5335.100 5016.820 121.032 0.060 o
2 1 1 1358.760 1242.460 24.918 0.972 o
2 1 2 888.662 811.110 15.854 2.258 o
2 1 3 1495.920 1382.080 24.104 0.814 o
2 1 4 30.601 32.682 3.630 352.599 o
2 1 5 46.029 56.329 4.657 197.063 o
2 1 6 75.213 91.308 5.995 103.335 o
2 1 7 828.650 792.953 17.788 2.439 o
2 1 8 178.912 187.334 17.330 16.305 o
2 1 9 262.449 256.540 19.342 10.974 o
2 1 10 17.041 15.217 4.944 267.412 o
2 1 11 78.978 67.410 8.568 70.309 o
2 1 12 14.836 11.074 4.987 270.009 o
2 1 13 62.611 62.396 9.932 60.530 o
2 1 14 108.712 105.458 16.686 21.856 o
2 2 0 550.258 572.323 11.175 5.235 o
2 2 1 612.141 538.518 12.599 4.666 o
2 2 2 53.345 55.733 3.921 219.638 o
2 2 3 920.647 894.142 18.004 2.001 o
2 2 4 32.071 31.146 3.887 320.317 o
2 2 5 928.648 853.699 18.853 2.016 o
2 2 6 533.169 507.040 14.068 5.513 o
2 2 7 588.539 581.466 15.065 4.491 o
2 2 8 167.844 166.178 12.661 25.375 o
2 2 9 6.607 9.960 5.264 254.832 o
2 2 10 569.992 334.791 23.543 4.728 o
2 2 11 13.355 18.456 5.380 232.304 o
2 2 12 96.620 100.429 9.694 51.317 o
2 2 13 169.998 165.214 17.168 17.277 o
2 3 0 136.669 132.664 4.563 67.526 o
2 3 1 46.105 45.533 3.262 299.774 o
2 3 2 77.566 87.579 4.554 130.774 o
2 3 3 243.701 227.937 7.014 24.503 o
2 3 4 54.261 54.622 5.216 161.869 o
2 3 5 16.182 12.396 3.449 503.739 o
2 3 6 11.496 9.782 3.458 534.483 o
2 3 7 11.751 12.984 4.809 292.126 o
2 3 8 65.350 56.355 7.466 93.644 o
2 3 9 219.124 207.471 21.798 10.790 o
2 3 10 36.328 37.718 6.348 146.870 o
2 3 11 16.862 25.736 6.451 161.473 o
2 3 12 129.560 128.304 12.141 32.230 o
2 3 13 19.511 19.193 6.798 147.037 o
2 4 0 342.081 321.151 8.209 13.465 o
2 4 1 245.102 227.207 5.573 25.951 o
2 4 2 75.086 77.183 4.694 136.764 o
2 4 3 149.909 155.830 9.016 38.735 o
2 4 4 570.768 540.778 14.831 4.858 o
2 4 5 26.131 32.098 4.866 243.423 o
2 4 6 254.204 261.326 12.293 16.748 o
2 4 7 102.181 85.472 8.333 62.496 o
2 4 8 13.829 4.705 3.637 490.142 o
2 4 9 110.418 113.646 10.673 41.786 o
2 4 10 28.268 28.541 6.217 162.531 o
2 4 11 9.656 5.654 5.422 239.870 o
2 4 12 159.478 153.742 11.469 29.704 o
2 5 0 69.973 66.446 4.999 141.634 o
2 5 1 170.439 180.527 8.669 34.327 o
2 5 2 343.828 311.312 10.484 12.617 o
2 5 3 25.199 26.301 3.855 357.715 o
2 5 4 181.060 184.227 9.039 31.516 o
2 5 5 253.862 243.492 9.897 19.713 o
2 5 6 10.696 2.982 3.707 490.593 o
2 5 7 122.581 118.816 8.265 52.306 o
2 5 8 276.520 298.299 15.431 12.537 o
2 5 9 17.616 22.194 5.471 218.311 o
2 5 10 44.838 48.258 8.195 90.793 o
2 6 0 50.172 45.070 6.195 137.492 o
2 6 1 351.055 345.941 15.656 9.634 o
2 6 2 115.525 116.878 7.324 61.118 o
2 6 3 60.077 52.687 6.702 113.272 o
2 6 4 131.094 142.567 9.867 39.785 o
2 6 5 30.392 41.929 4.791 231.745 o
2 6 6 60.330 64.627 5.951 127.041 o
2 6 7 51.419 39.160 5.892 149.283 o
2 6 8 1.585 0.652 5.066 285.082 o
2 7 0 26.994 18.278 5.488 208.209 o
2 7 1 33.869 19.197 5.822 180.657 o
2 7 2 40.436 37.133 7.306 114.544 o
2 7 3 28.308 32.223 5.042 226.421 o
2 7 4 20.822 21.608 4.864 262.954 o
2 7 5 124.963 121.678 12.847 30.651 o
3 -7 -6 8.611 18.635 24.954 11.788 o
3 -7 -5 38.485 37.913 25.168 11.437 o
3 -7 -4 17.575 12.637 20.456 17.476 o
3 -7 -3 61.025 52.049 24.847 11.549 o
3 -7 -2 58.146 83.429 30.309 7.800 o
3 -7 -1 18.091 -6.426 16.386 27.219 o
3 -6 -9 6.851 8.935 6.196 186.196 o
3 -6 -8 30.543 37.432 8.526 90.941 o
3 -6 -7 161.839 160.473 16.673 18.429 o
3 -6 -6 225.584 227.892 17.823 13.498 o
3 -6 -5 40.933 37.182 28.595 8.886 o
3 -6 -4 367.724 393.924 31.074 4.706 o
3 -6 -3 66.047 67.653 14.969 29.500 o
3 -6 -2 29.368 36.182 12.852 42.569 o
3 -6 -1 591.474 707.700 60.189 1.403 o
3 -5 -11 16.192 21.908 5.753 201.104 o
3 -5 -10 123.810 105.409 10.484 41.249 o
3 -5 -9 275.329 291.738 14.570 13.278 o
3 -5 -8 307.290 277.484 16.921 11.023 o
3 -5 -7 157.637 182.461 26.464 8.891 o
3 -5 -6 29.146 23.974 6.023 172.821 o
3 -5 -5 163.334 166.850 9.082 35.328 o
3 -5 -4 162.474 157.743 11.114 30.125 o
3 -5 -3 485.059 484.409 24.109 4.726 o
3 -5 -2 92.491 131.244 15.183 25.665 o
3 -5 -1 72.611 79.440 10.195 54.507 o
3 -4 -13 108.160 125.943 11.640 36.743 o
3 -4 -12 64.014 60.718 8.179 81.697 o
3 -4 -11 74.433 78.560 7.809 79.347 o
3 -4 -10 144.445 138.346 8.625 43.022 o
3 -4 -9 70.875 67.621 6.680 101.878 o
3 -4 -8 29.707 26.343 4.742 251.990 o
3 -4 -7 1194.180 1145.930 25.547 1.186 o
3 -4 -6 642.845 639.070 15.318 3.836 o
3 -4 -5 361.273 335.760 14.203 10.076 o
3 -4 -4 365.490 346.890 15.548 9.324 o
3 -4 -3 526.751 528.088 13.897 5.486 o
3 -4 -2 192.008 178.207 6.775 35.723 o
3 -4 -1 348.626 366.104 13.622 10.235 o
3 -3 -14 30.264 33.482 8.453 93.021 o
3 -3 -13 5.202 -5.471 5.097 278.336 o
3 -3 -12 67.333 67.604 7.252 93.578 o
3 -3 -11 281.230 234.292 15.034 13.789 o
3 -3 -10 32.392 36.838 5.556 186.209 o
3 -3 -9 601.761 607.156 17.747 4.067 o
3 -3 -8 520.558 501.388 12.889 5.840 o
3 -3 -7 131.487 147.742 7.415 50.757 o
3 -3 -6 176.965 187.083 7.756 35.171 o
3 -3 -5 438.561 426.038 10.005 8.275 o
3 -3 -4 226.584 226.742 6.489 27.218 o
3 -3 -3 408.650 419.021 10.462 8.949 o
3 -3 -2 1319.050 1283.340 32.020 0.938 o
3 -3 -1 617.881 669.805 16.906 3.800 o
3 -2 -15 8.402 10.474 5.858 205.917 o
3 -2 -14 8.178 6.144 5.129 268.202 o
3 -2 -13 18.269 17.766 5.920 190.899 o
3 -2 -12 56.468 57.538 7.483 97.349 o
3 -2 -11 84.392 97.158 8.881 61.104 o
3 -2 -10 172.690 170.642 13.623 22.848 o
3 -2 -9 22.740 25.973 4.959 247.403 o
3 -2 -8 72.318 78.943 5.928 111.480 o
3 -2 -7 685.908 663.887 14.780 3.509 o
3 -2 -6 408.457 378.515 10.034 9.572 o
3 -2 -5 84.717 86.288 5.141 112.687 o
3 -2 -4 241.991 221.577 7.657 24.260 o
3 -2 -3 115.942 131.037 5.820 69.496 o
3 -2 -2 310.289 321.258 8.606 14.805 o
3 -2 -1 350.514 322.379 7.924 13.174 o
3 -1 -15 34.064 20.623 6.628 144.342 o
3 -1 -14 235.456 250.808 16.982 13.538 o
3 -1 -13 56.173 56.504 7.913 89.854 o
3 -1 -12 22.421 21.572 5.378 219.269 o
3 -1 -11 130.817 179.716 12.552 28.299 o
3 -1 -10 55.691 68.003 6.532 114.996 o
3 -1 -9 367.483 363.817 11.195 10.612 o
3 -1 -8 191.467 198.955 13.819 20.356 o
3 -1 -7 66.767 74.291 6.184 112.318 o
3 -1 -6 3.007 -0.594 2.622 1031.480 o
3 -1 -5 880.722 894.403 18.996 2.088 o
3 -1 -4 58.060 65.548 5.274 148.376 o
3 -1 -3 2528.890 2435.710 44.556 0.277 o
3 -1 -2 592.141 535.547 12.434 4.885 o
3 -1 -1 1433.760 1410.440 26.680 0.835 o
3 0 0 112.839 121.198 7.855 57.447 o
3 0 1 2029.210 1945.850 36.058 0.429 o
3 0 2 24.460 28.831 3.774 366.716 o
3 0 3 27.017 37.244 4.327 282.048 o
3 0 4 622.516 575.698 16.399 4.135 o
3 0 5 122.938 117.894 9.331 46.182 o
3 0 6 35.208 34.761 3.964 296.238 o
3 0 7 822.666 830.293 18.325 2.380 o
3 0 8 776.427 786.389 18.831 2.609 o
3 0 9 245.956 267.225 16.275 13.487 o
3 0 10 0.043 -5.983 3.703 536.822 o
3 0 11 182.113 195.130 13.279 21.979 o
3 0 12 18.961 17.055 6.763 149.322 o
3 0 13 0.429 3.203 6.496 173.785 o
3 0 14 20.785 10.511 7.198 133.562 o
3 1 0 2809.170 2806.160 49.817 0.219 o
3 1 1 744.907 730.510 15.791 2.973 o
3 1 2 98.793 99.397 7.312 70.829 o
3 1 3 1534.050 1459.640 28.958 0.743 o
3 1 4 22.247 14.088 3.553 445.350 o
3 1 5 94.794 84.184 6.509 85.456 o
3 1 6 141.833 129.672 8.546 44.855 o
3 1 7 125.828 117.601 7.500 56.377 o
3 1 8 48.100 45.773 5.787 153.105 o
3 1 9 651.699 680.593 22.660 3.200 o
3 1 10 3.493 4.508 4.409 368.685 o
3 1 11 83.912 65.813 8.082 74.652 o
3 1 12 11.409 4.735 5.007 277.460 o
3 1 13 5.875 4.296 5.890 207.624 o
3 2 0 1221.470 1217.250 23.416 1.132 o
3 2 1 791.010 766.094 15.474 2.702 o
3 2 2 73.906 70.164 4.975 135.469 o
3 2 3 476.217 486.003 12.076 6.683 o
3 2 4 596.109 593.797 14.122 4.448 o
3 2 5 0.671 -1.217 2.935 849.522 o
3 2 6 10.862 9.896 3.459 537.131 o
3 2 7 954.762 966.721 21.247 1.772 o
3 2 8 330.379 298.637 14.401 11.401 o
3 2 9 217.354 232.100 16.506 14.947 o
3 2 10 105.005 99.024 9.653 49.974 o
3 2 11 105.510 110.395 10.129 45.834 o
3 2 12 2.998 1.978 5.818 215.262 o
3 2 13 113.213 124.141 10.624 40.767 o
3 3 0 758.483 743.465 15.759 2.881 o
3 3 1 868.752 874.137 17.767 2.179 o
3 3 2 1194.040 1156.490 21.111 1.220 o
3 3 3 2.495 1.372 2.589 1054.750 o
3 3 4 101.124 108.333 6.019 81.027 o
3 3 5 145.471 156.972 8.177 42.730 o
3 3 6 93.751 121.052 11.211 40.978 o
3 3 7 98.055 113.269 9.666 49.857 o
3 3 8 53.130 54.890 7.849 92.592 o
3 3 9 637.919 654.117 20.468 3.486 o
3 3 10 44.604 42.575 6.366 137.633 o
3 3 11 9.513 12.411 5.934 199.371 o
3 3 12 129.615 99.413 12.208 33.532 o
3 4 0 88.458 88.562 4.986 110.928 o
3 4 1 233.803 234.710 7.022 25.210 o
3 4 2 116.217 137.785 6.091 65.858 o
3 4 3 0.955 -1.052 2.827 912.231 o
3 4 4 15.030 17.309 3.674 448.206 o
3 4 5 294.540 309.965 10.636 14.711 o
3 4 6 762.330 744.251 21.301 2.651 o
3 4 7 209.869 221.734 19.831 12.313 o
3 4 8 148.709 160.327 14.801 22.397 o
3 4 9 9.280 6.213 4.751 308.648 o
3 4 10 133.239 112.936 9.132 45.606 o
3 4 11 141.231 117.341 10.453 37.751 o
3 5 0 67.530 63.899 4.241 169.760 o
3 5 1 67.668 77.684 4.744 144.426 o
3 5 2 145.578 135.769 6.508 52.975 o
3 5 3 239.831 224.136 7.676 24.329 o
3 5 4 36.269 24.192 4.322 275.449 o
3 5 5 111.524 120.760 7.863 57.858 o
3 5 6 210.166 217.578 11.689 21.700 o
3 5 7 0.252 0.444 3.919 478.348 o
3 5 8 210.170 196.289 15.960 16.549 o
3 5 9 166.287 171.463 11.593 27.754 o
3 5 10 162.005 153.839 10.756 31.415 o
3 6 0 58.392 60.683 5.089 157.040 o
3 6 1 55.469 48.917 5.080 169.298 o
3 6 2 123.941 115.890 7.487 57.327 o
3 6 3 278.831 313.909 24.328 7.695 o
3 6 4 54.113 58.556 5.449 151.356 o
3 6 5 94.756 102.704 7.306 71.863 o
3 6 6 5.194 0.001 3.951 457.822 o
3 6 7 127.795 140.819 11.377 34.422 o
3 6 8 16.356 7.950 4.787 290.930 o
3 7 0 50.507 33.115 6.656 127.751 o
3 7 1 19.006 12.919 4.961 264.479 o
3 7 2 79.623 69.933 8.410 71.519 o
3 7 3 301.608 252.117 19.589 10.004 o
3 7 4 23.798 12.528 5.633 205.780 o
4 -7 -6 26.233 64.197 22.681 14.023 o
4 -7 -5 16.435 29.214 14.786 33.043 o
4 -7 -4 190.792 211.772 39.626 4.215 o
4 -7 -3 16.052 17.992 17.992 22.529 o
4 -7 -2 46.932 101.636 31.165 7.395 o
4 -7 -1 19.728 6.533 18.849 20.565 o
4 -6 -9 22.982 10.760 6.434 163.152 o
4 -6 -8 59.759 45.231 11.836 46.414 o
4 -6 -7 255.411 258.561 13.530 15.621 o
4 -6 -6 206.708 210.174 11.898 21.925 o
4 -6 -5 175.701 195.910 25.780 9.013 o
4 -6 -4 56.566 52.087 11.588 48.149 o
4 -6 -3 24.413 26.087 8.949 86.014 o
4 -6 -2 16.113 23.417 10.222 68.112 o
4 -6 -1 73.348 69.188 14.423 31.052 o
4 -5 -11 66.481 65.629 6.499 109.013 o
4 -5 -10 169.193 185.669 13.947 21.969 o
4 -5 -9 27.105 28.259 5.254 216.831 o
4 -5 -8 370.078 344.341 13.803 9.884 o
4 -5 -7 138.261 152.442 14.524 23.876 o
4 -5 -6 6.695 11.198 6.476 170.407 o
4 -5 -5 424.067 429.554 14.124 7.673 o
4 -5 -4 270.028 277.095 10.153 17.277 o
4 -5 -3 54.640 60.976 6.496 119.160 o
4 -5 -2 411.818 409.074 20.128 6.607 o
4 -5 -1 234.171 228.485 10.225 21.421 o
4 -4 -13 34.251 36.869 6.984 127.066 o
4 -4 -12 147.371 174.151 11.582 29.596 o
4 -4 -11 70.331 65.614 7.555 87.611 o
4 -4 -10 29.804 23.158 4.857 245.619 o
4 -4 -9 46.393 39.095 5.963 151.654 o
4 -4 -8 44.116 52.713 6.581 127.517 o
4 -4 -7 364.746 351.140 10.706 11.068 o
4 -4 -6 2011.660 2048.920 38.174 0.416 o
4 -4 -5 2.805 -1.756 2.904 848.318 o
4 -4 -4 49.004 44.102 5.388 168.641 o
4 -4 -3 281.086 289.836 12.410 14.617 o
4 -4 -2 150.555 177.423 9.192 36.183 o
4 -4 -1 267.882 253.855 9.441 18.787 o
4 -3 -14 1.885 1.834 5.678 226.727 o
4 -3 -13 52.824 60.893 9.144 71.829 o
4 -3 -12 49.762 56.926 7.479 100.849 o
4 -3 -11 5.407 4.551 4.063 427.094 o
4 -3 -10 352.100 346.508 14.989 9.865 o
4 -3 -9 76.184 83.267 7.297 84.581 o
4 -3 -8 200.841 231.630 10.116 24.357 o
4 -3 -7 71.853 75.085 5.728 117.629 o
4 -3 -6 4.767 3.558 2.937 796.998 o
4 -3 -5 634.106 639.205 13.993 3.978 o
4 -3 -4 201.456 199.860 6.907 32.005 o
4 -3 -3 69.097 73.209 4.503 152.156 o
4 -3 -2 548.463 540.403 12.787 5.287 o
4 -3 -1 3.351 -0.836 2.158 1485.960 o
4 -2 -15 81.900 88.202 13.191 34.744 o
4 -2 -14 23.269 21.910 5.955 182.632 o
4 -2 -13 79.523 67.532 13.998 32.361 o
4 -2 -12 334.454 342.186 27.420 5.955 o
4 -2 -11 157.345 161.494 12.563 26.702 o
4 -2 -10 127.802 136.684 10.172 39.510 o
4 -2 -9 223.819 247.355 13.979 16.989 o
4 -2 -8 173.254 186.123 9.121 32.275 o
4 -2 -7 278.004 281.773 9.145 17.433 o
4 -2 -6 745.159 732.983 16.371 2.943 o
4 -2 -5 1181.650 1218.610 23.182 1.179 o
4 -2 -4 307.325 302.889 9.140 15.143 o
4 -2 -3 295.789 323.861 9.775 14.830 o
4 -2 -2 658.753 689.258 15.609 3.555 o
4 -2 -1 307.924 299.360 8.909 15.336 o
4 -1 -15 93.501 80.766 11.820 40.493 o
4 -1 -14 40.232 35.749 6.378 143.438 o
4 -1 -13 30.544 12.043 5.048 238.851 o
4 -1 -12 205.491 224.378 14.915 17.382 o
4 -1 -11 351.759 371.174 17.173 8.768 o
4 -1 -10 89.098 100.145 7.443 73.284 o
4 -1 -9 463.011 464.682 12.949 6.926 o
4 -1 -8 1274.320 1274.770 26.017 1.027 o
4 -1 -7 164.880 195.086 10.084 30.335 o
4 -1 -6 910.371 975.985 29.638 1.680 o
4 -1 -5 271.447 253.564 9.487 18.510 o
4 -1 -4 2325.020 2448.050 46.134 0.304 o
4 -1 -3 1457.170 1513.330 31.887 0.760 o
4 -1 -2 356.910 358.201 11.679 10.850 o
4 -1 -1 602.968 603.858 14.220 4.341 o
4 0 0 347.331 310.534 10.028 12.697 o
4 0 1 4630.640 4804.900 84.554 0.079 o
4 0 2 2644.940 2764.120 51.070 0.237 o
4 0 3 18.320 17.015 4.092 364.337 o
4 0 4 433.339 442.985 16.338 6.919 o
4 0 5 665.309 677.263 21.072 3.238 o
4 0 6 679.033 615.225 17.172 3.568 o
4 0 7 177.260 185.959 11.121 27.012 o
4 0 8 278.532 267.245 15.173 13.180 o
4 0 9 155.366 138.967 11.071 32.185 o
4 0 10 19.995 11.213 4.715 288.993 o
4 0 11 128.015 138.241 12.969 29.239 o
4 0 12 27.556 25.397 6.242 163.291 o
4 0 13 17.784 27.355 7.508 121.330 o
4 1 0 174.276 171.867 7.040 39.076 o
4 1 1 268.060 237.131 8.363 20.398 o
4 1 2 412.422 435.097 12.157 8.295 o
4 1 3 527.626 484.083 13.507 5.785 o
4 1 4 552.770 523.495 15.238 5.080 o
4 1 5 466.277 473.902 13.647 6.685 o
4 1 6 64.174 64.770 6.214 117.312 o
4 1 7 27.728 24.046 4.571 273.482 o
4 1 8 76.788 79.811 7.213 86.335 o
4 1 9 596.661 625.484 19.597 3.891 o
4 1 10 668.085 722.304 31.510 2.527 o
4 1 11 5.736 0.098 4.333 381.377 o
4 1 12 35.731 35.533 7.327 116.765 o
4 1 13 75.736 71.743 10.447 52.614 o
4 2 0 35.617 48.664 4.629 225.741 o
4 2 1 142.239 153.660 7.093 48.569 o
4 2 2 259.738 241.517 8.225 21.035 o
4 2 3 223.887 219.570 14.797 16.754 o
4 2 4 53.697 53.887 5.217 163.040 o
4 2 5 108.669 97.671 6.463 75.290 o
4 2 6 253.800 266.043 11.405 17.473 o
4 2 7 48.323 57.087 6.583 122.866 o
4 2 8 294.882 309.044 25.831 6.984 o
4 2 9 78.624 67.069 11.291 46.440 o
4 2 10 89.270 86.386 8.147 68.347 o
4 2 11 210.914 234.184 14.016 17.958 o
4 2 12 38.271 46.592 7.542 107.440 o
4 3 0 147.318 169.331 7.254 44.602 o
4 3 1 149.969 146.135 7.002 47.908 o
4 3 2 242.342 225.852 8.129 23.433 o
4 3 3 567.696 565.781 13.635 4.876 o
4 3 4 579.299 554.697 13.872 4.797 o
4 3 5 72.185 80.663 7.590 82.871 o
4 3 6 2.512 -1.743 4.977 294.653 o
4 3 7 45.083 39.075 7.198 114.356 o
4 3 8 103.138 93.745 7.721 66.317 o
4 3 9 422.493 455.113 15.928 7.082 o
4 3 10 144.079 151.117 14.169 24.340 o
4 3 11 71.479 61.142 7.637 86.813 o
4 3 12 79.859 72.287 9.312 61.550 o
4 4 0 240.613 235.728 8.779 22.351 o
4 4 1 89.159 102.382 6.946 78.340 o
4 4 2 24.799 21.788 3.680 393.715 o
4 4 3 211.674 229.267 9.050 25.094 o
4 4 4 169.360 169.863 10.638 29.900 o
4 4 5 470.834 491.179 16.364 6.053 o
4 4 6 12.072 7.227 3.653 488.789 o
4 4 7 9.090 4.136 4.244 384.497 o
4 4 8 61.735 69.174 7.433 92.860 o
4 4 9 1.195 -0.578 4.421 374.875 o
4 4 10 8.708 10.877 5.495 232.218 o
4 4 11 187.430 186.150 21.424 11.905 o
4 5 0 44.099 44.596 4.511 219.913 o
4 5 1 200.529 199.984 7.836 30.327 o
4 5 2 36.586 34.112 4.116 279.250 o
4 5 3 441.070 398.162 11.501 8.223 o
4 5 4 346.585 333.688 12.634 11.175 o
4 5 5 0.982 3.738 3.953 463.777 o
4 5 6 8.045 6.820 4.620 327.037 o
4 5 7 67.764 67.035 7.252 93.505 o
4 5 8 39.633 31.180 6.168 153.719 o
4 5 9 201.470 191.028 19.713 13.009 o
4 6 0 61.195 66.607 5.927 126.038 o
4 6 1 12.625 5.710 3.683 482.492 o
4 6 2 139.436 129.884 7.192 52.213 o
4 6 3 25.292 26.193 4.234 311.274 o
4 6 4 13.801 10.067 3.987 407.603 o
4 6 5 220.884 198.450 10.585 23.293 o
4 6 6 61.396 59.352 6.981 104.224 o
4 6 7 89.309 77.400 8.197 69.348 o
4 7 0 52.026 43.840 4.881 186.779 o
4 7 1 1.354 4.853 4.309 389.623 o
4 7 2 36.059 32.884 5.696 177.140 o
4 7 3 198.028 171.866 11.569 24.785 o
5 -7 -5 18.269 6.428 12.493 46.415 o
5 -7 -4 102.629 153.510 23.980 11.406 o
5 -7 -3 7.486 23.280 12.398 47.232 o
5 -7 -2 15.887 15.161 10.663 63.166 o
5 -7 -1 43.036 17.992 19.385 19.140 o
5 -6 -9 90.590 92.869 11.164 43.698 o
5 -6 -8 111.921 108.292 10.925 40.710 o
5 -6 -7 44.455 46.432 7.742 100.215 o
5 -6 -6 163.882 156.972 9.676 34.171 o
5 -6 -5 164.750 159.760 12.138 27.144 o
5 -6 -4 6.529 0.138 6.870 154.015 o
5 -6 -3 20.402 23.745 23.166 13.609 o
5 -6 -2 96.935 89.781 12.375 36.868 o
5 -6 -1 8.143 18.162 12.637 45.559 o
5 -5 -11 4.735 0.952 4.375 375.325 o
5 -5 -10 182.257 230.894 11.713 23.345 o
5 -5 -9 233.773 260.678 11.837 18.408 o
5 -5 -8 6.952 8.079 5.388 244.262 o
5 -5 -7 65.556 57.744 7.907 85.831 o
5 -5 -6 25.300 25.811 7.149 129.659 o
5 -5 -5 194.043 189.173 12.981 21.866 o
5 -5 -4 639.647 673.850 22.136 3.312 o
5 -5 -3 254.363 254.736 10.788 18.385 o
5 -5 -2 541.457 536.008 19.472 4.656 o
5 -5 -1 194.886 201.153 15.010 18.362 o
5 -4 -13 6.222 0.043 4.961 292.304 o
5 -4 -12 194.647 200.121 12.721 21.867 o
5 -4 -11 98.067 117.219 9.304 51.829 o
5 -4 -10 53.849 45.117 5.901 143.639 o
5 -4 -9 221.478 233.922 13.203 18.371 o
5 -4 -8 87.814 83.433 6.767 86.030 o
5 -4 -7 227.395 224.902 9.367 23.300 o
5 -4 -6 706.225 675.554 16.587 3.272 o
5 -4 -5 117.579 124.251 6.605 64.326 o
5 -4 -4 147.606 150.078 6.732 49.200 o
5 -4 -3 209.780 197.286 8.164 28.647 o
5 -4 -2 0.566 -3.845 2.745 970.995 o
5 -4 -1 10.548 8.986 3.270 597.134 o
5 -3 -14 8.710 9.486 6.364 175.660 o
5 -3 -13 27.570 20.335 5.787 188.449 o
5 -3 -12 7.287 6.524 4.716 315.930 o
5 -3 -11 6.880 7.585 4.353 367.686 o
5 -3 -10 528.646 509.055 17.528 5.131 o
5 -3 -9 440.767 478.844 16.155 6.580 o
5 -3 -8 72.874 68.682 6.698 99.964 o
5 -3 -7 11.829 10.844 3.583 498.226 o
5 -3 -6 15.505 21.828 3.730 425.422 o
5 -3 -5 151.456 169.118 9.163 36.811 o
5 -3 -4 657.107 665.946 15.657 3.635 o
5 -3 -3 277.896 288.211 8.900 17.417 o
5 -3 -2 143.553 144.204 6.772 51.025 o
5 -3 -1 69.247 86.775 5.474 120.165 o
5 -2 -14 46.288 45.106 7.195 112.115 o
5 -2 -13 19.133 15.309 5.822 197.159 o
5 -2 -12 190.049 160.886 13.006 23.131 o
5 -2 -11 102.694 95.906 8.436 59.885 o
5 -2 -10 122.716 136.680 9.624 42.887 o
5 -2 -9 19.710 18.812 5.136 243.405 o
5 -2 -8 134.696 129.643 8.537 46.490 o
5 -2 -7 189.297 213.240 12.834 21.597 o
5 -2 -6 175.784 188.694 9.503 30.793 o
5 -2 -5 95.510 113.464 7.276 69.663 o
5 -2 -4 1767.470 1886.950 37.474 0.513 o
5 -2 -3 411.490 433.912 13.681 7.972 o
5 -2 -2 244.944 228.849 8.546 22.546 o
5 -2 -1 120.340 133.723 7.726 54.173 o
5 -1 -15 29.705 30.812 6.845 136.083 o
5 -1 -14 43.092 56.923 7.725 98.886 o
5 -1 -13 15.265 19.713 5.663 208.945 o
5 -1 -12 41.255 39.344 6.060 152.781 o
5 -1 -11 367.078 402.985 26.362 5.655 o
5 -1 -10 1178.210 1197.020 26.290 1.167 o
5 -1 -9 623.911 626.033 18.967 3.760 o
5 -1 -8 56.361 48.014 6.198 130.871 o
5 -1 -7 79.131 74.792 6.558 96.663 o
5 -1 -6 2.153 6.715 3.731 510.313 o
5 -1 -5 149.324 209.818 14.559 21.343 o
5 -1 -4 1028.400 1014.440 28.993 1.457 o
5 -1 -3 637.957 714.320 21.760 3.241 o
5 -1 -2 10.117 19.021 4.393 341.142 o
5 -1 -1 175.380 172.512 8.052 35.897 o
5 0 0 758.963 697.816 19.324 2.841 o
5 0 1 49.971 53.449 6.659 120.953 o
5 0 2 4.411 1.945 3.393 613.407 o
5 0 3 22.005 16.922 4.873 264.209 o
5 0 4 296.098 351.206 15.738 10.952 o
5 0 5 134.870 150.824 12.669 28.931 o
5 0 6 1206.750 1234.580 32.859 1.052 o
5 0 7 541.946 590.950 16.757 4.704 o
5 0 8 0.529 0.544 3.800 507.701 o
5 0 9 10.610 12.496 4.617 317.343 o
5 0 10 0.789 -2.080 3.998 458.723 o
5 0 11 56.960 38.590 7.437 102.709 o
5 0 12 47.399 35.218 8.677 83.686 o
5 1 0 39.749 39.559 4.917 208.920 o
5 1 1 562.725 579.610 15.070 4.729 o
5 1 2 93.730 113.518 8.586 58.710 o
5 1 3 1129.000 1180.530 26.420 1.235 o
5 1 4 735.741 737.909 20.260 2.814 o
5 1 5 219.455 227.590 16.796 14.665 o
5 1 6 93.566 95.042 7.410 72.851 o
5 1 7 608.870 601.063 21.711 3.719 o
5 1 8 156.025 161.623 12.323 27.408 o
5 1 9 84.590 71.743 8.330 70.465 o
5 1 10 244.037 172.467 19.494 12.348 o
5 1 11 26.292 26.209 6.532 151.456 o
5 1 12 8.832 8.827 5.680 218.764 o
5 2 0 2471.550 2618.170 52.307 0.265 o
5 2 1 275.958 284.162 10.529 16.424 o
5 2 2 1010.550 1063.090 23.622 1.532 o
5 2 3 446.719 449.493 12.856 7.347 o
5 2 4 77.986 79.788 7.838 77.292 o
5 2 5 240.198 249.319 15.772 14.448 o
5 2 6 787.089 804.325 28.143 2.204 o
5 2 7 944.203 1041.020 31.262 1.529 o
5 2 8 65.620 61.867 8.066 82.553 o
5 2 9 124.335 130.428 9.665 42.969 o
5 2 10 40.407 25.856 5.961 164.084 o
5 2 11 45.147 39.915 7.067 117.482 o
5 2 12 50.578 43.126 7.635 100.493 o
5 3 0 952.904 978.124 21.943 1.751 o
5 3 1 514.987 523.552 13.525 5.695 o
5 3 2 25.028 23.616 4.242 314.707 o
5 3 3 99.806 109.815 8.587 57.521 o
5 3 4 302.018 296.322 11.675 14.031 o
5 3 5 150.786 158.170 13.016 26.298 o
5 3 6 72.275 55.644 6.303 112.644 o
5 3 7 93.759 104.687 8.687 59.122 o
5 3 8 244.506 191.264 17.905 13.407 o
5 3 9 31.234 26.470 5.875 176.907 o
5 3 10 2.259 1.611 4.925 300.304 o
5 3 11 28.768 26.831 6.939 134.576 o
5 4 0 242.234 276.448 10.501 18.755 o
5 4 1 117.793 138.163 8.517 49.579 o
5 4 2 118.046 123.659 8.114 53.830 o
5 4 3 45.824 47.884 5.390 170.214 o
5 4 4 160.330 163.830 15.347 20.612 o
5 4 5 576.716 583.580 18.645 4.264 o
5 4 6 466.015 465.097 17.249 6.131 o
5 4 7 17.282 14.144 5.292 237.202 o
5 4 8 20.236 21.717 5.640 204.220 o
5 4 9 36.231 26.471 5.984 166.823 o
5 4 10 15.161 2.371 5.599 222.054 o
5 5 0 37.386 30.979 4.619 240.954 o
5 5 1 40.413 35.129 4.831 216.798 o
5 5 2 235.186 273.922 10.234 19.607 o
5 5 3 134.751 125.723 7.443 52.812 o
5 5 4 302.146 297.781 10.667 14.620 o
5 5 5 52.593 59.077 7.096 106.970 o
5 5 6 128.971 125.733 14.147 26.318 o
5 5 7 22.241 13.548 5.599 209.169 o
5 5 8 60.572 61.892 8.405 79.404 o
5 6 0 55.651 50.656 5.744 144.217 o
5 6 1 48.341 34.344 4.755 207.590 o
5 6 2 83.167 71.966 6.076 103.162 o
5 6 3 20.665 23.008 4.686 278.794 o
5 6 4 13.149 10.273 4.141 382.800 o
5 6 5 68.523 59.027 7.011 99.617 o
5 6 6 282.693 301.724 20.786 9.278 o
5 7 0 20.779 21.413 5.009 250.334 o
5 7 1 7.881 2.335 4.342 373.022 o
5 7 2 214.838 202.781 12.331 20.947 o
6 -7 -3 36.870 25.277 15.743 28.745 o
6 -7 -2 3.975 1.304 9.695 78.003 o
6 -7 -1 3.760 7.471 9.826 75.715 o
6 -6 -8 17.379 17.882 7.647 119.052 o
6 -6 -7 645.761 734.761 30.044 2.663 o
6 -6 -6 13.193 17.387 5.767 205.161 o
6 -6 -5 24.668 34.510 11.578 52.389 o
6 -6 -4 12.829 19.447 7.994 110.478 o
6 -6 -3 17.201 13.416 5.373 231.273 o
6 -6 -2 17.270 15.996 5.297 235.629 o
6 -6 -1 78.117 85.067 11.031 46.938 o
6 -5 -11 2.374 3.834 4.887 303.398 o
6 -5 -10 22.805 20.239 5.473 213.092 o
6 -5 -9 54.621 56.895 6.860 111.751 o
6 -5 -8 0.566 -2.282 4.342 389.643 o
6 -5 -7 40.825 46.682 7.790 100.696 o
6 -5 -6 77.507 89.559 8.241 70.838 o
6 -5 -5 108.037 91.978 10.457 45.117 o
6 -5 -4 253.722 247.167 13.126 16.355 o
6 -5 -3 8.225 11.756 4.512 336.685 o
6 -5 -2 248.930 263.964 10.897 18.330 o
6 -5 -1 131.985 125.707 7.962 50.674 o
6 -4 -12 11.706 8.826 5.465 232.671 o
6 -4 -11 44.762 39.149 6.555 132.769 o
6 -4 -10 6.493 16.759 4.812 297.303 o
6 -4 -9 13.917 11.289 4.040 395.793 o
6 -4 -8 182.376 171.337 8.729 33.036 o
6 -4 -7 255.726 295.617 11.225 16.674 o
6 -4 -6 5.933 4.803 3.675 514.462 o
6 -4 -5 282.425 288.202 9.053 17.024 o
6 -4 -4 133.414 126.249 6.614 58.002 o
6 -4 -3 146.895 147.305 7.226 47.579 o
6 -4 -2 372.736 376.501 13.221 9.605 o
6 -4 -1 373.378 356.969 13.355 9.794 o
6 -3 -13 2.091 -0.008 4.757 322.806 o
6 -3 -12 39.921 38.648 6.966 123.747 o
6 -3 -11 11.367 14.667 4.809 291.296 o
6 -3 -10 84.454 66.860 6.612 94.938 o
6 -3 -9 258.344 266.910 13.475 15.340 o
6 -3 -8 117.682 118.761 7.598 58.111 o
6 -3 -7 173.569 171.610 9.507 32.233 o
6 -3 -6 37.500 35.826 4.709 229.529 o
6 -3 -5 207.860 223.453 10.165 24.002 o
6 -3 -4 162.800 163.224 8.815 36.550 o
6 -3 -3 178.646 179.419 8.616 33.280 o
6 -3 -2 37.914 37.042 4.613 233.998 o
6 -3 -1 51.086 50.823 5.036 176.002 o
6 -2 -14 6.919 -0.795 4.816 308.723 o
6 -2 -13 139.326 155.286 11.374 32.167 o
6 -2 -12 99.170 108.208 10.289 46.236 o
6 -2 -11 38.188 42.947 6.614 134.266 o
6 -2 -10 207.893 209.120 12.473 21.002 o
6 -2 -9 92.766 93.460 8.535 62.347 o
6 -2 -8 367.354 347.901 14.382 9.696 o
6 -2 -7 615.156 608.984 19.606 3.823 o
6 -2 -6 70.513 76.887 6.616 100.368 o
6 -2 -5 186.759 218.274 10.901 24.957 o
6 -2 -4 73.549 80.218 7.789 79.641 o
6 -2 -3 270.928 267.653 10.196 17.475 o
6 -2 -2 84.196 91.269 6.964 83.247 o
6 -2 -1 344.791 367.868 14.517 9.965 o
6 -1 -15 169.920 150.777 11.909 27.639 o
6 -1 -14 20.269 16.550 5.675 204.658 o
6 -1 -13 48.206 43.615 6.449 131.777 o
6 -1 -12 74.847 74.711 8.454 71.791 o
6 -1 -11 333.750 400.058 20.346 7.736 o
6 -1 -10 690.383 728.207 24.812 2.800 o
6 -1 -9 471.529 487.932 15.762 6.163 o
6 -1 -8 146.105 136.374 9.320 39.980 o
6 -1 -7 110.930 97.880 7.919 61.242 o
6 -1 -6 87.850 73.312 6.973 85.831 o
6 -1 -5 567.135 609.048 18.046 4.295 o
6 -1 -4 88.818 109.713 7.754 68.310 o
6 -1 -3 79.586 86.889 8.528 67.468 o
6 -1 -2 158.259 168.026 10.371 32.109 o
6 -1 -1 228.361 266.943 11.836 18.551 o
6 0 0 3252.050 3582.860 83.389 0.143 o
6 0 1 374.604 412.442 15.660 8.387 o
6 0 2 32.795 42.814 7.291 117.393 o
6 0 3 641.453 728.188 19.284 3.336 o
6 0 4 94.482 100.600 9.167 55.642 o
6 0 5 10.156 3.764 4.450 349.804 o
6 0 6 84.186 82.657 8.824 63.730 o
6 0 7 3.976 6.132 4.473 356.116 o
6 0 8 109.609 98.361 7.846 62.196 o
6 0 9 163.817 149.506 11.118 30.430 o
6 0 10 55.395 57.483 11.626 47.700 o
6 0 11 1.048 1.669 4.852 310.745 o
6 0 12 0.733 4.876 6.337 182.100 o
6 1 0 369.862 376.180 12.972 9.766 o
6 1 1 316.304 333.518 11.776 12.629 o
6 1 2 1348.800 1463.760 33.882 0.835 o
6 1 3 88.903 78.939 6.835 85.725 o
6 1 4 4.609 10.665 4.217 392.273 o
6 1 5 78.912 86.714 9.923 54.753 o
6 1 6 345.421 367.952 17.472 8.821 o
6 1 7 20.453 14.544 5.168 242.762 o
6 1 8 747.128 798.408 27.823 2.340 o
6 1 9 241.145 215.134 26.075 8.009 o
6 1 10 17.607 13.881 5.871 196.149 o
6 1 11 152.052 121.404 12.391 29.503 o
6 2 0 857.131 856.582 21.738 2.139 o
6 2 1 383.845 376.382 12.355 9.599 o
6 2 2 168.951 159.689 10.712 30.352 o
6 2 3 8.468 6.522 4.643 323.496 o
6 2 4 207.856 208.669 16.998 15.225 o
6 2 5 125.850 108.565 10.729 39.537 o
6 2 6 205.416 199.515 14.316 18.805 o
6 2 7 225.515 188.924 20.036 12.165 o
6 2 8 1.918 3.465 4.740 323.096 o
6 2 9 57.373 45.488 6.880 113.134 o
6 2 10 78.297 73.326 11.806 42.866 o
6 2 11 22.147 19.456 6.192 172.318 o
6 3 0 429.052 449.652 14.218 7.384 o
6 3 1 166.147 183.239 16.080 18.641 o
6 3 2 380.694 413.512 13.433 8.902 o
6 3 3 355.125 349.973 12.791 10.602 o
6 3 4 136.769 130.671 9.046 43.485 o
6 3 5 13.365 7.842 4.418 343.058 o
6 3 6 123.886 129.875 14.185 26.428 o
6 3 7 9.793 6.999 4.718 311.160 o
6 3 8 178.063 165.625 15.531 19.341 o
6 3 9 111.644 108.776 10.177 44.605 o
6 3 10 6.284 1.899 5.109 274.906 o
6 4 0 125.133 123.403 8.454 49.945 o
6 4 1 597.384 601.579 17.537 4.137 o
6 4 2 210.701 212.479 10.693 23.403 o
6 4 3 170.138 180.800 11.308 27.573 o
6 4 4 153.856 161.815 15.533 20.672 o
6 4 5 27.142 22.035 5.073 234.385 o
6 4 6 192.879 160.117 17.508 16.071 o
6 4 7 34.460 33.857 6.902 130.417 o
6 4 8 20.454 18.335 6.040 182.065 o
6 4 9 1.234 1.521 6.557 170.630 o
6 5 0 88.373 83.414 6.804 85.246 o
6 5 1 5.992 1.486 4.135 415.229 o
6 5 2 295.765 282.445 14.311 12.876 o
6 5 3 172.833 174.928 9.732 31.513 o
6 5 4 6.890 1.636 4.118 416.158 o
6 5 5 74.255 79.240 7.473 83.928 o
6 5 6 22.215 26.817 6.800 143.288 o
6 5 7 25.710 25.916 7.419 121.049 o
6 5 8 78.749 81.561 9.234 61.408 o
6 6 0 200.219 189.434 9.639 27.468 o
6 6 1 77.036 66.643 6.604 99.706 o
6 6 2 38.524 43.081 6.144 150.361 o
6 6 3 28.586 17.703 4.800 257.761 o
6 6 4 110.719 111.839 8.162 57.288 o
6 6 5 35.418 29.151 6.330 151.698 o
7 -6 -7 85.904 81.224 17.017 22.467 o
7 -6 -6 34.136 23.409 6.563 145.801 o
7 -6 -5 95.330 95.874 9.986 50.045 o
7 -6 -4 58.724 67.730 8.318 80.299 o
7 -6 -3 93.302 87.654 7.781 70.475 o
7 -6 -2 5.136 -1.502 5.508 239.072 o
7 -6 -1 50.279 45.986 10.233 61.322 o
7 -5 -10 9.621 8.285 4.991 279.200 o
7 -5 -9 51.108 55.449 7.577 98.571 o
7 -5 -8 60.152 64.818 7.864 87.303 o
7 -5 -7 107.260 118.873 9.396 49.012 o
7 -5 -6 134.879 145.595 10.814 35.255 o
7 -5 -5 169.231 152.071 16.053 19.265 o
7 -5 -4 2.084 -3.058 4.808 316.132 o
7 -5 -3 300.665 335.533 22.105 8.113 o
7 -5 -2 42.274 41.354 6.519 134.924 o
7 -5 -1 7.360 11.784 4.944 284.925 o
7 -4 -12 28.398 37.103 6.833 135.390 o
7 -4 -11 3.048 3.629 4.815 311.625 o
7 -4 -10 123.424 91.213 9.351 48.786 o
7 -4 -9 1.819 -1.126 3.756 516.226 o
7 -4 -8 2.088 -4.129 3.610 557.486 o
7 -4 -7 67.299 56.331 5.958 124.396 o
7 -4 -6 7.155 2.865 3.668 515.220 o
7 -4 -5 521.763 543.470 14.917 5.338 o
7 -4 -4 112.337 118.760 7.775 58.551 o
7 -4 -3 80.574 88.336 6.942 86.139 o
7 -4 -2 527.972 546.748 15.375 5.202 o
7 -4 -1 14.879 13.617 5.135 254.116 o
7 -3 -13 2.171 -2.309 5.122 278.666 o
7 -3 -12 9.815 6.729 5.174 261.541 o
7 -3 -11 92.716 95.307 8.174 65.413 o
7 -3 -10 155.367 162.395 12.304 27.482 o
7 -3 -9 193.728 176.779 11.715 24.668 o
7 -3 -8 52.698 31.619 5.583 163.736 o
7 -3 -7 151.450 152.121 8.956 39.015 o
7 -3 -6 105.815 113.184 9.238 50.962 o
7 -3 -5 97.368 92.805 7.732 68.498 o
7 -3 -4 28.522 27.777 4.769 250.744 o
7 -3 -3 416.721 430.892 12.869 8.087 o
7 -3 -2 197.590 224.381 10.114 25.026 o
7 -3 -1 427.584 447.973 13.815 7.510 o
7 -2 -14 9.185 6.965 5.278 252.335 o
7 -2 -13 114.162 131.987 11.174 37.570 o
7 -2 -12 290.460 321.309 29.992 5.711 o
7 -2 -11 4.899 2.625 4.540 347.432 o
7 -2 -10 101.171 90.079 11.064 42.924 o
7 -2 -9 38.485 33.081 7.061 123.444 o
7 -2 -8 21.872 15.426 5.893 190.338 o
7 -2 -7 139.603 153.866 11.407 32.114 o
7 -2 -6 5.034 11.729 5.658 222.327 o
7 -2 -5 231.459 244.439 12.803 17.961 o
7 -2 -4 80.973 87.443 9.460 58.098 o
7 -2 -3 186.868 203.191 10.081 27.303 o
7 -2 -2 137.402 135.104 8.601 44.972 o
7 -2 -1 235.441 264.262 11.989 18.035 o
7 -1 -14 9.809 16.842 6.126 185.914 o
7 -1 -13 17.522 19.602 5.515 216.805 o
7 -1 -12 95.139 106.803 10.797 44.066 o
7 -1 -11 334.637 320.080 18.690 9.043 o
7 -1 -10 37.603 35.864 6.910 127.637 o
7 -1 -9 149.100 168.329 12.959 26.156 o
7 -1 -8 53.471 59.217 7.280 102.510 o
7 -1 -7 0.747 -1.574 3.784 512.109 o
7 -1 -6 125.627 132.773 11.139 36.119 o
7 -1 -5 404.660 416.023 22.754 6.041 o
7 -1 -4 476.827 515.378 17.701 5.625 o
7 -1 -3 171.601 210.660 16.101 17.741 o
7 -1 -2 81.556 96.749 8.516 65.439 o
7 -1 -1 218.418 208.365 19.015 12.950 o
7 0 0 340.150 372.594 13.626 10.378 o
7 0 1 11.582 16.418 4.614 311.912 o
7 0 2 102.159 124.209 9.500 48.892 o
7 0 3 8.700 8.328 4.491 342.173 o
7 0 4 62.757 70.680 9.209 67.189 o
7 0 5 3.426 1.699 4.995 290.639 o
7 0 6 44.047 60.818 9.147 74.064 o
7 0 7 109.554 112.693 9.389 49.226 o
7 0 8 144.567 111.971 11.450 33.872 o
7 0 9 0.598 3.550 4.959 296.991 o
7 0 10 544.689 410.292 36.274 3.131 o
7 0 11 4.768 6.771 6.334 179.994 o
7 1 0 482.502 490.538 15.951 5.974 o
7 1 1 3.813 -0.826 3.649 539.155 o
7 1 2 445.087 468.031 15.046 6.806 o
7 1 3 528.523 603.327 19.324 4.499 o
7 1 4 60.644 57.375 9.090 70.912 o
7 1 5 14.909 14.828 6.405 168.399 o
7 1 6 164.773 226.697 16.053 17.754 o
7 1 7 48.291 35.410 7.947 96.689 o
7 1 8 124.464 117.810 20.937 14.389 o
7 1 9 1.218 -0.401 5.038 288.968 o
7 1 10 4.508 10.300 5.671 222.371 o
7 1 11 4.385 5.436 5.987 201.672 o
7 2 0 79.575 90.668 8.141 71.045 o
7 2 1 613.734 632.094 18.919 3.809 o
7 2 2 80.177 75.771 8.960 64.478 o
7 2 3 305.293 313.430 14.701 11.796 o
7 2 4 109.002 119.526 10.011 45.026 o
7 2 5 351.782 398.989 26.574 5.760 o
7 2 6 177.885 173.607 11.952 25.732 o
7 2 7 13.896 10.638 5.414 233.515 o
7 2 8 171.024 147.537 10.807 30.566 o
7 2 9 34.511 17.208 6.231 161.444 o
7 2 10 32.924 35.495 7.318 118.388 o
7 3 0 150.098 124.037 8.759 42.747 o
7 3 1 752.051 775.764 21.947 2.604 o
7 3 2 842.799 916.446 25.778 1.987 o
7 3 3 888.710 1008.580 25.371 1.786 o
7 3 4 454.989 469.501 16.555 6.372 o
7 3 5 64.033 63.156 7.495 92.122 o
7 3 6 35.081 40.100 6.620 137.258 o
7 3 7 225.436 241.400 18.206 12.971 o
7 3 8 65.787 65.454 8.359 77.635 o
7 3 9 2.952 -1.713 4.992 292.529 o
7 4 0 221.176 210.043 11.296 21.721 o
7 4 1 163.014 163.777 10.561 31.235 o
7 4 2 127.245 121.536 10.225 40.599 o
7 4 3 23.481 25.534 6.500 154.951 o
7 4 4 61.126 67.539 7.075 100.173 o
7 4 5 170.523 156.255 11.388 28.607 o
7 4 6 19.598 14.072 5.386 226.998 o
7 4 7 4.265 -0.651 5.138 274.913 o
7 4 8 18.495 23.782 8.601 94.302 o
7 5 0 57.854 61.331 6.766 110.422 o
7 5 1 59.647 71.363 7.822 86.822 o
7 5 2 48.452 41.402 6.517 130.370 o
7 5 3 226.263 211.021 11.246 21.363 o
7 5 4 19.684 23.022 5.527 211.503 o
7 5 5 26.167 22.922 5.791 188.306 o
7 5 6 4.570 2.588 5.664 225.695 o
7 6 0 26.268 15.504 6.790 144.592 o
7 6 1 122.586 113.958 8.550 51.194 o
7 6 2 182.710 176.902 14.426 20.571 o
7 6 3 24.178 20.731 7.037 135.240 o
7 6 4 98.517 81.403 8.169 65.841 o
8 -6 -6 22.514 22.497 7.290 127.152 o
8 -6 -5 11.921 7.296 5.543 227.088 o
8 -6 -4 63.258 54.681 7.058 102.935 o
8 -6 -3 14.287 12.106 5.651 214.492 o
8 -6 -2 32.942 22.772 5.958 172.988 o
8 -6 -1 147.971 153.309 10.434 34.266 o
8 -5 -9 25.184 26.184 5.091 232.848 o
8 -5 -8 44.764 36.275 5.317 182.570 o
8 -5 -7 5.105 4.723 3.966 447.944 o
8 -5 -6 109.166 106.715 8.093 59.039 o
8 -5 -5 97.776 105.963 8.270 61.228 o
8 -5 -4 109.938 91.605 7.668 64.751 o
8 -5 -3 408.061 433.233 19.977 6.534 o
8 -5 -2 154.313 159.623 9.715 35.273 o
8 -5 -1 46.698 39.450 5.639 163.838 o
8 -4 -11 11.638 7.598 5.070 268.795 o
8 -4 -10 5.252 0.459 4.820 310.276 o
8 -4 -9 0.219 -3.555 4.322 393.816 o
8 -4 -8 33.775 30.883 5.613 185.110 o
8 -4 -7 25.852 25.367 5.135 229.200 o
8 -4 -6 85.818 98.717 7.480 74.527 o
8 -4 -5 305.563 319.993 11.929 13.233 o
8 -4 -4 129.405 130.634 8.852 45.968 o
8 -4 -3 26.585 17.255 4.580 282.833 o
8 -4 -2 44.092 39.044 5.290 182.878 o
8 -4 -1 666.904 754.606 22.471 2.968 o
8 -3 -13 58.869 65.664 8.262 81.434 o
8 -3 -12 2.828 -0.016 5.333 256.671 o
8 -3 -11 27.385 28.794 7.494 117.568 o
8 -3 -10 236.835 210.238 14.611 16.569 o
8 -3 -9 125.693 129.168 9.355 44.354 o
8 -3 -8 77.609 71.379 7.198 88.258 o
8 -3 -7 152.140 139.260 10.910 33.078 o
8 -3 -6 48.862 42.171 7.593 102.388 o
8 -3 -5 9.323 12.944 4.832 293.491 o
8 -3 -4 45.938 53.117 8.054 92.081 o
8 -3 -3 555.200 559.967 19.351 4.456 o
8 -3 -2 43.888 37.707 6.844 125.116 o
8 -3 -1 186.096 199.338 12.680 22.591 o
8 -2 -13 74.471 79.920 8.587 69.530 o
8 -2 -12 117.935 147.002 11.609 34.392 o
8 -2 -11 5.383 3.612 5.301 255.807 o
8 -2 -10 40.074 35.507 6.509 139.066 o
8 -2 -9 25.110 33.526 7.538 116.286 o
8 -2 -8 50.503 30.787 6.438 135.297 o
8 -2 -7 177.208 207.111 16.314 17.287 o
8 -2 -6 128.974 156.348 13.105 27.972 o
8 -2 -5 90.964 101.388 10.417 47.503 o
8 -2 -4 57.536 60.212 8.280 82.619 o
8 -2 -3 504.805 536.444 19.049 5.035 o
8 -2 -2 39.376 38.282 6.642 134.139 o
8 -2 -1 106.094 107.874 9.302 51.085 o
8 -1 -14 77.092 68.040 8.516 71.419 o
8 -1 -13 116.305 129.128 11.395 36.543 o
8 -1 -12 22.518 21.614 6.231 169.238 o
8 -1 -11 218.859 168.230 13.849 19.587 o
8 -1 -10 312.437 282.164 28.192 6.195 o
8 -1 -9 201.912 186.382 14.899 18.533 o
8 -1 -8 326.996 354.392 19.622 8.490 o
8 -1 -7 156.210 128.382 12.059 29.710 o
8 -1 -6 27.197 24.112 5.508 203.113 o
8 -1 -5 231.437 213.033 15.685 15.604 o
8 -1 -4 361.469 373.582 14.712 9.407 o
8 -1 -3 897.887 944.959 28.072 1.772 o
8 -1 -2 708.339 711.602 19.906 3.009 o
8 -1 -1 173.943 174.498 17.207 16.893 o
8 0 0 5.080 14.651 5.178 262.002 o
8 0 1 0.035 -2.494 4.125 432.786 o
8 0 2 133.403 161.272 13.503 26.352 o
8 0 3 24.192 24.135 5.823 187.936 o
8 0 4 15.616 21.183 6.087 182.229 o
8 0 5 83.084 83.833 15.158 27.563 o
8 0 6 1.648 6.032 7.272 138.164 o
8 0 7 169.212 167.994 20.633 13.202 o
8 0 8 139.262 127.195 14.062 25.762 o
8 0 9 100.595 111.149 10.165 46.451 o
8 0 10 230.626 239.007 15.054 15.733 o
8 1 0 149.927 168.911 11.854 28.864 o
8 1 1 125.802 104.924 9.153 47.937 o
8 1 2 134.757 157.836 12.413 29.351 o
8 1 3 321.713 408.282 19.437 8.177 o
8 1 4 36.357 30.144 7.600 110.559 o
8 1 5 452.905 484.626 22.700 5.221 o
8 1 6 59.114 61.967 8.670 76.152 o
8 1 7 162.281 181.912 18.256 15.824 o
8 1 8 34.178 33.737 7.520 112.786 o
8 1 9 43.209 37.792 7.458 109.184 o
8 1 10 116.336 90.874 9.684 48.277 o
8 2 0 407.283 431.954 18.030 7.014 o
8 2 1 42.612 69.570 8.952 75.982 o
8 2 2 140.776 165.609 14.533 23.279 o
8 2 3 227.915 255.162 24.219 8.819 o
8 2 4 103.102 107.363 10.821 42.645 o
8 2 5 266.204 267.808 20.715 9.956 o
8 2 6 61.975 55.777 8.630 76.778 o
8 2 7 47.837 45.759 8.297 88.342 o
8 2 8 183.524 205.279 25.787 8.866 o
8 2 9 10.518 12.830 6.276 178.356 o
8 3 0 175.464 196.513 11.941 24.954 o
8 3 1 26.042 34.048 6.698 142.605 o
8 3 2 38.151 33.993 6.293 148.968 o
8 3 3 70.212 77.674 8.118 77.075 o
8 3 4 229.651 223.933 19.362 12.163 o
8 3 5 8.972 1.171 5.470 238.568 o
8 3 6 26.967 21.484 5.864 184.218 o
8 3 7 99.345 95.712 10.239 47.640 o
8 3 8 6.256 2.611 6.192 188.540 o
8 4 0 386.234 411.560 20.563 6.823 o
8 4 1 78.158 81.229 8.591 68.129 o
8 4 2 58.530 80.172 9.013 69.312 o
8 4 3 373.560 390.250 30.450 4.798 o
8 4 4 40.699 39.750 7.539 107.957 o
8 4 5 163.433 147.807 11.327 29.986 o
8 4 6 20.736 18.059 6.542 157.375 o
8 4 7 53.502 41.460 8.022 91.991 o
8 5 0 1.245 -5.643 4.609 344.943 o
8 5 1 73.999 70.129 8.123 77.010 o
8 5 2 2.414 1.008 5.076 282.988 o
8 5 3 57.411 53.187 8.027 88.076 o
8 5 4 76.569 75.918 9.980 55.867 o
8 5 5 13.480 9.069 5.513 226.960 o
8 6 0 157.877 166.764 12.810 25.844 o
8 6 1 16.164 11.867 5.498 223.851 o
8 6 2 111.645 114.410 9.953 45.331 o
9 -5 -8 0.622 1.077 3.989 459.869 o
9 -5 -7 67.483 72.821 6.619 103.545 o
9 -5 -6 2.119 5.690 3.975 453.129 o
9 -5 -5 9.882 10.341 4.299 365.982 o
9 -5 -4 27.848 21.300 5.530 202.635 o
9 -5 -3 10.916 7.009 4.681 313.839 o
9 -5 -2 14.224 11.148 5.308 241.523 o
9 -5 -1 5.358 10.741 5.361 246.909 o
9 -4 -11 25.264 31.812 6.765 141.333 o
9 -4 -10 8.028 3.712 5.544 232.132 o
9 -4 -9 10.468 8.068 5.359 243.164 o
9 -4 -8 55.336 46.899 6.822 115.396 o
9 -4 -7 110.501 105.969 8.395 56.500 o
9 -4 -6 138.672 128.765 8.623 45.280 o
9 -4 -5 53.830 39.494 5.976 143.871 o
9 -4 -4 91.392 82.544 7.577 74.459 o
9 -4 -3 19.755 9.839 4.766 285.285 o
9 -4 -2 50.506 54.099 6.467 125.515 o
9 -4 -1 196.162 204.055 10.723 25.067 o
9 -3 -12 26.546 18.171 6.224 167.775 o
9 -3 -11 18.149 20.164 6.255 171.877 o
9 -3 -10 83.376 86.196 17.006 22.493 o
9 -3 -9 25.021 21.570 5.748 192.677 o
9 -3 -8 62.642 58.819 8.055 84.458 o
9 -3 -7 0.886 2.527 5.012 291.022 o
9 -3 -6 15.971 12.332 5.165 250.826 o
9 -3 -5 77.526 84.754 9.602 57.969 o
9 -3 -4 148.385 156.868 10.717 33.052 o
9 -3 -3 109.072 131.027 11.516 36.838 o
9 -3 -2 215.078 227.396 16.001 15.649 o
9 -3 -1 383.516 489.418 18.189 6.902 o
9 -2 -13 20.989 16.139 5.797 196.498 o
9 -2 -12 22.056 28.320 6.368 160.725 o
9 -2 -11 128.994 123.586 21.444 13.670 o
9 -2 -10 0.920 2.907 5.851 213.853 o
9 -2 -9 16.589 10.921 5.254 243.240 o
9 -2 -8 265.464 340.265 22.509 8.449 o
9 -2 -7 128.332 117.096 11.534 35.229 o
9 -2 -6 588.976 619.134 22.731 3.700 o
9 -2 -5 20.936 9.784 5.854 196.058 o
9 -2 -4 33.761 34.441 7.307 118.540 o
9 -2 -3 255.246 266.957 20.843 10.109 o
9 -2 -2 175.940 184.255 20.846 12.669 o
9 -2 -1 648.000 739.392 34.277 2.411 o
9 -1 -13 24.534 18.801 6.404 160.730 o
9 -1 -12 69.601 51.710 11.886 44.640 o
9 -1 -11 190.599 172.564 17.938 15.420 o
9 -1 -10 156.125 198.427 18.379 15.604 o
9 -1 -9 245.153 212.918 25.949 8.033 o
9 -1 -8 260.731 283.438 31.963 5.514 o
9 -1 -7 48.640 47.245 7.733 98.409 o
9 -1 -6 26.622 29.617 7.020 132.236 o
9 -1 -5 15.174 9.111 5.463 229.034 o
9 -1 -4 249.752 246.861 12.690 16.996 o
9 -1 -3 33.517 42.214 6.627 137.376 o
9 -1 -2 85.333 84.993 8.480 66.454 o
9 -1 -1 395.539 447.085 16.930 7.348 o
9 0 0 165.872 176.687 15.273 20.103 o
9 0 1 31.901 32.103 7.014 128.844 o
9 0 2 0.248 6.606 6.046 199.762 o
9 0 3 88.475 54.821 9.343 61.282 o
9 0 4 1.372 0.265 4.995 293.634 o
9 0 5 48.480 50.252 8.574 82.746 o
9 0 6 39.884 45.423 9.760 68.675 o
9 0 7 2.230 -3.889 6.315 183.782 o
9 0 8 38.019 62.119 9.612 69.232 o
9 0 9 61.970 50.762 7.835 89.984 o
9 1 0 87.627 90.665 10.682 47.281 o
9 1 1 72.773 130.096 15.496 25.888 o
9 1 2 167.476 160.394 13.578 23.666 o
9 1 3 1.432 4.928 5.289 259.982 o
9 1 4 6.132 -3.765 5.220 264.717 o
9 1 5 4.233 -0.345 5.253 263.249 o
9 1 6 20.959 19.049 7.577 119.649 o
9 1 7 29.494 40.878 9.623 72.880 o
9 1 8 6.169 15.013 7.619 123.770 o
9 1 9 298.788 240.111 17.130 11.649 o
9 2 0 707.929 783.522 25.546 2.593 o
9 2 1 193.333 154.122 12.662 23.799 o
9 2 2 57.315 40.223 7.359 103.781 o
9 2 3 15.445 19.396 5.652 209.646 o
9 2 4 94.325 88.680 9.109 57.635 o
9 2 5 34.072 28.863 7.539 113.412 o
9 2 6 32.603 35.468 8.512 90.911 o
9 2 7 26.277 18.077 7.045 134.587 o
9 2 8 7.303 8.092 6.718 159.095 o
9 3 0 188.149 161.742 26.091 8.889 o
9 3 1 317.702 390.699 25.546 6.397 o
9 3 2 403.107 454.797 21.018 6.225 o
9 3 3 114.271 107.899 10.717 41.413 o
9 3 4 51.056 50.971 9.533 68.591 o
9 3 5 122.485 117.436 13.826 27.994 o
9 3 6 23.976 19.468 6.748 146.424 o
9 3 7 22.515 16.364 7.792 113.493 o
9 4 0 204.517 206.228 17.153 15.224 o
9 4 1 144.938 126.198 10.185 37.577 o
9 4 2 13.456 13.391 6.207 180.089 o
9 4 3 7.144 -0.493 5.773 216.579 o
9 4 4 16.297 8.877 6.183 180.969 o
9 4 5 7.798 12.981 6.678 159.625 o
9 4 6 13.470 21.614 7.095 137.974 o
9 5 0 5.671 -0.561 5.313 256.100 o
9 5 1 58.519 57.513 8.196 84.070 o
9 5 2 89.308 62.103 8.598 67.559 o
9 5 3 29.389 22.718 6.914 136.243 o
9 5 4 109.204 93.432 10.083 46.992 o
10 -5 -7 21.486 22.326 5.247 229.568 o
10 -5 -6 36.492 43.430 6.198 149.952 o
10 -5 -5 127.228 118.485 8.335 50.723 o
10 -5 -4 81.341 76.657 7.183 85.302 o
10 -5 -3 35.648 32.050 6.595 140.553 o
10 -5 -2 1.407 3.435 5.387 251.368 o
10 -5 -1 6.174 9.005 5.809 211.483 o
10 -4 -9 26.330 28.837 6.869 137.811 o
10 -4 -8 43.480 51.571 7.193 111.933 o
10 -4 -7 34.412 28.720 6.732 137.694 o
10 -4 -6 112.033 106.613 12.630 33.387 o
10 -4 -5 43.435 46.033 7.037 117.503 o
10 -4 -4 34.637 26.578 5.982 168.394 o
10 -4 -3 34.884 33.777 6.544 142.271 o
10 -4 -2 50.193 55.036 7.197 107.197 o
10 -4 -1 0.342 5.040 5.024 288.891 o
10 -3 -11 34.200 45.508 8.145 96.032 o
10 -3 -10 111.620 132.115 14.432 26.518 o
10 -3 -9 113.344 107.931 11.418 38.209 o
10 -3 -8 29.364 21.807 6.804 140.432 o
10 -3 -7 32.810 24.854 6.061 167.249 o
10 -3 -6 120.389 121.313 9.785 43.952 o
10 -3 -5 34.312 26.212 6.623 142.488 o
10 -3 -4 290.269 293.142 16.281 11.652 o
10 -3 -3 243.103 257.584 15.949 14.031 o
10 -3 -2 23.160 10.578 5.672 204.976 o
10 -3 -1 108.796 124.840 10.419 42.434 o
10 -2 -12 1.784 0.301 5.191 271.672 o
10 -2 -11 95.479 74.813 9.342 57.137 o
10 -2 -10 54.150 50.751 8.845 76.883 o
10 -2 -9 23.852 19.163 7.105 133.429 o
10 -2 -8 33.310 33.605 9.074 81.076 o
10 -2 -7 65.335 76.329 10.143 56.643 o
10 -2 -6 136.200 139.841 19.210 16.019 o
10 -2 -5 46.225 57.202 9.546 68.806 o
10 -2 -4 146.009 162.493 20.787 13.627 o
10 -2 -3 129.624 139.903 12.652 29.981 o
10 -2 -2 234.201 254.451 17.362 13.203 o
10 -2 -1 199.397 221.032 15.304 17.273 o
10 -1 -13 7.540 4.279 7.259 137.260 o
10 -1 -12 36.175 23.657 7.752 108.207 o
10 -1 -11 59.187 44.384 10.186 60.375 o
10 -1 -10 45.456 30.389 6.930 123.920 o
10 -1 -9 255.568 236.503 15.924 13.981 o
10 -1 -8 228.404 291.840 22.109 9.656 o
10 -1 -7 90.094 103.614 12.550 36.073 o
10 -1 -6 51.808 59.129 10.844 54.225 o
10 -1 -5 215.337 278.302 18.601 12.416 o
10 -1 -4 984.490 1191.350 49.946 1.059 o
10 -1 -3 818.606 936.665 34.360 1.771 o
10 -1 -2 22.990 20.538 6.770 145.803 o
10 -1 -1 29.422 35.445 8.087 100.670 o
10 0 0 163.837 214.283 15.549 18.812 o
10 0 1 0.147 -5.827 5.317 260.403 o
10 0 2 133.335 115.990 16.964 20.063 o
10 0 3 23.992 39.728 7.538 115.454 o
10 0 4 2.557 1.401 5.588 233.699 o
10 0 5 42.023 33.818 7.691 105.139 o
10 0 6 22.982 27.529 8.251 100.240 o
10 0 7 3.718 5.385 7.799 119.900 o
10 0 8 0.514 -5.180 7.295 138.261 o
10 1 0 92.088 109.722 11.417 40.927 o
10 1 1 77.145 95.064 9.983 53.786 o
10 1 2 46.557 39.182 7.866 98.272 o
10 1 3 18.334 7.160 5.817 201.822 o
10 1 4 21.643 14.120 6.569 156.844 o
10 1 5 12.743 -2.953 5.955 200.129 o
10 1 6 8.324 9.839 6.743 157.141 o
10 1 7 12.156 4.782 8.603 97.436 o
10 2 0 85.725 80.637 15.351 26.916 o
10 2 1 79.095 97.500 10.530 49.162 o
10 2 2 2.629 4.647 6.149 192.498 o
10 2 3 77.579 66.549 10.427 52.903 o
10 2 4 212.039 226.642 14.452 17.564 o
10 2 5 48.380 53.204 10.145 61.952 o
10 2 6 58.986 77.086 10.250 56.812 o
10 2 7 51.031 46.017 9.162 73.964 o
10 3 0 14.643 7.481 5.586 221.062 o
10 3 1 166.572 166.014 17.397 17.075 o
10 3 2 147.505 122.462 13.435 26.947 o
10 3 3 34.234 30.526 7.911 103.835 o
10 3 4 44.781 31.884 7.459 109.825 o
10 3 5 39.500 34.555 7.926 100.739 o
10 3 6 25.083 15.290 7.003 137.369 o
10 4 0 29.345 25.010 6.724 142.395 o
10 4 1 103.722 97.876 10.780 43.516 o
10 4 2 13.015 9.681 6.694 157.239 o
10 4 3 154.060 130.180 19.135 15.752 o
10 4 4 76.314 65.308 9.398 62.453 o
10 5 0 24.504 13.391 6.475 159.396 o
10 5 1 41.879 38.907 8.329 90.946 o
11 -4 -8 21.971 22.577 6.886 141.365 o
11 -4 -7 180.922 189.637 12.549 23.597 o
11 -4 -6 0.793 -6.222 5.562 237.556 o
11 -4 -5 12.795 7.423 6.052 191.452 o
11 -4 -4 29.516 30.232 6.687 141.986 o
11 -4 -3 2.561 4.218 5.712 222.853 o
11 -4 -2 13.597 12.625 6.219 179.593 o
11 -4 -1 32.895 29.311 6.843 134.661 o
11 -3 -10 49.879 47.841 11.080 53.244 o
11 -3 -9 149.148 169.870 15.628 20.536 o
11 -3 -8 70.994 53.835 8.661 73.832 o
11 -3 -7 5.983 10.944 6.687 160.473 o
11 -3 -6 69.744 62.810 10.903 50.797 o
11 -3 -5 8.755 0.324 5.877 207.934 o
11 -3 -4 31.180 26.024 6.725 140.876 o
11 -3 -3 92.885 96.979 10.213 48.884 o
11 -3 -2 16.671 10.615 6.189 179.773 o
11 -3 -1 0.956 -0.479 5.734 223.411 o
11 -2 -11 24.015 22.782 7.362 124.189 o
11 -2 -10 171.386 195.117 19.106 14.364 o
11 -2 -9 42.689 33.984 8.412 89.938 o
11 -2 -8 30.998 17.327 6.625 147.586 o
11 -2 -7 341.221 406.155 50.351 2.380 o
11 -2 -6 0.586 2.295 6.256 187.462 o
11 -2 -5 128.816 107.494 15.289 24.018 o
11 -2 -4 126.612 160.564 14.974 23.338 o
11 -2 -3 36.174 22.562 6.977 130.315 o
11 -2 -2 223.377 266.196 22.901 9.512 o
11 -2 -1 505.716 549.696 23.454 4.408 o
11 -1 -12 90.639 91.590 11.569 41.512 o
11 -1 -11 6.938 6.304 7.145 141.454 o
11 -1 -10 139.195 102.077 18.672 17.242 o
11 -1 -9 119.265 135.301 14.725 25.147 o
11 -1 -8 48.636 44.222 8.676 82.008 o
11 -1 -7 105.942 84.347 14.857 27.174 o
11 -1 -6 10.648 5.474 5.583 226.000 o
11 -1 -5 30.629 16.405 5.972 177.470 o
11 -1 -4 3.720 4.028 7.649 124.727 o
11 -1 -3 314.850 313.109 28.291 6.014 o
11 -1 -2 46.046 33.225 8.536 86.781 o
11 -1 -1 14.832 21.036 7.394 127.236 o
11 0 0 56.785 62.250 8.571 78.225 o
11 0 1 0.124 1.823 6.016 202.985 o
11 0 2 2.767 3.136 6.239 187.288 o
11 0 3 1.845 -1.411 6.044 200.705 o
11 0 4 0.241 4.071 6.358 181.316 o
11 0 5 0.130 -2.251 6.123 196.360 o
11 0 6 63.166 60.682 10.433 55.895 o
11 1 0 25.101 21.100 6.407 159.393 o
11 1 1 105.400 86.335 10.157 47.908 o
11 1 2 19.057 19.128 7.900 111.251 o
11 1 3 10.993 0.427 6.803 155.294 o
11 1 4 4.938 4.522 6.596 166.652 o
11 1 5 8.737 2.346 6.368 177.285 o
11 1 6 49.645 57.521 10.415 58.620 o
11 2 0 41.843 33.529 6.734 131.158 o
11 2 1 55.440 72.489 10.034 59.949 o
11 2 2 67.952 54.898 9.259 67.313 o
11 2 3 3.418 -4.960 6.280 185.289 o
11 2 4 14.581 17.847 7.119 137.426 o
11 2 5 15.643 21.754 7.957 110.364 o
11 3 0 31.268 32.921 7.707 109.431 o
11 3 1 17.448 6.993 6.879 147.830 o
11 3 2 31.634 29.997 7.993 102.977 o
11 3 3 31.198 36.351 8.717 87.354 o
11 3 4 15.741 7.152 7.073 140.878 o
11 4 0 14.227 14.326 6.833 149.529 o
11 4 1 26.995 25.905 8.063 103.610 o
11 4 2 30.678 28.828 8.477 93.083 o
12 -4 -4 19.133 10.095 6.866 146.820 o
12 -4 -3 6.875 8.775 7.189 139.392 o
12 -4 -2 1.487 6.068 7.008 148.727 o
12 -3 -8 150.987 134.460 12.220 29.466 o
12 -3 -7 74.109 81.902 12.854 37.253 o
12 -3 -6 0.961 0.606 6.728 162.295 o
12 -3 -5 76.450 68.783 9.424 61.737 o
12 -3 -4 51.878 42.418 8.561 83.117 o
12 -3 -3 74.276 80.736 10.127 54.618 o
12 -3 -2 1.013 -4.289 6.051 200.668 o
12 -3 -1 41.711 34.623 8.239 93.453 o
12 -2 -10 94.193 102.425 12.796 34.667 o
12 -2 -9 76.844 63.994 10.459 53.004 o
12 -2 -8 108.031 98.701 16.006 23.593 o
12 -2 -7 62.880 53.610 9.568 65.218 o
12 -2 -6 56.816 45.334 8.664 79.537 o
12 -2 -5 10.981 6.350 7.541 126.140 o
12 -2 -4 54.476 70.552 11.535 47.681 o
12 -2 -3 37.181 42.449 10.352 62.457 o
12 -2 -2 19.602 17.105 7.710 116.624 o
12 -2 -1 13.911 9.761 6.983 144.588 o
12 -1 -10 5.265 3.185 7.205 140.100 o
12 -1 -9 62.673 63.534 15.279 28.687 o
12 -1 -8 61.846 56.633 9.756 63.090 o
12 -1 -7 5.476 4.967 5.965 202.603 o
12 -1 -6 57.733 49.345 9.502 67.631 o
12 -1 -5 103.835 75.013 10.731 45.603 o
12 -1 -4 0.691 -4.364 5.969 206.349 o
12 -1 -3 14.323 8.992 6.814 151.534 o
12 -1 -2 215.874 206.858 14.287 18.082 o
12 -1 -1 86.583 78.596 9.588 56.727 o
12 0 0 0.208 -0.264 5.544 239.485 o
12 0 1 15.762 10.698 6.565 161.425 o
12 0 2 0.700 0.185 6.792 159.413 o
12 0 3 16.571 16.243 7.816 114.729 o
12 0 4 40.769 31.799 9.013 80.494 o
12 1 0 19.489 15.194 6.777 148.957 o
12 1 1 55.939 51.921 9.999 62.209 o
12 1 2 59.996 47.237 9.298 69.814 o
12 1 3 59.889 67.826 14.914 30.006 o
12 1 4 18.776 11.856 7.804 115.046 o
12 2 0 12.992 10.130 6.815 151.829 o
12 2 1 53.660 58.758 9.452 68.085 o
12 2 2 18.619 17.256 7.567 121.107 o
12 2 3 1.102 1.546 7.228 140.520 o
12 3 0 62.661 52.998 10.773 53.673 o
12 3 1 15.503 12.516 6.986 143.196 o
12 3 2 53.212 49.060 10.103 61.896 o
13 -3 -4 26.856 30.172 9.176 81.183 o
13 -3 -3 1.822 2.250 7.827 119.719 o
13 -2 -7 61.535 62.682 10.901 52.057 o
13 -2 -6 96.365 92.439 12.538 36.055 o
13 -2 -5 36.527 14.541 8.169 99.936 o
13 -2 -4 36.417 30.628 8.570 89.418 o
13 -2 -3 51.093 52.586 9.038 74.793 o
13 -2 -2 2.893 3.870 6.835 156.162 o
13 -2 -1 45.042 38.244 8.448 87.857 o
13 -1 -8 8.843 1.198 7.526 127.900 o
13 -1 -7 32.081 14.799 7.450 119.806 o
13 -1 -6 0.292 1.513 6.605 168.479 o
13 -1 -5 2.850 -6.391 6.722 162.087 o
13 -1 -4 8.844 -0.582 7.477 129.713 o
13 -1 -3 4.128 1.116 7.408 133.155 o
13 -1 -2 31.828 40.010 8.946 82.762 o
13 -1 -1 51.486 52.870 9.001 75.149 o
13 0 0 105.976 104.273 12.705 33.805 o
13 0 1 45.895 32.884 8.426 88.841 o
13 0 2 2.804 1.253 7.303 137.290 o
13 1 0 21.792 19.418 7.628 117.815 o
13 1 1 10.401 9.366 7.227 136.710 o
13 1 2 2.311 4.335 7.760 121.469 o
13 2 0 18.124 19.611 7.660 118.141 o
