# Supplementary material for: The cleavage of indinavir sulfate: synthesis and characterization of a cis-1-amino-2-indanol salt
Source: Acta Crystallogr C Struct Chem. 2025 Aug 5;81(Pt 9):497–503. doi: 10.1107/S2053229625005807 (PMC12406264; doi:10.1107/S2053229625005807)
Supplement: Supplementary file 3 [file c-81-00497-sup3.mol]

22ab_ms9_lpv_proh_p
  --CCDC--050325    3D                              

 51 52  0  0  0  0  0  0  0  0999 V2000
    8.0480    6.9480    4.8498 O      0
    5.5920    8.1888    5.3896 H      0
    5.4534    6.7245    5.5272 H      0
    4.8139    7.6236    6.6151 H      0
    7.9099    6.0886    5.0520 H      0
    8.1287    7.6827    6.0624 C      0
    8.3172    8.6455    5.8686 H      0
    6.8273    7.5530    6.8827 C      0
    6.7539    8.3333    7.5042 H      0
    7.0525    6.3070    7.6868 C      0
    6.1251    5.4483    8.2495 C      0
    5.1943    5.6294    8.1857 H      0
    6.5806    4.3205    8.9072 C      0
    5.9575    3.7193    9.2974 H      0
    7.9383    4.0584    9.0010 C      0
    8.2347    3.2749    9.4487 H      0
    8.8740    4.9287    8.4471 C      0
    9.8045    4.7534    8.5308 H      0
    8.4271    6.0552    7.7730 C      0
    9.1896    7.1214    7.0190 C      0
    9.9509    6.7322    6.5213 H      0
    9.5255    7.8221    7.6330 H      0
    5.6115    7.4939    6.0357 N      0
    6.3115    0.2697    2.3634 H      0
    5.9003    1.7213    2.4260 H      0
    5.9028    0.9377    1.0879 H      0
    6.3672    3.6994    1.1880 H      0
    7.7817    2.7046    0.6990 C      0
    8.4667    3.3854    0.9579 H      0
    7.7573    1.5838    1.7657 C      0
    8.0820    1.9351    2.6435 H      0
    8.7376    0.5774    1.2105 C      0
    9.3612   -0.4566    1.8807 C      0
    9.1683   -0.6281    2.7948 H      0
   10.2781   -1.2453    1.1855 C      0
   10.7194   -1.9595    1.6306 H      0
   10.5515   -0.9942   -0.1513 C      0
   11.1787   -1.5382   -0.6152 H      0
    9.9168    0.0469   -0.8191 C      0
   10.1031    0.2145   -1.7344 H      0
    9.0064    0.8401   -0.1313 C      0
    8.2224    2.0250   -0.6127 C      0
    7.4391    1.7418   -1.1492 H      0
    8.7858    2.6294   -1.1580 H      0
    6.3812    1.0154    1.9133 N      0
    6.5204    3.3539    0.5352 O      0
    7.3611    4.3121    4.8279 O      0
    6.2746    4.8459    2.7412 O      0
    5.0542    5.0372    4.7966 O      0
    5.6461    2.8632    3.9312 O      0
    6.1012    4.2654    4.0862 S      0
  1  5  1
  1  6  1
  2 23  1
  3 23  1
  4 23  1
  6  7  1
  6  8  1
  6 20  1
  8  9  1
  8 10  1
  8 23  1
 10 11  1
 10 19  1
 11 12  1
 11 13  1
 13 14  1
 13 15  1
 15 16  1
 15 17  1
 17 18  1
 17 19  1
 19 20  1
 20 21  1
 20 22  1
 24 45  1
 25 45  1
 26 45  1
 27 46  1
 28 29  1
 28 30  1
 28 42  1
 28 46  1
 30 31  1
 30 32  1
 30 45  1
 32 33  1
 32 41  1
 33 34  1
 33 35  1
 35 36  1
 35 37  1
 37 38  1
 37 39  1
 39 40  1
 39 41  1
 41 42  1
 42 43  1
 42 44  1
 47 51  1
 48 51  1
 49 51  1
 50 51  1
M  END
$$$$
